# Supplementary material for: Integration of transcriptome and DNA methylation reveals the mechanism of cilia-related genes in recurrent miscarriage
Source: Sci Rep. 2026 May 9;16:21324. doi: 10.1038/s41598-026-52154-x (PMC13346893; doi:10.1038/s41598-026-52154-x)
Supplement: Supplementary file 5 — Supplementary Material 5 [file 41598_2026_52154_MOESM5_ESM.xlsx]

## Sheet: Candidate1
x
CCDC62
IL18BP
SLC22A5
SORD
TAPBPL

## Sheet: Candidate2
x
AEBP2
ALAS2
ALPL
APOA2
ARL5B
ARPP19
ATP6V0A4
CAPZA1
CAV1
CCDC43
CDKN1B
CGNL1
CHST9
CRHBP
CTSE
CYSLTR1
DEK
DHFR
DNAJC8
DPM1
DPP4
DRAM2
EBNA1BP2
EFEMP1
EHD3
EIF2S1
EIF3H
EIF5B
EML4
ERP44
ERRFI1
FIBCD1
FLT1
FRS2
FZD3
G3BP2
GAPVD1
GFPT1
GNAQ
GNPNAT1
GRPEL2
GTF2E2
HAPLN1
HMGA1
HMGB2
HMGCS1
HSPA4
IARS2
IMPACT
IQGAP1
ITGAV
JAM3
KLF1
KPNA6
LACTB
LARP7
LBR
LCLAT1
LIN28B
LTBP1
MAN1A2
METAP2
MPP7
MRPL13
MTUS1
MYBL2
MYL4
NAP1L1
NCAPG
NCOA4
NT5DC1
NT5E
NUDT4
PECAM1
PICALM
PIP4K2A
POU2F1
PPP1R1C
PRLR
PTAR1
PTGFR
RAD21
RAP2A
RBPMS2
RLBP1
RPS24
RSU1
SARNP
SASS6
SDCBP
SHCBP1
SKA2
SLC1A2
SLC28A2
SLC38A4
SMC2
SMC4
SNCA
SNORD80
SNX7
SORBS2
SOX7
SPTA1
SQLE
SRP14
SSB
SSBP3
ST6GAL2
STIP1
SUB1
SYCP2
SYNM
TBPL1
TCEAL5
TERF1
TET1
TFCP2L1
TLX3
TPPP2
TRAM2
TRIM24
TSG101
TXNDC12
UBE2N
UBLCP1
UGGT1
WASL
WBP11
WDHD1
ZDHHC20
ZNF260
ZNF366

## Sheet: DE-DCGs
Table S6 Gene information of each part.
GENE
DEK
DNAJC8
ERP44
GFPT1
HSPA4
IQGAP1
LTBP1
NCOA4
NUDT4
PRLR
SLC1A2
SSBP3
TSG101
ZDHHC20
