# Supplementary material for: Integration of transcriptome and DNA methylation reveals the mechanism of cilia-related genes in recurrent miscarriage
Source: Sci Rep. 2026 May 9;16:21324. doi: 10.1038/s41598-026-52154-x (PMC13346893; doi:10.1038/s41598-026-52154-x)
Supplement: Supplementary file 8 — Supplementary Material 8 [file 41598_2026_52154_MOESM8_ESM.xlsx]

## Sheet: GO_venn_enrich
Table S7 Information on GO and KEGG enriched functional pathways
ONTOLOGY	ID	Description	GeneRatio	BgRatio	pvalue	p.adjust	qvalue	geneID	Count
BP	GO:0072666	establishment of protein localization to vacuole	2/13	62/18614	0.00083156037690379	0.00083156037690379	0.0590105275692323	NCOA4/TSG101	2
BP	GO:0072665	protein localization to vacuole	2/13	81/18614	0.00141415658657728	0.00141415658657728	0.0590105275692323	NCOA4/TSG101	2
BP	GO:0006605	protein targeting	3/13	333/18614	0.00142040475166659	0.00142040475166659	0.0590105275692323	HSPA4/NCOA4/ZDHHC20	3
BP	GO:0007173	epidermal growth factor receptor signaling pathway	2/13	114/18614	0.00277499941673879	0.00277499941673879	0.0590105275692323	IQGAP1/TSG101	2
BP	GO:0016032	viral process	3/13	426/18614	0.00286941347109914	0.00286941347109914	0.0590105275692323	DEK/TSG101/ZDHHC20	3
BP	GO:0072594	establishment of protein localization to organelle	3/13	453/18614	0.00341416431499319	0.00341416431499319	0.0590105275692323	HSPA4/NCOA4/TSG101	3
BP	GO:0038127	ERBB signaling pathway	2/13	131/18614	0.00364408110905326	0.00364408110905326	0.0590105275692323	IQGAP1/TSG101	2
BP	GO:0007041	lysosomal transport	2/13	132/18614	0.00369868780743281	0.00369868780743281	0.0590105275692323	NCOA4/TSG101	2
BP	GO:0006986	response to unfolded protein	2/13	142/18614	0.00426580130102433	0.00426580130102433	0.0590105275692323	ERP44/HSPA4	2
BP	GO:0035966	response to topologically incorrect protein	2/13	164/18614	0.00564631134586674	0.00564631134586674	0.0590105275692323	ERP44/HSPA4	2
BP	GO:0007034	vacuolar transport	2/13	165/18614	0.00571334280502735	0.00571334280502735	0.0590105275692323	NCOA4/TSG101	2
BP	GO:0006002	fructose 6-phosphate metabolic process	1/13	11/18614	0.00765766886757957	0.00765766886757957	0.0590105275692323	GFPT1	1
BP	GO:0021903	rostrocaudal neural tube patterning	1/13	11/18614	0.00765766886757957	0.00765766886757957	0.0590105275692323	SSBP3	1
BP	GO:0035581	sequestering of extracellular ligand from receptor	1/13	11/18614	0.00765766886757957	0.00765766886757957	0.0590105275692323	LTBP1	1
BP	GO:0046349	amino sugar biosynthetic process	1/13	11/18614	0.00765766886757957	0.00765766886757957	0.0590105275692323	GFPT1	1
BP	GO:0060736	prostate gland growth	1/13	11/18614	0.00765766886757957	0.00765766886757957	0.0590105275692323	PRLR	1
BP	GO:0009755	hormone-mediated signaling pathway	2/13	192/18614	0.00766097499022987	0.00766097499022987	0.0590105275692323	NCOA4/PRLR	2
BP	GO:0036363	transforming growth factor beta activation	1/13	12/18614	0.00835112961609952	0.00835112961609952	0.0590105275692323	LTBP1	1
BP	GO:0070778	L-aspartate transmembrane transport	1/13	12/18614	0.00835112961609952	0.00835112961609952	0.0590105275692323	SLC1A2	1
BP	GO:0071394	cellular response to testosterone stimulus	1/13	12/18614	0.00835112961609952	0.00835112961609952	0.0590105275692323	NCOA4	1
BP	GO:0072015	podocyte development	1/13	12/18614	0.00835112961609952	0.00835112961609952	0.0590105275692323	IQGAP1	1
BP	GO:1902075	cellular response to salt	2/13	204/18614	0.00861044996475417	0.00861044996475417	0.0590105275692323	IQGAP1/SLC1A2	2
BP	GO:0000101	sulfur amino acid transport	1/13	13/18614	0.00904414301869017	0.00904414301869017	0.0590105275692323	SLC1A2	1
BP	GO:0007008	outer mitochondrial membrane organization	1/13	13/18614	0.00904414301869017	0.00904414301869017	0.0590105275692323	HSPA4	1
BP	GO:0045040	protein insertion into mitochondrial outer membrane	1/13	13/18614	0.00904414301869017	0.00904414301869017	0.0590105275692323	HSPA4	1
BP	GO:0072310	glomerular epithelial cell development	1/13	13/18614	0.00904414301869017	0.00904414301869017	0.0590105275692323	IQGAP1	1
BP	GO:1900115	extracellular regulation of signal transduction	1/13	13/18614	0.00904414301869017	0.00904414301869017	0.0590105275692323	LTBP1	1
BP	GO:1900116	extracellular negative regulation of signal transduction	1/13	13/18614	0.00904414301869017	0.00904414301869017	0.0590105275692323	LTBP1	1
BP	GO:0006047	UDP-N-acetylglucosamine metabolic process	1/13	14/18614	0.00973670933989623	0.00973670933989623	0.0590105275692323	GFPT1	1
BP	GO:0007175	negative regulation of epidermal growth factor-activated receptor activity	1/13	14/18614	0.00973670933989623	0.00973670933989623	0.0590105275692323	TSG101	1
BP	GO:0006457	protein folding	2/13	220/18614	0.00995482856583087	0.00995482856583087	0.0590105275692323	ERP44/HSPA4	2
BP	GO:0042976	activation of Janus kinase activity	1/13	15/18614	0.0104288288441212	0.0104288288441212	0.0590105275692323	PRLR	1
BP	GO:0043328	protein transport to vacuole involved in ubiquitin-dependent protein catabolic process via the multivesicular body sorting pathway	1/13	15/18614	0.0104288288441212	0.0104288288441212	0.0590105275692323	TSG101	1
BP	GO:0070207	protein homotrimerization	1/13	15/18614	0.0104288288441212	0.0104288288441212	0.0590105275692323	SLC1A2	1
BP	GO:1903543	positive regulation of exosomal secretion	1/13	15/18614	0.0104288288441212	0.0104288288441212	0.0590105275692323	TSG101	1
BP	GO:0006750	glutathione biosynthetic process	1/13	16/18614	0.0111205017956257	0.0111205017956257	0.0590105275692323	SLC1A2	1
BP	GO:0019184	nonribosomal peptide biosynthetic process	1/13	17/18614	0.0118117284585276	0.0118117284585276	0.0590105275692323	SLC1A2	1
BP	GO:0070206	protein trimerization	1/13	17/18614	0.0118117284585276	0.0118117284585276	0.0590105275692323	SLC1A2	1
BP	GO:0098712	L-glutamate import across plasma membrane	1/13	17/18614	0.0118117284585276	0.0118117284585276	0.0590105275692323	SLC1A2	1
BP	GO:1903541	regulation of exosomal secretion	1/13	17/18614	0.0118117284585276	0.0118117284585276	0.0590105275692323	TSG101	1
BP	GO:0045945	positive regulation of transcription by RNA polymerase III	1/13	18/18614	0.0125025090968046	0.0125025090968046	0.0590105275692323	DEK	1
BP	GO:0060644	mammary gland epithelial cell differentiation	1/13	18/18614	0.0125025090968046	0.0125025090968046	0.0590105275692323	PRLR	1
BP	GO:0071391	cellular response to estrogen stimulus	1/13	18/18614	0.0125025090968046	0.0125025090968046	0.0590105275692323	NCOA4	1
BP	GO:0043543	protein acylation	2/13	250/18614	0.0127111238118557	0.0127111238118557	0.0590105275692323	DEK/ZDHHC20	2
BP	GO:0009226	nucleotide-sugar biosynthetic process	1/13	19/18614	0.0131928439742914	0.0131928439742914	0.0590105275692323	GFPT1	1
BP	GO:0015810	aspartate transmembrane transport	1/13	20/18614	0.0138827333546805	0.0138827333546805	0.0590105275692323	SLC1A2	1
BP	GO:0044794	positive regulation by host of viral process	1/13	20/18614	0.0138827333546805	0.0138827333546805	0.0590105275692323	ZDHHC20	1
BP	GO:0060749	mammary gland alveolus development	1/13	20/18614	0.0138827333546805	0.0138827333546805	0.0590105275692323	PRLR	1
BP	GO:0061377	mammary gland lobule development	1/13	20/18614	0.0138827333546805	0.0138827333546805	0.0590105275692323	PRLR	1
BP	GO:1990182	exosomal secretion	1/13	20/18614	0.0138827333546805	0.0138827333546805	0.0590105275692323	TSG101	1
BP	GO:0098657	import into cell	2/13	265/18614	0.0142014881865669	0.0142014881865669	0.0590105275692323	SLC1A2/TSG101	2
BP	GO:0097734	extracellular exosome biogenesis	1/13	21/18614	0.0145721775015231	0.0145721775015231	0.0590105275692323	TSG101	1
BP	GO:0090150	establishment of protein localization to membrane	2/13	271/18614	0.0148181170693568	0.0148181170693568	0.0590105275692323	HSPA4/ZDHHC20	2
BP	GO:0061318	renal filtration cell differentiation	1/13	22/18614	0.0152611766782282	0.0152611766782282	0.0590105275692323	IQGAP1	1
BP	GO:0072112	podocyte differentiation	1/13	22/18614	0.0152611766782282	0.0152611766782282	0.0590105275692323	IQGAP1	1
BP	GO:0039702	viral budding via host ESCRT complex	1/13	23/18614	0.0159497311480639	0.0159497311480639	0.0590105275692323	TSG101	1
BP	GO:0051131	chaperone-mediated protein complex assembly	1/13	23/18614	0.0159497311480639	0.0159497311480639	0.0590105275692323	HSPA4	1
BP	GO:0072311	glomerular epithelial cell differentiation	1/13	23/18614	0.0159497311480639	0.0159497311480639	0.0590105275692323	IQGAP1	1
BP	GO:0140112	extracellular vesicle biogenesis	1/13	23/18614	0.0159497311480639	0.0159497311480639	0.0590105275692323	TSG101	1
BP	GO:0018230	peptidyl-L-cysteine S-palmitoylation	1/13	24/18614	0.0166378411741558	0.0166378411741558	0.0590105275692323	ZDHHC20	1
BP	GO:0018231	peptidyl-S-diacylglycerol-L-cysteine biosynthetic process from peptidyl-cysteine	1/13	24/18614	0.0166378411741558	0.0166378411741558	0.0590105275692323	ZDHHC20	1
BP	GO:0036120	cellular response to platelet-derived growth factor stimulus	1/13	24/18614	0.0166378411741558	0.0166378411741558	0.0590105275692323	IQGAP1	1
BP	GO:1903902	positive regulation of viral life cycle	1/13	24/18614	0.0166378411741558	0.0166378411741558	0.0590105275692323	TSG101	1
BP	GO:0006541	glutamine metabolic process	1/13	26/18614	0.0180127289469048	0.0180127289469048	0.0590105275692323	GFPT1	1
BP	GO:0010259	multicellular organism aging	1/13	26/18614	0.0180127289469048	0.0180127289469048	0.0590105275692323	SLC1A2	1
BP	GO:0036119	response to platelet-derived growth factor	1/13	26/18614	0.0180127289469048	0.0180127289469048	0.0590105275692323	IQGAP1	1
BP	GO:0072010	glomerular epithelium development	1/13	26/18614	0.0180127289469048	0.0180127289469048	0.0590105275692323	IQGAP1	1
BP	GO:0048608	reproductive structure development	2/13	301/18614	0.0180729213982953	0.0180729213982953	0.0590105275692323	NCOA4/PRLR	2
BP	GO:0061458	reproductive system development	2/13	305/18614	0.0185281300522817	0.0185281300522817	0.0590105275692323	NCOA4/PRLR	2
BP	GO:0016188	synaptic vesicle maturation	1/13	27/18614	0.0186995072191072	0.0186995072191072	0.0590105275692323	ZDHHC20	1
BP	GO:0031954	positive regulation of protein autophosphorylation	1/13	27/18614	0.0186995072191072	0.0186995072191072	0.0590105275692323	PRLR	1
BP	GO:0032511	late endosome to vacuole transport via multivesicular body sorting pathway	1/13	27/18614	0.0186995072191072	0.0186995072191072	0.0590105275692323	TSG101	1
BP	GO:0046755	viral budding	1/13	27/18614	0.0186995072191072	0.0186995072191072	0.0590105275692323	TSG101	1
BP	GO:2001032	regulation of double-strand break repair via nonhomologous end joining	1/13	27/18614	0.0186995072191072	0.0186995072191072	0.0590105275692323	DEK	1
BP	GO:0042059	negative regulation of epidermal growth factor receptor signaling pathway	1/13	28/18614	0.0193858420986543	0.0193858420986543	0.0590105275692323	TSG101	1
BP	GO:0044403	biological process involved in symbiotic interaction	2/13	313/18614	0.0194532565534347	0.0194532565534347	0.0590105275692323	TSG101/ZDHHC20	2
BP	GO:0015813	L-glutamate transmembrane transport	1/13	29/18614	0.0200717338479669	0.0200717338479669	0.0590105275692323	SLC1A2	1
BP	GO:0019076	viral release from host cell	1/13	29/18614	0.0200717338479669	0.0200717338479669	0.0590105275692323	TSG101	1
BP	GO:0035891	exit from host cell	1/13	29/18614	0.0200717338479669	0.0200717338479669	0.0590105275692323	TSG101	1
BP	GO:0019058	viral life cycle	2/13	320/18614	0.0202786932969749	0.0202786932969749	0.0590105275692323	DEK/TSG101	2
BP	GO:0006359	regulation of transcription by RNA polymerase III	1/13	30/18614	0.0207571827293217	0.0207571827293217	0.0590105275692323	DEK	1
BP	GO:0007176	regulation of epidermal growth factor-activated receptor activity	1/13	30/18614	0.0207571827293217	0.0207571827293217	0.0590105275692323	TSG101	1
BP	GO:0015740	C4-dicarboxylate transport	1/13	30/18614	0.0207571827293217	0.0207571827293217	0.0590105275692323	SLC1A2	1
BP	GO:0035066	positive regulation of histone acetylation	1/13	30/18614	0.0207571827293217	0.0207571827293217	0.0590105275692323	DEK	1
BP	GO:0051938	L-glutamate import	1/13	30/18614	0.0207571827293217	0.0207571827293217	0.0590105275692323	SLC1A2	1
BP	GO:0036258	multivesicular body assembly	1/13	31/18614	0.0214421890048557	0.0214421890048557	0.0590105275692323	TSG101	1
BP	GO:0006622	protein targeting to lysosome	1/13	32/18614	0.0221267529365637	0.0221267529365637	0.0590105275692323	NCOA4	1
BP	GO:0036257	multivesicular body organization	1/13	32/18614	0.0221267529365637	0.0221267529365637	0.0590105275692323	TSG101	1
BP	GO:0061099	negative regulation of protein tyrosine kinase activity	1/13	32/18614	0.0221267529365637	0.0221267529365637	0.0590105275692323	TSG101	1
BP	GO:0018345	protein palmitoylation	1/13	33/18614	0.0228108747863012	0.0228108747863012	0.0590105275692323	ZDHHC20	1
BP	GO:0051204	protein insertion into mitochondrial membrane	1/13	33/18614	0.0228108747863012	0.0228108747863012	0.0590105275692323	HSPA4	1
BP	GO:1901185	negative regulation of ERBB signaling pathway	1/13	33/18614	0.0228108747863012	0.0228108747863012	0.0590105275692323	TSG101	1
BP	GO:0070633	transepithelial transport	1/13	34/18614	0.0234945548157819	0.0234945548157819	0.0590105275692323	SLC1A2	1
BP	GO:0045943	positive regulation of transcription by RNA polymerase I	1/13	35/18614	0.0241777932865779	0.0241777932865779	0.0590105275692323	DEK	1
BP	GO:0098810	neurotransmitter reuptake	1/13	35/18614	0.0241777932865779	0.0241777932865779	0.0590105275692323	SLC1A2	1
BP	GO:0019068	virion assembly	1/13	36/18614	0.0248605904601222	0.0248605904601222	0.0590105275692323	TSG101	1
BP	GO:2000758	positive regulation of peptidyl-lysine acetylation	1/13	36/18614	0.0248605904601222	0.0248605904601222	0.0590105275692323	DEK	1
BP	GO:0009225	nucleotide-sugar metabolic process	1/13	37/18614	0.0255429465977054	0.0255429465977054	0.0590105275692323	GFPT1	1
BP	GO:0043162	ubiquitin-dependent protein catabolic process via the multivesicular body sorting pathway	1/13	37/18614	0.0255429465977054	0.0255429465977054	0.0590105275692323	TSG101	1
BP	GO:0045324	late endosome to vacuole transport	1/13	37/18614	0.0255429465977054	0.0255429465977054	0.0590105275692323	TSG101	1
BP	GO:0046326	positive regulation of glucose import	1/13	37/18614	0.0255429465977054	0.0255429465977054	0.0590105275692323	SLC1A2	1
BP	GO:0060323	head morphogenesis	1/13	37/18614	0.0255429465977054	0.0255429465977054	0.0590105275692323	SSBP3	1
BP	GO:0071312	cellular response to alkaloid	1/13	37/18614	0.0255429465977054	0.0255429465977054	0.0590105275692323	SLC1A2	1
BP	GO:0090151	establishment of protein localization to mitochondrial membrane	1/13	37/18614	0.0255429465977054	0.0255429465977054	0.0590105275692323	HSPA4	1
BP	GO:0045860	positive regulation of protein kinase activity	2/13	366/18614	0.0260632783056833	0.0260632783056833	0.0590105275692323	IQGAP1/PRLR	2
BP	GO:0016050	vesicle organization	2/13	368/18614	0.026328615670403	0.026328615670403	0.0590105275692323	TSG101/ZDHHC20	2
BP	GO:0018108	peptidyl-tyrosine phosphorylation	2/13	370/18614	0.0265950794108267	0.0265950794108267	0.0590105275692323	PRLR/TSG101	2
BP	GO:0018212	peptidyl-tyrosine modification	2/13	372/18614	0.0268626663906215	0.0268626663906215	0.0590105275692323	PRLR/TSG101	2
BP	GO:0021532	neural tube patterning	1/13	39/18614	0.0269063368094503	0.0269063368094503	0.0590105275692323	SSBP3	1
BP	GO:0045454	cell redox homeostasis	1/13	40/18614	0.0275873714054927	0.0275873714054927	0.0590105275692323	ERP44	1
BP	GO:0071634	regulation of transforming growth factor beta production	1/13	40/18614	0.0275873714054927	0.0275873714054927	0.0590105275692323	LTBP1	1
BP	GO:0032509	endosome transport via multivesicular body sorting pathway	1/13	41/18614	0.0282679660093328	0.0282679660093328	0.0590105275692323	TSG101	1
BP	GO:1902074	response to salt	1/13	383/18614	0.0283543330393072	0.0283543330393072	0.0590105275692323	IQGAP1/SLC1A2	2
BP	GO:0006040	amino sugar metabolic process	1/13	42/18614	0.02894812088156	0.02894812088156	0.0590105275692323	GFPT1	1
BP	GO:0007595	lactation	1/13	42/18614	0.02894812088156	0.02894812088156	0.0590105275692323	PRLR	1
BP	GO:0009154	purine ribonucleotide catabolic process	1/13	43/18614	0.0296278362826228	0.0296278362826228	0.0590105275692323	NUDT4	1
BP	GO:0031952	regulation of protein autophosphorylation	1/13	43/18614	0.0296278362826228	0.0296278362826228	0.0590105275692323	PRLR	1
BP	GO:0033574	response to testosterone	1/13	43/18614	0.0296278362826228	0.0296278362826228	0.0590105275692323	NCOA4	1
BP	GO:0071364	cellular response to epidermal growth factor stimulus	1/13	43/18614	0.0296278362826228	0.0296278362826228	0.0590105275692323	IQGAP1	1
BP	GO:0071604	transforming growth factor beta production	1/13	43/18614	0.0296278362826228	0.0296278362826228	0.0590105275692323	LTBP1	1
BP	GO:0006858	extracellular transport	1/13	44/18614	0.0303071124728297	0.0303071124728297	0.0590105275692323	TSG101	1
BP	GO:0010828	positive regulation of glucose transmembrane transport	1/13	44/18614	0.0303071124728297	0.0303071124728297	0.0590105275692323	SLC1A2	1
BP	GO:0090148	membrane fission	1/13	44/18614	0.0303071124728297	0.0303071124728297	0.0590105275692323	TSG101	1
BP	GO:0009100	glycoprotein metabolic process	2/13	401/18614	0.0308669776857522	0.0308669776857522	0.0590105275692323	ERP44/GFPT1	2
BP	GO:0001504	neurotransmitter uptake	1/13	45/18614	0.0309859497123476	0.0309859497123476	0.0590105275692323	SLC1A2	1
BP	GO:0006623	protein targeting to vacuole	1/13	45/18614	0.0309859497123476	0.0309859497123476	0.0590105275692323	NCOA4	1
BP	GO:0030890	positive regulation of B cell proliferation	1/13	45/18614	0.0309859497123476	0.0309859497123476	0.0590105275692323	PRLR	1
BP	GO:0006356	regulation of transcription by RNA polymerase I	1/13	46/18614	0.0316643482612055	0.0316643482612055	0.0590105275692323	DEK	1
BP	GO:0035305	negative regulation of dephosphorylation	1/13	46/18614	0.0316643482612055	0.0316643482612055	0.0590105275692323	IQGAP1	1
BP	GO:0044788	modulation by host of viral process	1/13	46/18614	0.0316643482612055	0.0316643482612055	0.0590105275692323	ZDHHC20	1
BP	GO:0046427	positive regulation of receptor signaling pathway via JAK-STAT	1/13	46/18614	0.0316643482612055	0.0316643482612055	0.0590105275692323	PRLR	1
BP	GO:0042220	response to cocaine	1/13	47/18614	0.0323423083792908	0.0323423083792908	0.0590105275692323	SLC1A2	1
BP	GO:0070849	response to epidermal growth factor	1/13	47/18614	0.0323423083792908	0.0323423083792908	0.0590105275692323	IQGAP1	1
BP	GO:0071985	multivesicular body sorting pathway	1/13	47/18614	0.0323423083792908	0.0323423083792908	0.0590105275692323	TSG101	1
BP	GO:1901985	positive regulation of protein acetylation	1/13	47/18614	0.0323423083792908	0.0323423083792908	0.0590105275692323	DEK	1
BP	GO:0030850	prostate gland development	1/13	48/18614	0.0330198303263508	0.0330198303263508	0.0593671939789942	PRLR	1
BP	GO:0035850	epithelial cell differentiation involved in kidney development	1/13	48/18614	0.0330198303263508	0.0330198303263508	0.0593671939789942	IQGAP1	1
BP	GO:0009261	ribonucleotide catabolic process	1/13	49/18614	0.0336969143619943	0.0336969143619943	0.0597128206036097	NUDT4	1
BP	GO:0010171	body morphogenesis	1/13	49/18614	0.0336969143619943	0.0336969143619943	0.0597128206036097	SSBP3	1
BP	GO:0018198	peptidyl-cysteine modification	1/13	50/18614	0.0343735607456894	0.0343735607456894	0.0600478776744407	ZDHHC20	1
BP	GO:1904894	positive regulation of receptor signaling pathway via STAT	1/13	50/18614	0.0343735607456894	0.0343735607456894	0.0600478776744407	PRLR	1
BP	GO:0033674	positive regulation of kinase activity	2/13	430/18614	0.0350973923757798	0.0350973923757798	0.0603797364855064	IQGAP1/PRLR	2
BP	GO:0006195	purine nucleotide catabolic process	1/13	52/18614	0.0357255415944064	0.0357255415944064	0.0603797364855064	NUDT4	1
BP	GO:0089718	amino acid import across plasma membrane	1/13	52/18614	0.0357255415944064	0.0357255415944064	0.0603797364855064	SLC1A2	1
BP	GO:0035065	regulation of histone acetylation	1/13	53/18614	0.0364008765776662	0.0364008765776662	0.0603797364855064	DEK	1
BP	GO:0045936	negative regulation of phosphate metabolic process	2/13	439/18614	0.0364548085456472	0.0364548085456472	0.0603797364855064	IQGAP1/TSG101	2
BP	GO:0010563	negative regulation of phosphorus metabolic process	2/13	440/18614	0.0366069103508554	0.0366069103508554	0.0603797364855064	IQGAP1/TSG101	2
BP	GO:0006383	transcription by RNA polymerase III	1/13	54/18614	0.0370757749454533	0.0370757749454533	0.0603797364855064	DEK	1
BP	GO:0007632	visual behavior	1/13	54/18614	0.0370757749454533	0.0370757749454533	0.0603797364855064	SLC1A2	1
BP	GO:0030520	intracellular estrogen receptor signaling pathway	1/13	54/18614	0.0370757749454533	0.0370757749454533	0.0603797364855064	NCOA4	1
BP	GO:0010761	fibroblast migration	1/13	55/18614	0.0377502369565367	0.0377502369565367	0.0603797364855064	IQGAP1	1
BP	GO:0043647	inositol phosphate metabolic process	1/13	55/18614	0.0377502369565367	0.0377502369565367	0.0603797364855064	NUDT4	1
BP	GO:0061462	protein localization to lysosome	1/13	55/18614	0.0377502369565367	0.0377502369565367	0.0603797364855064	NCOA4	1
BP	GO:0072348	sulfur compound transport	1/13	55/18614	0.0377502369565367	0.0377502369565367	0.0603797364855064	SLC1A2	1
BP	GO:0006749	glutathione metabolic process	1/13	57/18614	0.0390978529429762	0.0390978529429762	0.0604705376207353	SLC1A2	1
BP	GO:0007566	embryo implantation	1/13	57/18614	0.0390978529429762	0.0390978529429762	0.0604705376207353	PRLR	1
BP	GO:0072523	purine-containing compound catabolic process	1/13	57/18614	0.0390978529429762	0.0390978529429762	0.0604705376207353	NUDT4	1
BP	GO:0015804	neutral amino acid transport	1/13	58/18614	0.0397710074351759	0.0397710074351759	0.0604705376207353	SLC1A2	1
BP	GO:0048008	platelet-derived growth factor receptor signaling pathway	1/13	58/18614	0.0397710074351759	0.0397710074351759	0.0604705376207353	IQGAP1	1
BP	GO:0050732	negative regulation of peptidyl-tyrosine phosphorylation	1/13	58/18614	0.0397710074351759	0.0397710074351759	0.0604705376207353	TSG101	1
BP	GO:0061005	cell differentiation involved in kidney development	1/13	58/18614	0.0397710074351759	0.0397710074351759	0.0604705376207353	IQGAP1	1
BP	GO:0097352	autophagosome maturation	1/13	58/18614	0.0397710074351759	0.0397710074351759	0.0604705376207353	TSG101	1
BP	GO:0046324	regulation of glucose import	1/13	59/18614	0.0404437266043574	0.0404437266043574	0.0611161254466879	SLC1A2	1
BP	GO:0015800	acidic amino acid transport	1/13	61/18614	0.041787860005825	0.041787860005825	0.0627622544375036	SLC1A2	1
BP	GO:2000756	regulation of peptidyl-lysine acetylation	1/13	62/18614	0.0424592747538407	0.0424592747538407	0.0633841804937718	DEK	1
BP	GO:0006303	double-strand break repair via nonhomologous end joining	1/13	64/18614	0.043800801632715	0.043800801632715	0.0642192204389431	DEK	1
BP	GO:0006360	transcription by RNA polymerase I	1/13	64/18614	0.043800801632715	0.043800801632715	0.0642192204389431	DEK	1
BP	GO:0048524	positive regulation of viral process	1/13	64/18614	0.043800801632715	0.043800801632715	0.0642192204389431	TSG101	1
BP	GO:0006879	intracellular iron ion homeostasis	1/13	65/18614	0.0444709142784713	0.0444709142784713	0.0644346374065776	NCOA4	1
BP	GO:0030888	regulation of B cell proliferation	1/13	65/18614	0.0444709142784713	0.0444709142784713	0.0644346374065776	PRLR	1
BP	GO:0001655	urogenital system development	1/13	66/18614	0.0451405934048058	0.0451405934048058	0.0645744364067249	PRLR	1
BP	GO:2000272	negative regulation of signaling receptor activity	1/13	66/18614	0.0451405934048058	0.0451405934048058	0.0645744364067249	TSG101	1
BP	GO:0016049	cell growth	2/13	495/18614	0.0453538830061762	0.0453538830061762	0.0645744364067249	IQGAP1/TSG101	2
BP	GO:0051205	protein insertion into membrane	1/13	67/18614	0.0458098392688202	0.0458098392688202	0.0648487742825404	HSPA4	1
BP	GO:0061180	mammary gland epithelium development	1/13	68/18614	0.0464786521274765	0.0464786521274765	0.0654195765282977	PRLR	1
BP	GO:0032835	glomerulus development	1/13	69/18614	0.0471470322376	0.0471470322376	0.0659832867440095	IQGAP1	1
BP	GO:0043627	response to estrogen	1/13	70/18614	0.0478149798558751	0.0478149798558751	0.0665400254907807	NCOA4	1
BP	GO:0032922	circadian regulation of gene expression	1/13	71/18614	0.0484824952388493	0.0484824952388493	0.0670899106202882	GFPT1	1
BP	GO:0006487	protein N-linked glycosylation	1/13	72/18614	0.0491495786429313	0.0491495786429313	0.0676330573504613	GFPT1	1
CC	GO:0005793	endoplasmic reticulum-Golgi intermediate compartment	2/14	132/19518	0.00391660667022815	0.00391660667022815	0.0859532364007621	ERP44/ZDHHC20	2
CC	GO:0000813	ESCRT I complex	1/14	11/19518	0.00786392349743747	0.00786392349743747	0.0859532364007621	TSG101	1
CC	GO:0044754	autolysosome	1/14	12/19518	0.00857597071490002	0.00857597071490002	0.0859532364007621	NCOA4	1
CC	GO:0030496	midbody	2/14	203/19518	0.0090219066207751	0.0090219066207751	0.0859532364007621	IQGAP1/TSG101	2
CC	GO:0001527	microfibril	1/14	13/19518	0.00928754338023297	0.00928754338023297	0.0859532364007621	LTBP1	1
CC	GO:0030673	axolemma	1/14	14/19518	0.00999864178539478	0.00999864178539478	0.0859532364007621	SLC1A2	1
CC	GO:0005767	secondary lysosome	1/14	18/19518	0.0128382986377072	0.0128382986377072	0.0873426941664213	NCOA4	1
CC	GO:0097449	astrocyte projection	1/14	19/19518	0.0135470301156082	0.0135470301156082	0.0873426941664213	SLC1A2	1
CC	GO:0036452	ESCRT complex	1/14	28/19518	0.0199043852443003	0.0199043852443003	0.105317348701408	TSG101	1
CC	GO:0005788	endoplasmic reticulum lumen	2/14	312/19518	0.0204186696461914	0.0204186696461914	0.105317348701408	ERP44/LTBP1	2
CC	GO:0090543	Flemming body	1/14	34/19518	0.0241214634114553	0.0241214634114553	0.109596605712357	TSG101	1
CC	GO:0097386	glial cell projection	1/14	38/19518	0.0269234816635467	0.0269234816635467	0.109596605712357	SLC1A2	1
CC	GO:0031904	endosome lumen	1/14	39/19518	0.0276228179703595	0.0276228179703595	0.109596605712357	PRLR	1
CC	GO:0031252	cell leading edge	2/14	422/19518	0.0357458662360063	0.0357458662360063	0.127632893319198	IQGAP1/SLC1A2	2
CC	GO:0032589	neuron projection membrane	1/14	60/19518	0.0422015081421941	0.0422015081421941	0.127632893319198	SLC1A2	1
CC	GO:0035580	specific granule lumen	1/14	62/19518	0.0435793166817781	0.0435793166817781	0.127632893319198	ERP44	1
CC	GO:0044304	main axon	1/14	64/19518	0.0449552846038784	0.0449552846038784	0.127632893319198	SLC1A2	1
CC	GO:0016328	lateral plasma membrane	1/14	65/19518	0.0456425790428395	0.0456425790428395	0.127632893319198	IQGAP1	1
CC	GO:0005771	multivesicular body	1/14	67/19518	0.0470157902941127	0.0470157902941127	0.127632893319198	TSG101	1
MF	GO:0003713	transcription coactivator activity	3/14	282/18369	0.00114944820002174	0.00114944820002174	0.0553663281514098	NCOA4/SSBP3/TSG101	3
MF	GO:0019955	cytokine binding	2/14	130/18369	0.00427790063486262	0.00427790063486262	0.0553663281514098	LTBP1/PRLR	2
MF	GO:0005024	transforming growth factor beta receptor activity	1/14	11/18369	0.00835408010069627	0.00835408010069627	0.0553663281514098	LTBP1	1
MF	GO:0005078	MAP-kinase scaffold activity	1/14	11/18369	0.00835408010069627	0.00835408010069627	0.0553663281514098	IQGAP1	1
MF	GO:0019107	myristoyltransferase activity	1/14	11/18369	0.00835408010069627	0.00835408010069627	0.0553663281514098	ZDHHC20	1
MF	GO:0046790	virion binding	1/14	11/18369	0.00835408010069627	0.00835408010069627	0.0553663281514098	TSG101	1
MF	GO:0000099	sulfur amino acid transmembrane transporter activity	1/14	12/18369	0.00911031949924679	0.00911031949924679	0.0553663281514098	SLC1A2	1
MF	GO:0005095	GTPase inhibitor activity	1/14	12/18369	0.00911031949924679	0.00911031949924679	0.0553663281514098	IQGAP1	1
MF	GO:0005313	L-glutamate transmembrane transporter activity	1/14	14/18369	0.0106211919930532	0.0106211919930532	0.0553663281514098	SLC1A2	1
MF	GO:0044548	S100 protein binding	1/14	14/18369	0.0106211919930532	0.0106211919930532	0.0553663281514098	IQGAP1	1
MF	GO:0004675	transmembrane receptor protein serine/threonine kinase activity	1/14	17/18369	0.0128834902240252	0.0128834902240252	0.0553663281514098	LTBP1	1
MF	GO:0003756	protein disulfide isomerase activity	1/14	18/18369	0.0136365215632176	0.0136365215632176	0.0553663281514098	ERP44	1
MF	GO:0015172	acidic amino acid transmembrane transporter activity	1/14	18/18369	0.0136365215632176	0.0136365215632176	0.0553663281514098	SLC1A2	1
MF	GO:0016864	intramolecular oxidoreductase activity, transposing S-S bonds	1/14	18/18369	0.0136365215632176	0.0136365215632176	0.0553663281514098	ERP44	1
MF	GO:0005283	amino acid:sodium symporter activity	1/14	22/18369	0.0166433158712519	0.0166433158712519	0.0558234868461805	SLC1A2	1
MF	GO:0050431	transforming growth factor beta binding	1/14	23/18369	0.0173936834287711	0.0173936834287711	0.0558234868461805	LTBP1	1
MF	GO:0008483	transaminase activity	1/14	25/18369	0.0188928237572693	0.0188928237572693	0.0558234868461805	GFPT1	1
MF	GO:0016769	transferase activity, transferring nitrogenous groups	1/14	26/18369	0.0196415972236561	0.0196415972236561	0.0558234868461805	GFPT1	1
MF	GO:0019706	protein-cysteine S-palmitoyltransferase activity	1/14	26/18369	0.0196415972236561	0.0196415972236561	0.0558234868461805	ZDHHC20	1
MF	GO:0019707	protein-cysteine S-acyltransferase activity	1/14	26/18369	0.0196415972236561	0.0196415972236561	0.0558234868461805	ZDHHC20	1
MF	GO:0005416	amino acid:monoatomic cation symporter activity	1/14	28/18369	0.0211375524976593	0.0211375524976593	0.057214427813213	SLC1A2	1
MF	GO:0016417	S-acyltransferase activity	1/14	30/18369	0.0226313878734796	0.0226313878734796	0.0584734423525311	ZDHHC20	1
MF	GO:0030515	snoRNA binding	1/14	33/18369	0.024868172193797	0.024868172193797	0.0614590983279194	NUDT4	1
MF	GO:0005343	organic acid:sodium symporter activity	1/14	36/18369	0.0271002023281984	0.0271002023281984	0.0633065475792896	SLC1A2	1
MF	GO:0016409	palmitoyltransferase activity	1/14	37/18369	0.0278431575001505	0.0278431575001505	0.0633065475792896	ZDHHC20	1
MF	GO:0005547	phosphatidylinositol-3,4,5-trisphosphate binding	1/14	40/18369	0.0300688632289425	0.0300688632289425	0.0648625537371694	IQGAP1	1
MF	GO:0140662	ATP-dependent protein folding chaperone	1/14	41/18369	0.0308097130251554	0.0308097130251554	0.0648625537371694	HSPA4	1
MF	GO:0015175	neutral L-amino acid transmembrane transporter activity	1/14	46/18369	0.0345060866437009	0.0345060866437009	0.0659752881541781	SLC1A2	1
MF	GO:0042887	amide transmembrane transporter activity	1/14	46/18369	0.0345060866437009	0.0345060866437009	0.0659752881541781	SLC1A2	1
MF	GO:0016860	intramolecular oxidoreductase activity	1/14	48/18369	0.035980967335936	0.035980967335936	0.0659752881541781	ERP44	1
MF	GO:0017046	peptide hormone binding	1/14	48/18369	0.035980967335936	0.035980967335936	0.0659752881541781	PRLR	1
MF	GO:0030544	Hsp70 protein binding	1/14	50/18369	0.0374537557137326	0.0374537557137326	0.0665296976493933	DNAJC8	1
MF	GO:0030374	nuclear receptor coactivator activity	1/14	55/18369	0.0411265907570291	0.0411265907570291	0.070840060634117	TSG101	1
MF	GO:1901682	sulfur compound transmembrane transporter activity	1/14	57/18369	0.0425920775917897	0.0425920775917897	0.071206569348503	SLC1A2	1
MF	GO:0048306	calcium-dependent protein binding	1/14	62/18369	0.0462467005984396	0.0462467005984396	0.0751074235282929	TSG101	1
MF	GO:0015179	L-amino acid transmembrane transporter activity	1/14	65/18369	0.0484332520744841	0.0484332520744841	0.0764735559070802	SLC1A2	1
MF	GO:0044183	protein folding chaperone	1/14	67/18369	0.0498883660836509	0.0498883660836509	0.0766421555765903	HSPA4	1

## Sheet: KEGG_venn_enrich
Table S6 Information on GO and KEGG enriched functional pathways
category	subcategory	ID	Description	GeneRatio	BgRatio	pvalue	p.adjust	qvalue	geneID	Count
Metabolism	Amino acid metabolism	hsa00250	Alanine, aspartate and glutamate metabolism	1/8	37/8840	0.0330106083324276	0.0330106083324276	0.161121829093851	GFPT1	1
Metabolism	Global and overview maps	hsa01250	Biosynthesis of nucleotide sugars	1/8	37/8840	0.0330106083324276	0.0330106083324276	0.161121829093851	GFPT1	1
Human Diseases	Cancer: specific types	hsa05216	Thyroid cancer	1/8	37/8840	0.0330106083324276	0.0330106083324276	0.161121829093851	NCOA4	1
Cellular Processes	Cell growth and death	hsa04216	Ferroptosis	1/8	42/8840	0.0373975327775354	0.0373975327775354	0.161121829093851	NCOA4	1
Metabolism	Carbohydrate metabolism	hsa00520	Amino sugar and nucleotide sugar metabolism	1/8	50/8840	0.0443803942302271	0.0443803942302271	0.161121829093851	GFPT1	1
