# Supplementary material for: Integration of transcriptome and DNA methylation reveals the mechanism of cilia-related genes in recurrent miscarriage
Source: Sci Rep. 2026 May 9;16:21324. doi: 10.1038/s41598-026-52154-x (PMC13346893; doi:10.1038/s41598-026-52154-x)
Supplement: Supplementary file 9 — Supplementary Material 9 [file 41598_2026_52154_MOESM9_ESM.xlsx]

## Sheet: DE-CRGs
Table S5 Information on DE-CRGs.
	X	baseMean	log2FoldChange	lfcSE	stat	pvalue	padj
1	A1BG	61.8955048436988	-1.6933	0.657346305394605	-2.57596	0.00999612359177413	0.688588556840045
30	AATK	52.8731325953783	-1.15949	0.526734286218317	-2.20129	0.027715798434573	0.838742564653553
33	ABCA10	22.7027373741264	-2.74655	0.883719242056012	-3.10794	0.00188396321241364	0.463233051630793
36	ABCA13	26.8769563793202	-2.7142	0.966910234701591	-2.80709	0.00499913416255093	0.604184696833376
50	ABCB6	134.936269769205	-0.866769	0.411527004969506	-2.10623	0.0351847464029366	0.867366312775288
67	ABCD4	354.673634929918	-0.652703	0.328566083277369	-1.98652	0.0469756586533787	0.912185785046696
122	ACACA	90.8891555398708	-1.10658	0.498154787526351	-2.22136	0.0263263353654214	0.828259547496805
124	ACACB	251.574866891917	-0.986878	0.315165607671719	-3.1313	0.0017403473157183	0.460399213777077
141	ACBD4	132.62499009467	-1.30939	0.612978218203188	-2.13611	0.0326708532959604	0.853739887013195
145	ACBD7-DCLRE1CP1	3.21675249441965	2.86460011496815	1.45314262702051	1.97131380065675	0.0486879937782836	0.915597064930541
148	ACE2	44.4874796980338	1.64860838022928	0.792738910216022	2.07963600497424	0.0375589319181908	0.88170286230922
154	ACKR1	38.1056481962274	-3.57646	1.43908561841424	-2.48523	0.0129467704698297	0.723476443420063
157	ACKR4	31.868367156897	1.48838402699671	0.679467853913098	2.19051426557565	0.0284869613557383	0.840155590087553
163	ACOT1	19.0921094119332	1.19144914151504	0.564310597805456	2.11133575401288	0.0347434629424937	0.865279402926604
181	ACP5	102.109363090137	1.46097197447829	0.705507691646413	2.07080942104101	0.0383766094756843	0.882710876416181
217	ACTN3	3.0722467092648	-4.21203	1.60123714973382	-2.63049	0.00852626392616	0.675650186220023
227	ACTR5	71.4331443503207	-0.89845	0.42376792813462	-2.12015	0.0339936789215518	0.860590917210697
233	ACVR1C	8.99306337158363	-3.46841	1.70139122039506	-2.03858	0.0414924555222919	0.893505338602228
257	ADAM32	7.04093014126916	-3.30336	1.19830882372777	-2.75668	0.00583912989034684	0.64114098480808
259	ADAM33	457.610998281428	-1.46911	0.495682170523345	-2.96382	0.00303846921037939	0.545623321111545
266	ADAMTS10	187.861717158675	-1.88352	0.582230687099152	-3.235	0.00121640772032772	0.438809869898223
273	ADAMTS19	295.584389198079	-1.34125	0.652667973988154	-2.05503	0.039875833127186	0.893136134454536
283	ADAMTS9	2288.7122987971	-2.14485	0.924899883150874	-2.31901	0.0203944609665059	0.783727238026184
284	ADAMTSL1	156.969667102945	-2.04653	0.804019115643848	-2.54538	0.0109160202145697	0.688588556840045
303	ADCY5	591.797222334391	-1.70873	0.686082737904597	-2.49056	0.0127540352558208	0.723476443420063
323	ADGRG1	1317.34916435513	1.39092308759939	0.652065336861649	2.13310386087047	0.0329162071436126	0.853739887013195
331	ADGRV1	49.5499310199436	-2.45974	0.957761967307275	-2.56822	0.0102222766366762	0.688588556840045
334	ADH1C	2.49356483585471	-4.71048	2.24535126056122	-2.09788	0.0359157979929204	0.869907664713573
341	ADIPOR1	517.312234126002	0.871653423240769	0.441661067916045	1.97357993846644	0.048429526734595	0.915597064930541
356	ADPRH	86.2090668225085	0.869872732158875	0.428473606589272	2.03016642981401	0.0423396249179188	0.893673873821568
362	ADRA2B	13.9145575541589	3.85963982242482	1.41504169620734	2.72758027750675	0.00638007311475535	0.647381711397257
394	AGAP14P	17.7008953958133	-1.42386	0.691775138146244	-2.05827	0.0395647001847823	0.890290154844802
407	AGFG2	88.7614615786737	-1.31298	0.595632175788389	-2.20434	0.0275003125366578	0.838310645700325
443	AHSA1	329.334711644255	0.658228415024128	0.265340752902752	2.48069099006955	0.0131127994266399	0.723476443420063
456	AIRE	3.45336976878683	-3.46978	1.73489084379794	-2	0.0455006323668642	0.911122418858427
500	AKR7A3	18.4647579524121	-1.78897	0.665874845213216	-2.68665	0.00721730089593415	0.671237175903501
532	ALG10B	172.254751200931	1.08804511957261	0.397310164505663	2.73852827532456	0.00617148532873733	0.643724166126792
557	ALMS1P1	4.05770684505062	-2.73912	1.26312081102266	-2.16853	0.0301183978206953	0.847939317627621
568	ALPK2	214.448227554583	-2.15448	0.914953526051284	-2.35475	0.0185352957779521	0.77137310538479
589	AMIGO2	290.634817913411	-2.08167	0.859747816892643	-2.42125	0.0154671089468002	0.74395231699872
600	AMPH	7.40588639134357	-3.50186	1.13221918231383	-3.09292	0.00198199132651003	0.463233051630793
622	ANGPT2	1294.34220468544	1.72000061677809	0.876008612855371	1.96345171900959	0.0495937093060208	0.915597064930541
631	ANGPTL8	8.73012616001349	-3.77649	0.999317994508553	-3.77907	0.000157413851716426	0.17795731338167
632	ANK1	66.0038081557631	-1.492	0.67555375535196	-2.20855	0.0272056597570082	0.838310645700325
651	ANKRD1	7.0742070612557	2.57399849125081	1.04848206981195	2.45497616541261	0.0140893929699887	0.737271982624449
658	ANKRD13D	339.384724346563	-0.712198	0.347383922718599	-2.05018	0.0403472054883451	0.893505338602228
662	ANKRD18B	9.88888340907212	-2.96287	0.982264935448535	-3.01636	0.00255825688849543	0.516182527611761
688	ANKRD35	18.7955906830762	-3.39764	1.64730129229803	-2.06255	0.0391557593142122	0.88601788961746
689	ANKRD36	501.306791510354	-1.13504	0.486694484117148	-2.33215	0.0196930638514968	0.783727238026184
690	ANKRD36B	453.767232520171	-1.12477	0.501030673522752	-2.24492	0.0247734247104591	0.816258992200722
693	ANKRD36C	267.934136503433	-0.881306	0.433659688735592	-2.03225	0.0421280436051684	0.893673873821568
706	ANKRD55	195.547362046332	-2.88319	1.00276272703856	-2.87525	0.00403706555594575	0.562415069530476
714	ANKS3	210.576633226022	-1.14828	0.445187989807264	-2.57932	0.0098994251361649	0.688588556840045
728	ANO9	64.6571431221669	-1.34054	0.547203534961594	-2.44979	0.0142937893153068	0.737271982624449
740	ANXA1	2076.78479572034	1.05693547460148	0.482799281549303	2.18918195406128	0.0285836177390808	0.840155590087553
750	ANXA5	2198.71094100382	0.906436269398743	0.38316645760503	2.36564618694547	0.0179986359627557	0.770808613232044
795	APBA2	3.29261611472423	-4.3378	1.92478827378493	-2.25365	0.0242180228065156	0.815568465347002
800	APBB3	213.205926279855	-1.21371	0.506808032746893	-2.39481	0.0166291759064604	0.763914826301938
868	ARF6	581.357564054679	1.07899224061164	0.41271812169108	2.61435634614383	0.00893957446908024	0.67568993185502
880	ARGFXP2	18.3870670441714	1.44443234256933	0.596165668542482	2.42287071998075	0.0153984054556088	0.743805173629825
892	ARHGAP20	112.994220037368	-1.8779	0.928258723716899	-2.02303	0.0430696477035488	0.896368218683385
900	ARHGAP27	6.44826122881302	3.92089317466826	1.46317117439904	2.67972281252647	0.00736831470939734	0.675650186220023
901	ARHGAP27P1	297.309273828804	-1.12027	0.55033567006089	-2.03562	0.0417886150979205	0.893673873821568
902	ARHGAP27P2	7.0847343418535	-5.44478	1.45935384302457	-3.73095	0.00019075794077026	0.197467643991267
907	ARHGAP31	464.217819433602	0.764232275019181	0.376361742671356	2.03057906362847	0.0422977133247171	0.893673873821568
909	ARHGAP33	121.201912274035	-1.02863	0.505944732593285	-2.03308	0.0420445208436591	0.893673873821568
914	ARHGAP44	61.4437864326878	-1.31777	0.443310820639253	-2.97257	0.00295319364779444	0.540866058156445
921	ARHGDIB	407.943463557659	1.54065640124411	0.512275943429053	3.00747364971177	0.00263428961380219	0.518345466239803
923	ARHGEF1	559.20127468051	-1.0013	0.397747692371972	-2.51742	0.0118216241740302	0.704514424770576
924	ARHGEF10L	333.040794602742	-1.12867	0.569156062823481	-1.98306	0.0473603722311949	0.913476583012397
930	ARHGEF17	1254.4681961242	-0.857306	0.360032422476344	-2.38119	0.0172567135564696	0.76470336436717
934	ARHGEF25	157.364573447676	-1.74991	0.754521557702154	-2.31924	0.0203822357875726	0.783727238026184
936	ARHGEF28	100.155947169627	-1.72239	0.67221118043291	-2.56227	0.0103990709650004	0.688588556840045
949	ARHGEF5	30.2545135354175	4.63832210984595	0.970283144371991	4.78037997130011	1.74964193446282e-06	0.0138857416058751
959	ARID3C	4.67051353987811	2.19832007061776	0.961819740693324	2.28558427074195	0.022278591233308	0.798815318082021
967	ARL10	213.885112721362	-1.45493	0.740078406956943	-1.96592	0.0493081214342192	0.915597064930541
974	ARL15	215.77447520206	0.885595491176495	0.451579393860107	1.96110695753058	0.0498665472918881	0.915597064930541
989	ARL6IP1	549.892239335179	1.02374269110543	0.516627937689277	1.98158600497745	0.0475255948004615	0.913570527070348
991	ARL6IP5	486.55200975502	1.22310881521816	0.518370751139199	2.35952513240802	0.0182983413564737	0.770808613232044
994	ARL8B	518.112235833918	1.03056358219578	0.324595865502588	3.17491284308291	0.00149881512622406	0.453854034495504
1003	ARMC7	69.9038365651976	-0.829612	0.402276141270165	-2.06229	0.0391796937873905	0.88601788961746
1007	ARMCX2	241.317884693522	-1.69966	0.807924380302863	-2.10373	0.0354018507193103	0.867366312775288
1022	ARPC2	1368.60995047867	0.868622503220841	0.340266960498863	2.55276769142487	0.0106870750335396	0.688588556840045
1026	ARPC5	637.66185559982	1.17236482889976	0.511928357406802	2.29009550250045	0.0220157810390469	0.795404523873932
1034	ARRDC2	62.9042171256942	-1.89422	0.715045002694062	-2.64909	0.00807094351641081	0.675650186220023
1049	ART5	6.1727153789511	2.59426450066329	1.22264753574764	2.12184167948035	0.0338510352794684	0.858316612320409
1064	ASB13	70.6895112137134	-1.37124	0.678404517971024	-2.02128	0.0432509188990564	0.898569919779786
1075	ASB9	3.37618068868025	-2.64003	1.31627111727603	-2.00569	0.0448892402157293	0.907555822113872
1093	ASMTL-AS1_1	31.5425501396406	-1.68	0.532691831408713	-3.15379	0.00161167635867535	0.453854034495504
1094	ASMTL_1	58.026031010168	-1.45658	0.74073419049434	-1.9664	0.0492529460936945	0.915597064930541
1113	ASXL1	893.900328108107	-0.706778	0.306428588929866	-2.3065	0.0210826749848547	0.785434122822316
1131	ATF6	479.970721531081	0.760423638172148	0.299354264111687	2.54021314988999	0.0110784928952373	0.688688870346487
1146	ATG3	212.435658311015	0.825250765835434	0.417593111167992	1.97620780555321	0.0481312462159338	0.915597064930541
1160	ATMIN	536.859091620564	1.00212060360295	0.308956972772288	3.24356040457953	0.00118045777560793	0.436430164207538
1174	ATP13A3	1063.64786338771	0.833768421282005	0.415457394928162	2.00686864997595	0.0447636507286121	0.907491006527285
1187	ATP2B2	6.77913557160494	-3.06661	1.50042293989353	-2.04383	0.0409703513878891	0.893505338602228
1198	ATP5IF1_1	24.6375638467291	5.09066828031008	1.13817182343895	4.47267115164457	7.72485270312068e-06	0.03678420360172
1230	ATP6V1E1	345.579535620504	1.09363998263177	0.465924705932931	2.3472461724088	0.0189127545474366	0.77369554337111
1246	ATP9A	212.67032449864	-1.27919	0.509940377586168	-2.5085	0.0121244266149656	0.712766600680783
1256	ATRNL1	68.1257744293128	-1.56366	0.794224058602007	-1.96879	0.0489770577428812	0.915597064930541
1266	ATXN7L2	96.2061377534414	-0.975102	0.436474116058435	-2.23404	0.0254802559947378	0.823662671543294
1276	AURKC	12.9715913670478	-1.77163	0.744995486141632	-2.37804	0.0174051290471673	0.76470336436717
1297	B3GALT5	42.7341753485656	-2.61775	1.02263944035288	-2.5598	0.0104732706958423	0.688588556840045
1304	B3GNT3	246.845104214855	1.95888242524186	0.759462376157161	2.57930147264661	0.00990003455309545	0.688588556840045
1315	B4GALT1	1637.82499950852	1.17641184480355	0.460061791021621	2.55707356655546	0.0105556891215107	0.688588556840045
1319	B4GALT5	555.32994244497	0.866315504984292	0.375199184507683	2.30894826203054	0.0209464524132088	0.783727238026184
1341	BAG6	3.09355293970472	5.11753252448644	2.14585486410163	2.38484559701521	0.017086290927399	0.764675753177525
1343	BAG6_5	3.77904181494606	-5.40038	2.05885794644217	-2.623	0.00871599464365696	0.675650186220023
1360	BASP1	897.966547006432	0.751209620746906	0.36190129648818	2.07573067031397	0.0379188676484312	0.88170286230922
1381	BBS5	47.3561444306665	-1.53438	0.638757277523357	-2.40214	0.0162996783342685	0.7608197518888
1404	BCL2A1	4.87437093750946	2.96056784087297	1.22561424535277	2.41557884309743	0.0157102208656632	0.749466902971655
1427	BDH1_1	3.32487543084929	-5.13693	1.77360120059644	-2.89633	0.00377560247532964	0.562415069530476
1458	BHLHA15	25.4193369962742	-2.67069	1.24653824827313	-2.14248	0.0321546009733669	0.853739887013195
1518	BMS1P1	142.902116134244	-0.703544	0.353872594460674	-1.98813	0.0467975372000561	0.912185785046696
1531	BNIP2	469.17507765456	0.956382921135208	0.319942555071099	2.98923324195707	0.00279678544308039	0.530087289724302
1539	BOK	213.844570121977	-1.90829	0.82299614703913	-2.31871	0.0204106469943654	0.783727238026184
1569	BRD2_5	16.048880942671	1.98027490738031	0.913849343730021	2.16695992722115	0.0302379098094878	0.848658298407476
1595	BRSK1	27.791888819408	-2.85121	1.07246866975278	-2.65855	0.00784770494939969	0.675650186220023
1603	BSND	3.67517662794619	-5.20101	2.3095797527454	-2.25193	0.0243268174029524	0.816258992200722
1633	BTN2A3P	29.3541756457179	-1.40133	0.558014586788283	-2.51127	0.0120296602413048	0.708945991795112
1662	C11orf45	41.2533688590737	1.46955140032592	0.533261093069183	2.75578214766789	0.0058551980675772	0.64114098480808
1726	C19orf33	44.5117084760358	-2.50457	0.96972710384272	-2.58275	0.00980154284663555	0.688588556840045
1727	C19orf38	9.81880785675267	2.1253819919573	0.723206286862614	2.9388322952467	0.00329451285356285	0.548524870842504
1760	C1orf115	848.058333731699	1.68184	0.63769826969378	2.6373574390779	0.00835547377263469	0.675650186220023
1792	C20orf96	45.1358209314412	-1.2249	0.558542538854215	-2.19303	0.0283049714898545	0.840155590087553
1824	C2orf92	44.0981302429554	-0.833046	0.419640879567871	-1.98514	0.047128854444599	0.912185785046696
1873	C6orf47_2	4.94528873471324	-5.7947	1.80032247229758	-3.2187	0.00128772943590078	0.450875737343554
1939	CACNA1C	9.10939025361854	-2.14544	1.03356762292445	-2.07577	0.0379156382881191	0.88170286230922
1943	CACNA1D	191.796776576065	-2.38033	0.900925147891533	-2.64209	0.00823959427721419	0.675650186220023
1944	CACNA1E	4.76686495654208	-3.75307	1.5548791513953	-2.41374	0.0157898193466736	0.750378859930042
1952	CACNA2D3	128.415454045319	1.88826347239107	0.783979757096165	2.40856	0.0160155269728651	0.755569462933401
1954	CACNB1	59.8804019837996	-1.39872	0.561134441964481	-2.49266	0.0126788937841148	0.723476443420063
1956	CACNB3	173.878837832109	-0.901869	0.443939003975551	-2.03152	0.0422026766593343	0.893673873821568
1982	CALM1	1790.94114849535	0.986353519563188	0.349235821563112	2.82431943879199	0.00473811364020499	0.596354569707232
1987	CALML6	3.48953313243389	-3.35816	1.31974335760715	-2.54456	0.0109416915880971	0.688588556840045
1996	CAMK1G	13.1327956110244	-4.12591	1.89022371615362	-2.18276	0.029053208192804	0.844101848783216
2011	CAMTA2	685.158228472594	-1.01745	0.36336976161915	-2.80005	0.00510952185897909	0.608263029702166
2016	CANX	134.242669411014	-2.10854	0.831325309332082	-2.53636	0.0112010084232017	0.694491691531274
2022	CAPN10	171.595003551051	-1.11555	0.483222271554205	-2.30855	0.0209682998287488	0.783727238026184
2031	CAPN6	1454.73234680494	2.10855679523427	0.959009469895583	2.19868193320745	0.0279005464826584	0.838742564653553
2039	CAPS	164.226959136021	-1.74298	0.562787187312034	-3.09706	0.00195453024401639	0.463233051630793
2050	CARD19	99.5288421499689	-1.12934	0.422721286923967	-2.67158	0.00754940248322765	0.675650186220023
2053	CARD9	82.3657754557717	-1.45459	0.718998892660722	-2.02308	0.0430646021243904	0.896368218683385
2071	CASKIN2	159.406617256224	-0.952285	0.358821142037309	-2.65393	0.00795610191256031	0.675650186220023
2141	CBX8	41.6164742608306	-1.13479	0.514509563832837	-2.20557	0.0274137716222465	0.838310645700325
2161	CCDC117	311.675934764084	1.13691184285209	0.377803138150565	3.00927051166789	0.00261875834230874	0.518345466239803
2193	CCDC158	3.21472300737659	-3.67239	1.40173984662002	-2.61988	0.00879602326737602	0.675650186220023
2224	CCDC24	34.9292126482204	-1.52015	0.476477250786519	-3.1904	0.00142077728249218	0.453854034495504
2227	CCDC28A	56.2205547915917	0.930687583961275	0.443258393377982	2.09965022177853	0.0357596214361697	0.868056627823292
2245	CCDC61	99.5592391251922	-0.793995	0.338381595303082	-2.34645	0.0189533390947005	0.77369554337111
2272	CCDC88C	99.2047703895942	-1.25655	0.613670300545071	-2.04759	0.0405997660733692	0.893505338602228
2273	CCDC89	9.28450196127896	-1.77163	0.903363257781892	-1.96115	0.0498614368037512	0.915597064930541
2290	CCL2	19.9914952804539	2.02577294323354	0.992432084177259	2.04122	0.0412288921159287	0.893505338602228
2299	CCM2L	18.7243138120181	-1.67739	0.836791676115106	-2.00455	0.0450106886599292	0.90843552235449
2307	CCNB1IP1	98.1636214319932	-0.803163	0.348901640825151	-2.30198	0.0213365565485972	0.787952627910535
2335	CCR1	137.527908883779	1.19374632866871	0.555317532490221	2.1496643970803	0.0315817705800122	0.853739887013195
2367	CD163	601.678163150197	1.70066647744708	0.580235021177196	2.93099591609745	0.00337877223269721	0.550994438960876
2370	CD180	28.4016279752397	1.67943865279856	0.729759180801626	2.30136008834275	0.0213712859149859	0.787952627910535
2374	CD200R1	27.6507052967634	1.86496582035319	0.672482222286032	2.77325668775814	0.00554983251158552	0.638337981972655
2375	CD200R1L	4.4647357167441	4.85363140481853	1.81940046901897	2.66770921930982	0.00763703230879797	0.675650186220023
2390	CD300E	6.06599111747208	3.61395713954944	1.37640838271604	2.62564307579854	0.00864854530575681	0.675650186220023
2395	CD320	330.007856193501	1.74139381611983	0.801693774840832	2.17214336791571	0.0298448507170286	0.847156550148155
2398	CD36	481.417568505397	1.39838000975478	0.443430294462096	3.15355091255343	0.00161297090296155	0.453854034495504
2413	CD59	2047.65818260343	1.11324848420188	0.387298543341528	2.87439367728318	0.00404804039708016	0.562415069530476
2414	CD5L	7.49367301316051	3.07029788457118	1.35344368989932	2.26850803434577	0.0232982598764005	0.810554639310279
2429	CD86	34.5307586160617	1.68443075772249	0.757956565591941	2.2223315084117	0.0262609102911195	0.828259547496805
2449	CDC25B	410.218887133673	-1.09893	0.45201839053998	-2.43116	0.015050669761006	0.738412056678438
2467	CDC42P3	7.41378355612327	2.04146357565071	0.98937048150105	2.06339648677758	0.0390749734758169	0.88601788961746
2486	CDH12	2.37097296575348	3.90599049975414	1.57639861373621	2.47779366571288	0.0132197569889373	0.725228557948408
2497	CDH4	6.60226456548246	-2.84874	1.3895382156277	-2.05013	0.0403514774120991	0.893505338602228
2524	CDK20	82.0241053097077	-1.55685	0.512596105978164	-3.03719	0.00238798254831431	0.498732249936978
2534	CDK7	40.509506136855	2.03612258763669	0.984520798645558	2.06813567619685	0.0386272667694066	0.883454941895103
2544	CDKN1A	520.657614494051	1.33020803573008	0.588353859580191	2.26089795124184	0.023765577030919	0.812066018938115
2552	CDKN2D	20.7344917389945	-2.09259	0.859859800592723	-2.43364	0.0149478680901911	0.738412056678438
2561	CDRT1	46.1773162712128	-1.93172	0.979859836455912	-1.97142	0.0486754536099092	0.915597064930541
2572	CDX1	4.64963124473172	-4.80914	2.13251746094863	-2.25515	0.0241240585454752	0.813629992211205
2577	CEACAM19	43.657687323706	-1.04453	0.447732739817911	-2.33293	0.0196517738695709	0.783727238026184
2582	CEBPG	221.41122708088	0.827021580139418	0.346562489110451	2.38635630261717	0.0170162559177904	0.764675753177525
2621	CENPV	41.5226307267545	-1.07661	0.520448385811682	-2.06863	0.0385812680974654	0.883337664153726
2629	CEP131	152.396621816832	-1.0204	0.397511636513995	-2.56696	0.0102593196220154	0.688588556840045
2633	CEP164	253.120923042408	-1.01437	0.398907899879022	-2.54287	0.0109945656289596	0.688588556840045
2635	CEP170B	692.482830200155	-0.688819	0.317090408028272	-2.17231	0.029832266251679	0.847156550148155
2740	CGREF1	36.3116127708166	-2.82067	1.10501933131098	-2.5526	0.010692350874644	0.688588556840045
2745	CHADL	44.8817543054872	0.825688946415524	0.397078298098067	2.07941091308798	0.0375795983027981	0.88170286230922
2768	CHDH	77.8107293807324	-1.8344	0.664463992748283	-2.76072	0.00576741318431879	0.64114098480808
2773	CHI3L1	58.4277503742263	1.98516683848992	0.646074181863659	3.07266084022043	0.00212159466008238	0.472628369767127
2779	CHKA	367.272	-0.955339	0.383062355419562	-2.49395	0.0126329408625775	0.723476443420063
2788	CHMP2B	214.316988848916	0.941923	0.35867700684653	2.62610457848788	0.00863682773015369	0.675650186220023
2790	CHMP4A	7.34718812681238	4.02933062184683	1.34662616388444	2.99216718782882	0.00277004516104474	0.530087289724302
2792	CHMP4C	57.694359785047	1.03974009618284	0.505241882518493	2.05790559365351	0.0395991966895143	0.890290154844802
2838	CHSY3	772.004214257946	-1.9002	0.952376300702629	-1.99522	0.0460187673888073	0.912185785046696
2887	CLCA2	3.29663355432901	3.79720945556205	1.62628637376251	2.33489594257436	0.0195488573735972	0.783679013581589
2900	CLDN1	68.1583116501222	1.76170541784623	0.536739695340381	3.28223426204582	0.00102988006179973	0.422765765368789
2935	CLEC20A	35.090222989065	0.969466993147796	0.435368854465497	2.22677158277207	0.0259625435202417	0.828259547496805
2946	CLEC7A	69.6228425670424	1.18965045271819	0.453855621371273	2.62120902925869	0.00876185211051514	0.675650186220023
2953	CLIC4	1824.43361570999	0.81026583471481	0.389963682208141	2.07779819424911	0.0377279502267164	0.88170286230922
2986	CLTA	533.311361308269	0.929824962341683	0.468199557771003	1.98595865141005	0.047037915335193	0.912185785046696
2989	CLTCL1	76.8016856500847	-1.38847	0.611599147186866	-2.27023	0.023193484362956	0.810554639310279
3000	CMAS	228.005816438348	0.912596820318562	0.449474492773838	2.03036398058244	0.042319555124748	0.893673873821568
3006	CMKLR1	118.897133371855	1.55000731145352	0.487549482461884	3.17917948271989	0.00147692608281952	0.453854034495504
3031	CNIH3	37.3597427704079	-1.20924	0.492417416774875	-2.45572	0.0140604311743358	0.737271982624449
3040	CNNM1	5.87363263000474	-2.8194	1.20753340686775	-2.33484	0.0195516541672252	0.783679013581589
3052	CNOT6L	511.635304892795	0.737281707362879	0.339075934016866	2.17438524353134	0.0296762153691852	0.847156550148155
3069	CNTN3	12.0732054915671	-2.97831	1.48735658180641	-2.00242	0.0452397652359577	0.910517402316452
3072	CNTNAP1	293.629395075629	-1.59302	0.611302762858434	-2.60594	0.00916229451175963	0.678959520798302
3082	CNTROB	399.804442186454	-1.05285	0.506263408708652	-2.07965	0.0375575342718873	0.88170286230922
3106	COL13A1	12.0771851795093	1.6410461795752	0.707954854395302	2.31800964339301	0.0204487969681052	0.783727238026184
3107	COL14A1	2256.68518956301	1.03781828039126	0.506676168978421	2.04828713867429	0.0405318724552415	0.893505338602228
3110	COL17A1	974.77838032191	2.39747527403818	0.799508618841968	2.99868596477516	0.0027114662572097	0.529158197687752
3135	COL7A1	622.393147079815	-0.973924	0.407055713093352	-2.39261	0.016729201259847	0.763914826301938
3199	COTL1	1231.13308924791	1.41680913657341	0.446949246557589	3.16995530809303	0.00152462385775243	0.453854034495504
3201	COX11	318.01701978829	-0.817371	0.303160977008444	-2.69616	0.00701436291929261	0.661881935853187
3205	COX17	64.9783382605807	1.42557696968828	0.498491067394699	2.85978438317637	0.00423929131821077	0.570244559295368
3239	CPLX1	86.8155107403282	-1.45796	0.494388912235905	-2.94901	0.00318792459658285	0.545623321111545
3247	CPNE5	14.3880161461622	-2.19519	0.950875441257115	-2.3086	0.0209656828355416	0.783727238026184
3253	CPPED1	304.317102147896	1.04432741125267	0.417782217754018	2.49969330161283	0.0124300865773705	0.723476443420063
3265	CPT1C	61.5596478325123	-1.29387	0.647236154646148	-1.99907	0.0456007080075565	0.911514245172808
3268	CPVL	299.018172049321	1.74837638438424	0.402312896251227	4.34581242777874	1.38761109954356e-05	0.047196618098618
3271	CR1	49.6370630901125	1.83620355996547	0.744497835855113	2.46636520824329	0.0136492089489246	0.736902530305999
3287	CREB3L2	3928.97958080461	0.9273256303617	0.353734503268498	2.6215300509089	0.0087536044622023	0.675650186220023
3288	CREB3L4	76.673815435134	-0.84383	0.402477472003172	-2.09659	0.036029975964623	0.871786278192795
3291	CREBL2	171.866352723095	0.893315238098665	0.40354734445648	2.21365658917129	0.0268524113255795	0.837914890236856
3294	CREG1	475.615345120315	1.35216291128865	0.435417613425079	3.10543916827864	0.001899966972307	0.463233051630793
3302	CRIM1	4997.90783964445	1.25812557685554	0.536095536461758	2.34683091219001	0.018933844970985	0.77369554337111
3311	CRKL	732.592389666462	0.530744564119788	0.268594056684015	1.9760100825469	0.0481536352763637	0.915597064930541
3315	CRMP1	153.445449286187	-1.33167	0.673262449835459	-1.97794	0.047935950099287	0.914958740022737
3318	CROCC	322.30501902092	-0.858238	0.333396711577362	-2.57422	0.0100465172407781	0.688588556840045
3345	CRYGS	11.0307314068803	-1.85504	0.915803182651857	-2.02559	0.0428071152597669	0.894815282897094
3352	CSAD	333.141998525295	-0.79148	0.247674643977924	-3.19564	0.00139519077102923	0.453854034495504
3369	CSMD2	59.0258305476238	-3.77949	1.54058733261636	-2.45328	0.0141560248400929	0.737271982624449
3394	CST6	18.1537373670511	1.87658543934322	0.685484799644821	2.73760328502624	0.00618886828185039	0.643724166126792
3444	CTSB_1	519.407244011627	1.54402253491857	0.57555534208902	2.68266563092687	0.0073037974552661	0.675650186220023
3451	CTSL	1727.34568122126	1.97561025862179	0.479241367914215	4.12237004334614	3.74994172309754e-05	0.0811657840774813
3465	CUBN	45.4655003066822	-1.3678	0.604951333454506	-2.261	0.0237590867354113	0.812066018938115
3503	CXCR3	10.1556496486952	-3.79821	1.23849752206836	-3.06679	0.00216374027908005	0.472628369767127
3512	CXorf65	50.2449144452491	1.83186681379348	0.75973694194334	2.41118565211233	0.0159007522081227	0.75414543689879
3520	CYB5R1	467.845614587249	1.27982785323591	0.490042739912997	2.61166577728124	0.00901022918972366	0.676733586050885
3526	CYBB	351.896666737654	1.43752042080353	0.668708695594533	2.14969601901985	0.0315792675617257	0.853739887013195
3532	CYFIP1	65.1986666671535	-1.10415	0.541858909586285	-2.03771	0.0415793203312474	0.893505338602228
3537	CYHR1	205.053342832333	-0.890048	0.423137658279888	-2.10345	0.0354265658792763	0.867366312775288
3555	CYP2B7P	11.7203208041901	-2.57812	1.20790630212274	-2.13437	0.0328127099503978	0.853739887013195
3557	CYP2C19	7.71172058294838	-3.85158	1.72781036830341	-2.22917	0.0258028309468495	0.826113633506323
3578	CYP46A1	16.2342015684099	-1.68969	0.786406671293249	-2.14862	0.0316649009016532	0.853739887013195
3598	CYRIB	247.884018838923	0.818879972021903	0.411841668612431	1.98833686445779	0.0467744	0.912185785046696
3608	CYTL1	8.74561836830288	2.07286610762365	0.893954696597377	2.31875968157393	0.0204080704617851	0.783727238026184
3614	DAAM2	191.861595649332	-1.16667	0.54092207741831	-2.15681	0.0310201667271629	0.853739887013195
3624	DAG1	2486.66807484391	1.77702452649494	0.41255661020375	4.30734711926521	1.65224216747664e-05	0.0474934071889361
3681	DCLK2	109.681812321316	-1.52005	0.645670921078957	-2.35422	0.0185616057602722	0.77137310538479
3740	DDX11L5	14.1783611947435	1.68329236470205	0.831595971871439	2.02417089745388	0.0429525708766139	0.896368218683385
3781	DECR2_1	12.5619966654105	-4.72196	2.04356282659304	-2.31065	0.0208521815471001	0.783727238026184
3789	DEK	511.294954717498	1.17366252957847	0.44823491047684	2.61840945929426	0.00883407315109227	0.675650186220023
3790	DELE1	535.442829012833	-0.602232	0.304053834336012	-1.98068	0.0476274930050695	0.913570527070348
3793	DENND11	5.1860347230612	-2.20822	1.00579989352397	-2.19548	0.0281290408003424	0.840155590087553
3795	DENND1B	185.811423977032	0.861692441947063	0.42965180211649	2.00555993877441	0.0449032197257399	0.907555822113872
3801	DENND3	372.870777824361	-1.00844	0.469003643348146	-2.15017	0.0315415864953984	0.853739887013195
3824	DEUP1	8.15216759618189	-3.97633	1.42708479430533	-2.78633	0.00533088897124714	0.622172232923643
3871	DHX33	215.758518884443	-0.797274	0.404523778577267	-1.97089	0.0487359428995656	0.915597064930541
3924	DLEU1-AS1	7.87307812294186	2.47151373551189	0.955761348754626	2.58591094809632	0.00971220195671577	0.687291922606627
3930	DLG4	453.717616726055	-1.02117	0.344865627959862	-2.96108	0.00306566656797987	0.545623321111545
3960	DMPK	513.075249622945	-0.825861	0.415281897390434	-1.98868	0.0467369514277749	0.912185785046696
3963	DMWD	432.236929391193	-1.1	0.422919004879843	-2.60097	0.00929602364773831	0.681580293452759
3982	DNAH2	23.8864181502512	-1.46449	0.736629253800387	-1.9881	0.0468008886973989	0.912185785046696
3995	DNAJB1	624.707772157909	0.749938372635653	0.320700869438752	2.33843573280015	0.0193646559037375	0.78104646335612
4004	DNAJB6	495.655543115178	0.661246830843543	0.311163364210301	2.12507932134528	0.0335799947253384	0.856882514873458
4029	DNAJC8	196.201573487218	0.940921522163093	0.439654181216596	2.14014005180027	0.0323434501389656	0.853739887013195
4034	DNALI1	57.0679004899145	-1.49521	0.733772823487587	-2.0377	0.0415800009388324	0.893505338602228
4038	DNASE1L3	6.77447117522362	3.92491405656465	1.74532171409292	2.24881981635376	0.0245239620849418	0.816258992200722
4068	DOCK6	341.811871267978	-1.18269	0.511693479357172	-2.31132	0.0208154414151964	0.783727238026184
4123	DPY19L2P2	8.89783314159683	-2.17821	0.851370548816443	-2.55848	0.010513236446754	0.688588556840045
4124	DPY19L2P3	74.6361801740179	-2.03736	0.948571771261591	-2.14782	0.0317281043194719	0.853739887013195
4132	DPYSL4	5.32403679611087	-4.40505	1.63180674668796	-2.6995	0.00694447142763754	0.661363680882489
4135	DR1	573.746805338061	0.737126783977594	0.267711688452706	2.75343519081281	0.00589734451984416	0.64114098480808
4136	DRAM1	140.884126536112	1.13518733087812	0.466956489676867	2.43103448816755	0.0150557813704081	0.738412056678438
4141	DRC3	43.4808600707421	-1.15344	0.542945500056024	-2.12441	0.0336362014611102	0.856882514873458
4163	DSG3	9.37650777988396	2.79434711903435	1.22799090876007	2.27554381640811	0.0228733273223538	0.807998590827775
4170	DSTNP2	7.12961927069857	-2.61806	1.19484142899837	-2.19114	0.0284417852020429	0.840155590087553
4177	DTNB	132.147666917069	-0.790515	0.393893272883356	-2.00693	0.0447575768927376	0.907491006527285
4234	DYNLL2	885.243097875007	1.1967716478802	0.425905518749504	2.80994632657973	0.00495497625571761	0.604184696833376
4248	DZANK1	36.7576598576543	-1.27352	0.571064680468159	-2.23007	0.0257425918829396	0.826113633506323
4261	EAF1	223.657759135558	0.731118772906214	0.269307195264447	2.71481336467185	0.00663131301082255	0.649818468683558
4269	EBF4	101.392023750389	-1.37907	0.573099490349503	-2.40633	0.0161137706800069	0.755569462933401
4278	ECH1_1	271.542081185592	1.64395407813099	0.669991173591742	2.45369512753124	0.0141396802987093	0.737271982624449
4303	EDEM1	932.248078135291	0.620812185669978	0.278154193602316	2.23189942826305	0.0256216106943097	0.826113633506323
4334	EFCAB11	56.889037318289	0.952802371357874	0.349271835813548	2.72796794261564	0.00637258007366317	0.647381711397257
4342	EFCAB8	70.9463630163481	0.911201742342114	0.358451200213132	2.54205242387338	0.0110203643012051	0.688588556840045
4350	EFHD2	317.153030431511	0.796881299467882	0.37901151533263	2.10252529865358	0.0355072859169682	0.867366312775288
4359	EFNB3	55.0472394085282	-1.66392	0.847936363125817	-1.96231	0.0497258997121918	0.915597064930541
4360	EFR3A	456.077247691452	0.765589659466762	0.381523710313791	2.00666338361275	0.0447855173688358	0.907491006527285
4369	EGFR	7586.01610692062	1.14042113392773	0.510107101454217	2.23565037749252	0.0253746818926446	0.822158903449609
4453	ELF1	576.707611121786	0.56469861378282	0.259765116329152	2.17388162722851	0.029714026187616	0.847156550148155
4456	ELF4	658.997434103316	0.680849393616623	0.341803407255066	1.99193272847789	0.0463784394122583	0.912185785046696
4482	ELP1	364.452248990032	-0.52136	0.256973216599055	-2.02885	0.042473787717394	0.894528724961035
4486	ELP5	24.1587723457896	2.31656348918156	0.908722536915014	2.54925281928846	0.0107954008221947	0.688588556840045
4504	EMID1	94.5625159946622	-3.09904	1.20464319830009	-2.57258	0.0100943554338401	0.688588556840045
4507	EMILIN3	42.4347730710198	-1.66269	0.701572108891288	-2.36995	0.0177907295901584	0.770808613232044
4510	EML3	383.222215181511	-1.05992	0.384649666907486	-2.75554	0.00585952420671535	0.64114098480808
4540	ENPP3	19.782277729486	-2.64874	1.29742726282788	-2.04153	0.0411979690489705	0.893505338602228
4545	ENSA	606.381696736904	0.693673842838884	0.328294932018923	2.11295933986243	0.0346042481699399	0.863619019578719
4551	ENTPD7	417.714659746149	0.844815965305302	0.402294234953036	2.09999520724906	0.0357292627325968	0.868056627823292
4553	ENTR1	207.562002079184	-0.570725	0.281454665556977	-2.02777	0.0425836883506996	0.894528724961035
4563	EPB41	375.509336852331	-0.873022	0.4070442073012	-2.14478	0.0319700687891244	0.853739887013195
4573	EPCAM	193.290349299666	-2.18797	1.04660381183127	-2.09054	0.0365689249354618	0.879463764747312
4581	EPHA5	3.10874945461446	-4.08896	1.75057437554078	-2.33578	0.0195025281731944	0.783679013581589
4624	ERCC2	152.224436688262	-0.880902	0.392564051473292	-2.24397	0.0248343070540481	0.816258992200722
4665	ERP44	673.872898219445	0.901560586492901	0.376112283152295	2.39705169673451	0.0165275916886245	0.763914826301938
4682	ESPNL	22.7718759571242	-3.46145	1.4085423307766	-2.45747	0.0139919614554836	0.737271982624449
4718	EVC	1230.68850144587	-1.69019	0.725770604551624	-2.32883	0.0198682605579335	0.783727238026184
4719	EVC2	127.857230274834	-1.47211	0.601728731025369	-2.44647	0.014426326182269	0.737271982624449
4770	F11R	1027.74988048774	0.986152531679562	0.385625553422559	2.55728004258826	0.0105494251375758	0.688588556840045
4772	F13A1	1177.28807874453	1.44073881934852	0.605760129250804	2.37839823022094	0.0173880359447445	0.76470336436717
4786	FAAP100	287.219643882197	-0.998168	0.467912119759672	-2.13324	0.0329052759471925	0.853739887013195
4793	FABP7	28.2017767656602	2.39609753226255	1.17225171044794	2.04401282668802	0.0409522800174377	0.893505338602228
4805	FAHD2CP	13.0420776790387	-2.05732	0.929309753520977	-2.21381	0.0268418229164597	0.837914890236856
4813	FAM107A	14.9402302559765	-2.83941	1.27111070228607	-2.2338	0.0254962152516867	0.823662671543294
4871	FAM168B	863.148224395437	0.677544003839728	0.317751429336556	2.13230828026296	0.0329815117986857	0.853739887013195
4873	FAM171A1	142.219215159951	-1.81409	0.918815289801328	-1.97438	0.0483388400790515	0.915597064930541
4874	FAM171A2	87.008844734943	-1.82931	0.876128457238053	-2.08795	0.0368027576208817	0.881526012269188
4892	FAM189A2	57.6930249686158	-1.61618	0.759941139163912	-2.12671	0.0334440254997737	0.856339213086959
4902	FAM205C	2.53582560302706	-3.12282	1.46302989823449	-2.13449	0.0328030904022465	0.853739887013195
4932	FAM238C	4.13063430449654	-3.46272	1.64131836467812	-2.10972	0.0348827254504599	0.867111280511488
4940	FAM27B	5.50585394352211	-5.8903	1.98116120801935	-2.97315	0.00294755745227579	0.540866058156445
4960	FAM71F1	34.6391097252904	-5.47093	1.44569490657776	-3.78429	0.000154148716174126	0.17795731338167
4961	FAM71F2	69.7132209972196	-1.25532	0.567725984641443	-2.21115	0.0270257817599134	0.838023790182736
4975	FAM83F	60.9172835919867	-2.3591	1.10276050676046	-2.13927	0.0324136957495505	0.853739887013195
4987	FAM86C2P	25.9345433580476	-0.987306	0.491668520752117	-2.00807	0.0446356760728689	0.907491006527285
5000	FAM98B	130.164925917661	0.989044278190907	0.46704900848114	2.11764560084886	0.0342050931476123	0.860876387686577
5022	FAR2P2	10.0021075159198	-2.69945	1.23126	-2.19244	0.0283479905234144	0.840155590087553
5024	FARP2	245.054053459874	-0.574293	0.288581955571873	-1.99005	0.0465851205301857	0.912185785046696
5043	FBF1	202.002551005217	-1.25515	0.553718778043196	-2.26677	0.023404349487553	0.810554639310279
5052	FBN1	7561.19951190551	0.918623308434406	0.340782985495993	2.69562550811448	0.00702566045392748	0.661881935853187
5073	FBXL7	242.611065034371	-2.00301	0.964658894440894	-2.07639	0.0378577110925791	0.88170286230922
5098	FBXO41	68.5858379073146	-1.83554	0.621067016824883	-2.95545	0.00312209143916516	0.545623321111545
5128	FCGR2A	199.465418907495	2.05759458191224	0.698639250582886	2.94514598227276	0.00322802319563648	0.545623321111545
5129	FCGR2B	8.53497945252641	2.0017524376062	0.937516003834545	2.13516615121108	0.0327474407241975	0.853739887013195
5167	FES	203.816016093475	-1.24318	0.383120169794746	-3.24487	0.00117502552270981	0.436430164207538
5179	FGF11_1	7.45578272202279	-6.29937	3.11346190779751	-2.02327	0.0430455142906164	0.896368218683385
5205	FHIP1A-DT	11.2746000448419	-1.89568	0.873713602476033	-2.16969	0.0300306660643052	0.847156550148155
5206	FHIP1B	387.591097093492	-0.904155	0.344831540488053	-2.62202	0.00874103919602313	0.675650186220023
5279	FLT3LG	19.7489962464499	-1.73209	0.814469132999412	-2.12665	0.0334493455487787	0.856339213086959
5308	FNDC11	2.63733122411714	-4.11188	1.62552042579574	-2.52958	0.0114200199161927	0.702582052156669
5311	FNDC4	20.9324442022465	-2.91323	1.03747281731135	-2.808	0.00498499979110662	0.604184696833376
5323	FOLR2	102.770794152973	1.63358198246795	0.64845042005081	2.51920876593765	0.0117618896481818	0.704514424770576
5326	FOSL1	14.3052478375544	1.52957979860738	0.745591755854117	2.05149773531919	0.0402184999515585	0.893505338602228
5331	FOXD1	4.40523610023292	-4.19982	1.63581181943456	-2.56742	0.0102457245785924	0.688588556840045
5350	FOXO3B	74.5312211447659	-1.1119	0.536329346655749	-2.07316	0.0381575640964312	0.882313792595659
5351	FOXO4	1352.78464065991	2.01204690028337	0.831811307530117	2.41887418705295	0.0155686239137961	0.745841466958913
5367	FPR3	33.0621578247261	2.09022779147174	0.96319546479613	2.1700972106572	0.029999482461026	0.847156550148155
5371	FRAT2	78.3264131899229	1.06518474296539	0.459909780216023	2.31607325781388	0.0205542691457109	0.783727238026184
5374	FREM3	6.84916828961991	-2.70801	1.2411082094277	-2.18193	0.0291148512922918	0.844101848783216
5375	FRG1	3.81038243876402	-4.43426	2.05248485418493	-2.16044	0.0307388846152949	0.853739887013195
5403	FRY	218.074691695511	-1.17259	0.566857844004288	-2.06859	0.0385850380410716	0.883337664153726
5405	FRZB	281.541863684113	1.50171711270534	0.744298479034827	2.01762754460105	0.0436300659629712	0.90016312002806
5432	FUCA1	214.060700316513	1.60955491599038	0.56017140561146	2.87332573542103	0.00406175090812566	0.562415069530476
5439	FUT1	9.67415003318103	-1.98468	0.886917234773722	-2.23773	0.0252389530833158	0.822158903449609
5442	FUT2	32.0944664031968	-1.76334	0.851992300958911	-2.06967	0.0384835100054599	0.882710876416181
5446	FUT8	517.140846903394	0.976163684734472	0.435163135850912	2.24321318676431	0.0248830703488976	0.816258992200722
5458	FYB1	409.657546491857	1.35101887834549	0.649853071352991	2.07896051877185	0.0376209794548177	0.88170286230922
5467	FZD5	475.302570126151	1.30278252689373	0.486248050466945	2.6792550132441	0.00737861752901092	0.675650186220023
5500	GABRD	6.95173516107833	-6.17259	1.9935546594557	-3.09627	0.00195968583142574	0.463233051630793
5525	GALNT14	23.5118660125229	-4.78398	1.32242633548351	-3.61758	0.000297371487423076	0.232084260170391
5537	GALNTL6	11.2639456918313	-4.4812	1.95715798843537	-2.28964	0.0220419457055007	0.795404523873932
5553	GAREM2	36.8635838525714	-1.08823	0.443767806436184	-2.45225	0.0141966874299953	0.737271982624449
5554	GARNL3	139.178004621991	-1.44823	0.665748241428904	-2.17535	0.0296041132473521	0.847156550148155
5566	GAS8	119.194077920465	-0.990614	0.453921682214229	-2.18235	0.0290840361769324	0.844101848783216
5588	GBA_1	43.4504168557202	2.3503854674483	1.12674629027522	2.0859935264346	0.0369792094605037	0.88170286230922
5602	GCAT	79.3360516396609	-1.43978	0.662756005499252	-2.17241	0.029824752885644	0.847156550148155
5611	GCK	20.6906791794045	-2.3337	1.17736958492742	-1.98213	0.0474648613427237	0.913570527070348
5621	GCNT4	179.338239745603	1.30037566986188	0.551149072827547	2.3593901069099	0.0183050015740751	0.770808613232044
5626	GCSH	161.418841274787	1.38214999958912	0.543800137188197	2.54165070044987	0.0110330372265177	0.688588556840045
5631	GDE1	350.781792823221	0.818477086670811	0.399919149559554	2.04661	0.0406967470178309	0.893505338602228
5642	GDPD2	16.1142512312087	2.52365872593723	1.20109352080649	2.10113424327083	0.035629183686165	0.868056627823292
5664	GFM2	239.295146784113	0.56696083646899	0.284289032932294	1.99431131978987	0.0461180429427571	0.912185785046696
5667	GFPT1	1458.78823421063	0.543048404002964	0.276978076783161	1.96061872589325	0.0499235162823888	0.915597064930541
5684	GGT3P	10.5788078770816	-4.99821	1.7827608061698	-2.80364	0.00505299523073919	0.607609916407421
5687	GGTA1	45.8375349489194	1.32090600287075	0.501603626682024	2.63336613335154	0.00845431555635539	0.675650186220023
5718	GJA5	849.506357638603	1.53672000088951	0.650979984436736	2.36062557625204	0.0182441403265334	0.770808613232044
5744	GLI2	167.523401740882	-1.13544	0.528680835055233	-2.14768	0.0317393390228067	0.853739887013195
5746	GLI4	63.8186680536629	-1.10409	0.474152536791105	-2.32856	0.0198822900067028	0.783727238026184
5769	GLRX5	87.8772578541706	0.928553461148904	0.454422279740405	2.04337133663286	0.0410156926897967	0.893505338602228
5785	GM2A	1199.47326053527	1.9085530421024	0.413707866674155	4.61328680415355	3.96350788940114e-06	0.0235917898346879
5791	GMFG	22.8613096001276	1.49848738414794	0.711474783411489	2.1061707583827	0.0351895222262586	0.867366312775288
5818	GNB5	104.25637942874	-1.70647	0.846436934964637	-2.01606	0.0437932923586601	0.902748482915444
5844	GNRH2	31.3310901043968	-1.13885	0.551356786804397	-2.06554	0.0388721302385843	0.883960409599287
5854	GOLGA2P7	14.4874008440112	-2.05975	0.826891424223707	-2.49096	0.0127398664306514	0.723476443420063
5865	GOLGA8A	401.299649080718	-1.65626	0.460666409897872	-3.59537	0.000323937032358958	0.241019275107326
5866	GOLGA8B	407.349859239768	-1.18926	0.514464722566644	-2.31165	0.0207968467821387	0.783727238026184
5877	GOLGA8Q_2	13.2858311864282	-3.54372	1.19870457003019	-2.95629	0.00311360445803156	0.545623321111545
5904	GPANK1_2	2.25451662125193	-4.66818	2.16088843081117	-2.16031	0.0307489517078978	0.853739887013195
5947	GPR137B	206.757771508879	0.810240149729239	0.403721626883917	2.00692778334169	0.0447573530332494	0.907491006527285
5949	GPR141	35.7468431360039	1.95510811299861	0.744459934272947	2.62620998523984	0.00863415343912295	0.675650186220023
5966	GPR173	124.481742167348	-1.82925	0.704508951820626	-2.59649	0.00941828369717156	0.681580293452759
5974	GPR199P	25.1070176683886	-1.93544	0.853606038254711	-2.26737	0.023367925232863	0.810554639310279
5986	GPR50	2.00750862019435	4.52745362564845	2.30687219063065	1.96259404575454	0.0496933631401399	0.915597064930541
5991	GPR63	50.1524218513469	-1.97804	0.995796539414983	-1.98639	0.0469900502090109	0.912185785046696
5992	GPR65	16.0700851116808	1.93037171782866	0.803827139732092	2.40147616622155	0.016329072754638	0.7608197518888
6003	GPRASP1	119.190472538381	-1.29912	0.497373585357026	-2.61197	0.00900223987190486	0.676733586050885
6022	GPX7	97.0731456674388	-2.21722	0.722514420409438	-3.06875	0.00214955452377583	0.472628369767127
6024	GRAMD1A	611.633698674899	-0.812714	0.377680446924899	-2.15185	0.0314087831424879	0.853739887013195
6056	GRIN2B	6.89518428128617	-3.5513	1.35599408957173	-2.61896	0.0088197342640751	0.675650186220023
6076	GRM6	28.6965873627689	-1.62983	0.665990981160311	-2.44723	0.0143960743815879	0.737271982624449
6077	GRM7	35.3845366243195	-3.01974	1.19645372837772	-2.52391	0.0116059074975454	0.703234125793316
6110	GSTM1	14.7214464664711	7.40082760011387	1.89953504596903	3.89612585238636	9.77436125016655e-05	0.151747632691227
6124	GTF2A1	388.447156456505	0.658623923403323	0.269359550170862	2.44514784415678	0.0144792773719162	0.737271982624449
6194	GUSBP5	9.83667638322638	-2.5131	1.14832790383222	-2.18849	0.0286339340661342	0.840155590087553
6197	GXYLT1	405.247187865163	1.11417115453733	0.414079584287915	2.69071742924333	0.0071298557014956	0.665704840772191
6209	GZMM	2.40197467302412	-3.40825	1.64334288440721	-2.07397	0.0380818407589804	0.881994695165919
6228	H2AC17	309.950427725214	1.25676019089447	0.626988494088087	2.00443900126484	0.0450230549950984	0.90843552235449
6232	H2AC21	135.920954543552	1.05777331133659	0.453546883116689	2.33222484976143	0.0196888655562641	0.783727238026184
6259	H2BP1	2.95176700340332	-3.45896	1.73915073346936	-1.98888	0.0467147624987562	0.912185785046696
6308	HAP1	308.698529117103	-3.33486	1.06247022850054	-3.13878	0.0016965437049057	0.453854034495504
6332	HBA2	70.9970055250551	-3.21514	1.39691260849178	-2.3016	0.02135754685652	0.787952627910535
6333	HBB	127.178836116963	-4.02714	1.13065032329896	-3.56179	0.000368329677805321	0.247559404905451
6346	HCG18_4	52.2066003325957	2.68435105089128	0.907858441728824	2.95679472427386	0.0031085499231034	0.545623321111545
6347	HCG18_6	5.60357226130782	-5.11282	1.46308272621601	-3.49455	0.000474860293257051	0.265339948670677
6348	HCG4B_3	2.45623635286844	4.05156651255406	1.89513835926777	2.13787372976793	0.0325269929089889	0.853739887013195
6350	HCK	48.0283192002783	1.63226916229354	0.726707151518563	2.24611682832991	0.0246965257198073	0.816258992200722
6375	HDHD5	130.923989052048	-0.960008	0.385040826014062	-2.49326	0.0126575200527785	0.723476443420063
6386	HECA	266.496216742124	0.744070816110711	0.364436532705551	2.04170205052381	0.0411810952527135	0.893505338602228
6388	HECTD2	103.271928792017	-0.988941	0.499228282443462	-1.98094	0.0475980377219119	0.913570527070348
6392	HEG1	1328.99465011093	1.11556089277686	0.488966131089782	2.28146863728692	0.0225207305206273	0.80078559760373
6406	HERC2	229.190657103978	-1.41405	0.467473311901786	-3.02488	0.00248733075273022	0.514963981667425
6422	HES4	58.5210185090991	-1.21115	0.5873014816696	-2.06223	0.0391858892757859	0.88601788961746
6426	HEXB	995.982	1.87770071697118	0.390161215330381	4.81262781432844	1.48958544445134e-06	0.0138857416058751
6427	HEXD	271.22300915858	-1.0968	0.496755519001107	-2.20793	0.0272488131225013	0.838310645700325
6468	HINT3	96.4870166632563	1.08535699829576	0.508036088042904	2.1363777570937	0.0326486355593163	0.853739887013195
6485	HLA-A	224.489	-2.93262	1.29429559117306	-2.2658	0.0234635702457012	0.810554639310279
6487	HLA-A_2	12.131855651565	-4.1588	1.79630111395027	-2.3152	0.0206019572538424	0.783727238026184
6495	HLA-C_5	8.68140026170417	2.57033311457187	1.25995299354771	2.04002302287044	0.0413480327040526	0.893505338602228
6501	HLA-DQA1	13.4871513482268	5.09915562997847	1.26287001206277	4.03775177276521	5.39659122584865e-05	0.0988364926894081
6520	HLA-G_5	5.40016357138021	4.54274609431715	1.94681596258055	2.3334234882149	0.0196259296919519	0.783727238026184
6543	HMGB3	742.467780591932	1.71573874626437	0.605951537095744	2.83147849494319	0.00463333491632993	0.59634734854605
6558	HMOX1	296.950293187491	1.66469694466416	0.521887379596113	3.18976279126057	0.00142389615296542	0.453854034495504
6580	HNRNPL_1	341.33813345345	1.4062002121593	0.604785890857032	2.32512073019197	0.0200655054651172	0.783727238026184
6603	HOXB2	142.865715575897	-1.55596	0.677759653719388	-2.29574	0.0216910120559581	0.793986952426012
6604	HOXB3	412.949756410117	-1.28296	0.517400685463086	-2.47963	0.0131518481487926	0.723476443420063
6605	HOXB4	76.4695969622277	-1.64719	0.599796813975793	-2.74625	0.00602816850138999	0.643724166126792
6629	HPN	37.5517547730662	-3.2896	1.38454705019431	-2.37594	0.0175044451081569	0.76470336436717
6639	HPX	8.13831191578838	-1.86738	0.766710678434317	-2.43558	0.0148680097700026	0.738412056678438
6646	HRH2	27.7532609377872	1.73177732102171	0.707851124802689	2.4465276105967	0.0144239749078541	0.737271982624449
6673	HSD17B14	58.9758417358567	-0.978904	0.449070503536127	-2.17985	0.0292689171172517	0.844101848783216
6679	HSD17B7P2	9.34602854223502	-2.42035	0.832377011238171	-2.90775	0.00364034671347538	0.562415069530476
6696	HSP90AA1	3240.90166013016	1.07371182956754	0.418929359668573	2.56299016716561	0.0103774987449462	0.688588556840045
6712	HSPA4	645.266844567705	0.744776276305957	0.369969574699346	2.01307439107985	0.0441068038723559	0.906073247106922
6723	HSPB8	1129.56546367209	1.63072042297241	0.691850543698124	2.35704147062714	0.0184211895051885	0.770808613232044
6745	HTRA1	1625.95653983913	0.972100994399083	0.490024067322987	1.98378214300716	0.0472801316530825	0.913015589341496
6756	HYAL1	27.4686419910134	-1.29324	0.516993031421481	-2.50146	0.0123683132171452	0.723476443420063
6761	HYDIN2	38.1920529405602	-1.56148	0.747748813833214	-2.08824	0.0367766011207966	0.881526012269188
6774	ICA1	122.148889013344	-1.72903	0.490564852284704	-3.52457	0.000424163987009597	0.258946676069525
6799	IDUA	141.784684671965	-1.72055	0.784285056475545	-2.19378	0.0282509799062323	0.840155590087553
6807	IFFO2	200.587703137618	1.66229487947734	0.581993443801981	2.85620894389821	0.00428732888391726	0.573466367399922
6810	IFI30	644.337593371939	1.91625552753347	0.82970191359852	2.30957105934881	0.0209119133910766	0.783727238026184
6814	IFI6	1716.99175136181	1.57480237970611	0.7487213891895	2.10332228041576	0.0354376071037108	0.867366312775288
6830	IFNGR1	403.064829279533	0.775056282580288	0.334377123380452	2.31791061166118	0.0204541796104462	0.783727238026184
6839	IFT172	186.283472135101	-1.20045	0.416772071169892	-2.88036	0.00397219916500724	0.562415069530476
6863	IGFBP3	6156.90050150474	1.23979429137815	0.60381641156319	2.05326365371306	0.0400470138920486	0.893505338602228
6887	IGSF10	386.29488295197	-1.65596	0.799955291510737	-2.07006	0.0384464687924151	0.882710876416181
6888	IGSF11	9.4242293905561	-2.12866	0.965075580028462	-2.20569	0.0274057816345047	0.838310645700325
6898	IGSF9B	120.165275960188	-1.51911	0.720601260781009	-2.10811	0.0350211418339378	0.867366312775288
6911	IL10RB	262.041692775738	0.978393332848541	0.457189785460486	2.14001573080443	0.0323534954790741	0.853739887013195
6924	IL17RC	127.809727707007	-1.40422	0.70149375542184	-2.00176	0.0453109159125447	0.910573699842092
6941	IL1RN	9.84433827150399	2.54006073179647	1.06457158172562	2.38599336615689	0.0170330583101961	0.764675753177525
6999	ING2	72.748483270437	1.02546990734871	0.487494318407075	2.10355253103157	0.0354174984039628	0.867366312775288
7003	INHA	375.504763562267	2.05461796921314	0.869036883573603	2.36424714307207	0.0180667556995877	0.770808613232044
7004	INHBA	3216.39936039754	2.26683702473265	1.09120630833354	2.07736796187926	0.0377676108329018	0.88170286230922
7026	INSIG1	194.93059724123	1.08168068842054	0.465676477062059	2.3228158210714	0.0201890487866269	0.783727238026184
7058	IPMK	201.968844496275	0.901267886389262	0.425401313886893	2.11862976668872	0.0341217680676651	0.860876387686577
7081	IQGAP1	3366.29119942676	0.719374387929565	0.336542308397617	2.13754517628031	0.0325536753966969	0.853739887013195
7104	IRF6	453.538395162342	1.70915616502675	0.53859513854838	3.17335980720744	0.00150685654697351	0.453854034495504
7105	IRF7	20.7769135798157	-2.03764	0.970435422666708	-2.09971	0.0357539500112857	0.868056627823292
7118	ISCU	297.828162857504	0.973591314806152	0.387112044949016	2.51501168075092	0.0119028440132087	0.704608436460047
7132	ITFG1	422.342350795588	1.07104122592389	0.346857514170676	3.08784207395567	0.00201615583201757	0.466045186451517
7137	ITGA2	125.495002685927	1.73518571643537	0.602058136733669	2.88208996866853	0.0039504691858614	0.562415069530476
7138	ITGA2B	38.367	-2.12795	0.769781104881718	-2.76436	0.00570342074809363	0.64114098480808
7141	ITGA5	2026.26327399598	1.20351418768385	0.353315671386318	3.40634250091874	0.000658395261270096	0.340776799469124
7142	ITGA6	1334.29599448524	1.65654994323944	0.500826348519223	3.30763337060302	0.000940878982509385	0.400024780260106
7143	ITGA8	29.2115289946501	-3.53264	1.39549315300852	-2.53146	0.0113587696491111	0.702444017079707
7163	ITIH4	68.1254229452847	-1.45904	0.718269352082942	-2.03133	0.0422213482199505	0.893673873821568
7164	ITIH5	1566.73659885768	1.54264069186037	0.596475752835689	2.58625884543764	0.00970240375794945	0.687291922606627
7176	ITPR3	575.157203163937	-1.24376	0.594214993844153	-2.09311	0.0363394281178162	0.876083977053118
7199	JAKMIP1	3.72443142162776	-4.35974	1.99630402662731	-2.18391	0.0289690248029853	0.844101848783216
7201	JAKMIP3	15.9057358575167	-2.21238	0.831977800408752	-2.65918	0.0078331633717112	0.675650186220023
7215	JMJD7	46.4441910267672	-1.3773	0.479512246089033	-2.87229	0.00407502391958478	0.562415069530476
7219	JOSD2	62.0823009809097	-1.65338	0.715809920078993	-2.3098	0.0208993852178324	0.783727238026184
7247	KAT2A	652.988577474014	-1.08453	0.453138293404617	-2.39337	0.016694198390258	0.763914826301938
7283	KCNC2	4.88127971002271	-5.65739	2.77980718980366	-2.03517	0.0418334991037757	0.893673873821568
7286	KCND1	50.281315735259	-1.16809	0.509317913603573	-2.29344	0.0218224475315425	0.794307666036061
7287	KCND2	52.1590961461231	1.36978207513467	0.554302345647957	2.47118217321171	0.0134667197222921	0.733705102672891
7290	KCNE2	4.65255703241174	-3.98689	1.81750537349488	-2.1936	0.0282639329182323	0.840155590087553
7293	KCNE5	35.5025489638917	-1.13071	0.550074275214811	-2.05556	0.0398245552949602	0.892827530148501
7314	KCNJ5	39.0908903817882	1.11415374866536	0.567547471631776	1.9631023030761	0.0496342880081121	0.915597064930541
7340	KCNS2	63.7434046355089	-2.21531	0.900811519677622	-2.45923	0.0139233621714921	0.737271982624449
7346	KCP	106.452439065194	-1.11071	0.504619853580262	-2.20109	0.0277297794837832	0.838742564653553
7365	KCTD8	12.5636195145682	-3.91605	1.6658345084225	-2.3508	0.018732912754219	0.77369554337111
7394	KHDC1	20.9504679510195	-1.44742	0.700507968019431	-2.06625	0.0388051243188854	0.883960409599287
7401	KIAA0040	628.296376861713	1.17097267657979	0.356083564444266	3.28847718205502	0.00100730949410543	0.420754942897476
7409	KIAA0753	266.24547554753	-0.68638	0.343986045676971	-1.99537	0.0460024826400116	0.912185785046696
7427	KIAA1671	255.160276729068	-1.34748	0.632120538969851	-2.13168	0.0330331190856891	0.853739887013195
7471	KIF5C	2.88741193443398	-4.31806	1.70999943058912	-2.52518	0.0115638514880868	0.703234125793316
7472	KIF6	29.8524566971639	-2.62349	0.845531874466501	-3.10277	0.00191720414327486	0.463233051630793
7473	KIF7	197.723807020569	-1.66087	0.466856406594213	-3.55756	0.000374318055214257	0.247559404905451
7480	KIFC2	275.525554279635	-1.25907	0.517430585744057	-2.43332	0.0149610625154282	0.738412056678438
7494	KLC2	187.816412732245	-0.794813	0.348856349394184	-2.27834	0.0227064205294139	0.803294452280559
7496	KLC4	185.927010967119	-0.918053	0.398925125981479	-2.30132	0.02137371543105	0.787952627910535
7497	KLF10	578.688030213089	0.850338761636927	0.383307054986838	2.21842710843432	0.0265257244790795	0.832730441913415
7500	KLF13	32.4634655904419	1.37969320043252	0.647024227302201	2.1323671389945	0.03297667662628	0.853739887013195
7502	KLF15	30.4081734253479	-1.88278	0.829643423389441	-2.26938	0.0232452640778708	0.810554639310279
7577	KNOP1	231.959003589705	0.623851372505007	0.307909417956594	2.02608733648073	0.0427558355666201	0.894528724961035
7588	KRAS	267.398402562934	0.791161975634655	0.366200461722396	2.16046143664998	0.0307369658410187	0.853739887013195
7601	KRT14	30.6748191412816	3.64440132956465	1.00491783506017	3.6265664738117	0.000287214905556471	0.232084260170391
7604	KRT18	4136.78093436829	1.16289349308226	0.57821295075942	2.01118548374769	0.0443058684868178	0.906703478210213
7612	KRT3	6.99140957199492	-5.48325	2.78684613899994	-1.96755	0.049120183677947	0.915597064930541
7652	LAG3	22.563340180243	-1.90951	0.84231243919397	-2.26699	0.023390905663981	0.810554639310279
7702	LBHD1	47.0016638560343	-1.44034	0.548591081419498	-2.62552	0.00865170839921726	0.675650186220023
7741	LEF1	166.281623980241	-3.44476	1.3893058198673	-2.47948	0.0131574320635427	0.723476443420063
7751	LENG8_3	33.4857393109357	-1.74575	0.655686235375232	-2.66248	0.0077568305681256	0.675650186220023
7755	LEPR	136.457139292988	-1.29731	0.634488583914549	-2.04466	0.0408883975775674	0.893505338602228
7798	LIF	136.479501566987	-2.38397	0.977092566202532	-2.43986	0.0146930548399596	0.738412056678438
7831	LIN7B	24.7070815399195	-1.47551	0.711239743516829	-2.07456	0.0380276541128024	0.88170286230922
7844	LINC00618	2.77911818663105	-4.9294	1.68923508996407	-2.91812	0.00352143275990996	0.562415069530476
7846	LINC00643	86.6167185829772	2.34310877520034	1.10759364172963	2.11549496757792	0.034387783390408	0.860924011295713
7908	LINC02811	1.94283360241609	3.66918566367555	1.78393248120371	2.05679626462083	0.0397058275562864	0.891845328573229
7959	LMBR1L	279.482069205155	-0.704535	0.350344867491441	-2.01098	0.0443278948564277	0.906703478210213
7962	LMCD1	762.112202105562	-1.84196	0.770892480948785	-2.38939	0.0168765229738584	0.763915680668768
7987	LOC100101148	16.9924778508968	-1.83016	0.763929337879587	-2.39572	0.0165875866968267	0.763914826301938
7991	LOC100128076	3.32608960084086	-5.04783	2.48460856488492	-2.03164	0.0421901740261655	0.893673873821568
7992	LOC100128079	29.0211903300252	-1.12858	0.517601322740038	-2.1804	0.0292278841019058	0.844101848783216
8023	LOC100129617	58.0432595309673	1.16011530753864	0.526392519440449	2.20389778481624	0.0275315333848341	0.838310645700325
8024	LOC100129697	3.53671384169119	-2.85994	1.26386678675294	-2.26285	0.0236450787832652	0.812066018938115
8077	LOC100144595	5.85597102954555	-4.75229	2.31324436397993	-2.05438	0.0399388192600482	0.89322430923675
8095	LOC100287837	83.2102367094152	-1.17691	0.56793447508414	-2.07226	0.0382409836782291	0.882313792595659
8219	LOC100996660	7.40692570426496	-1.9483	0.906912773567382	-2.14828	0.0316915545040175	0.853739887013195
8242	LOC101926913	3.09883	-4.93427	2.2963149673311	-2.14878	0.0316520162065189	0.853739887013195
8249	LOC101926969	7.48612721732196	-2.12401	0.982410497573349	-2.16204	0.0306148787119464	0.853739887013195
8287	LOC101927191	11.2751531033137	2.28500724281226	0.887297784802273	2.57524281244707	0.0100169738382361	0.688588556840045
8291	LOC101927234	35.1810350836267	1.96350728460124	0.726394103269694	2.7030881387431	0.00686985270524871	0.656884831563319
8341	LOC101927483	6.7626241966946	4.30950127361011	1.62166645313251	2.65745231720469	0.00787337274692075	0.675650186220023
8362	LOC101927556	327.462280308296	1.13090738120332	0.415366741263556	2.72267196396868	0.00647563218549561	0.647808095396911
8364	LOC101927558	3.12453649594515	-4.12556	1.92468253651598	-2.1435	0.0320729519327625	0.853739887013195
8373	LOC101927609	6.0209727269954	3.02482091213529	1.4517857600142	2.08351741382675	0.0372040860880006	0.88170286230922
8411	LOC101927864	238.855939306517	-1.18171	0.376164074696883	-3.14146	0.00168106620826929	0.453854034495504
8449	LOC101928055_1	3.70083529088609	-3.49659	1.5505157252874	-2.25511	0.0241262873073674	0.813629992211205
8466	LOC101928166	6.08383928148235	2.71406424766909	1.10717947533138	2.45133179230655	0.0142328691236124	0.737271982624449
8467	LOC101928188	10.5986396713146	-2.89294	1.18784573462858	-2.43545	0.0148731332365184	0.738412056678438
8475	LOC101928228	7.99995483529428	2.62037373544092	1.05444075189437	2.48508389943509	0.0129520905062654	0.723476443420063
8491	LOC101928317	24.6292712821867	1.46921242203816	0.694927800105906	2.11419434049732	0.0344986720613588	0.861887600324127
8500	LOC101928351	90.5573579056324	1.29934999227646	0.597777156069623	2.17363607672743	0.029732476799171	0.847156550148155
8542	LOC101928517	3.08105307146733	3.13313273873525	1.30212962442987	2.40616040058767	0.0161211847272111	0.755569462933401
8558	LOC101928617	14.3656259822183	2.20700227642144	0.923130503023151	2.39078036008316	0.0168126073746153	0.763914826301938
8582	LOC101928819	6.84059028772337	-4.70718	2.02080150544342	-2.32936	0.0198399223797816	0.783727238026184
8590	LOC101928855	48.2380253699343	-1.01401	0.496150534797474	-2.04376	0.0409777117821839	0.893505338602228
8610	LOC101929004	14.2377153235094	-1.79699	0.90161498412935	-1.99307	0.0462532463499326	0.912185785046696
8629	LOC101929130	4.51625718364773	-3.90301	1.61103513665871	-2.42267	0.0154068740045766	0.743805173629825
8636	LOC101929185	277.917933239333	-1.08257	0.451831704905261	-2.39596	0.016576893488505	0.763914826301938
8685	LOC101929523	12.4720952136749	-3.01405	1.32918272636872	-2.26759	0.0233540081767004	0.810554639310279
8692	LOC101929550	5.52449599439256	-5.08512	2.2220194040596	-2.28851	0.0221077145219778	0.795404523873932
8699	LOC101929586	2.90989603449339	-4.83844	2.41720283012992	-2.00167	0.0453202500866428	0.910573699842092
8711	LOC101929667	15.6685614821578	-2.78674	1.12135115189671	-2.48516	0.012949373878282	0.723476443420063
8793	LOC102723490	2.74213070710113	-4.77081	2.3485367447767	-2.0314	0.0422147022680496	0.893673873821568
8829	LOC102723704	157.171699789818	1.25131512784267	0.546627575929691	2.28915477912813	0.0220703609719205	0.795404523873932
8832	LOC102723724	34.0173717230949	1.69921680561669	0.814707957138294	2.08567596612813	0.0370079849253487	0.88170286230922
8865	LOC102723961	9.47819681582038	-2.56803	1.17453137588895	-2.18643	0.0287841895384421	0.841919863293326
8875	LOC102724050	97.9210877610101	1.13608917503523	0.464501976082914	2.44582204927464	0.0144522312176693	0.737271982624449
8894	LOC102724159	98.0221051738349	-1.32097	0.607179260599894	-2.17559	0.0295859633485872	0.847156550148155
8948	LOC102724615	25.534889772174	-2.02073	0.836654781191434	-2.41525	0.0157245479682891	0.749466902971655
8962	LOC102724719	5.15386	-4.8116	1.86082639284299	-2.58573	0.00971729186832252	0.687291922606627
8981	LOC102724823	24.7672807903858	-4.47589	1.53731165590175	-2.9115	0.00359693972249307	0.562415069530476
9008	LOC102725051	8.68737894406443	2.45788839779221	1.20139405272364	2.04586363002216	0.040769789542219	0.893505338602228
9017	LOC102725231	18.5912043992347	-3.33408	1.36136594117271	-2.44907	0.0143224874010664	0.737271982624449
9164	LOC105369752	4.16580104775414	-4.64942	2.02041635675908	-2.30122	0.0213792010428916	0.787952627910535
9177	LOC105369782	119.50677739766	0.961051911694107	0.413744879988515	2.32281282059801	0.0201892100438605	0.783727238026184
9273	LOC105370173	1.74617690408312	4.33145594468584	1.83512398312341	2.36030697899421	0.0182598179734297	0.770808613232044
9274	LOC105370174	15.3970538895376	1.39087080849035	0.668323447457068	2.08113423789415	0.0374216207746975	0.88170286230922
9334	LOC105370466	4.13845062494477	2.9379197971573	1.4687111963765	2.00033866726523	0.0454637063333526	0.911122418858427
9341	LOC105370482	6.21383602526375	6.15984464124229	2.54042065372163	2.42473412118514	0.0153196018330806	0.743805173629825
9350	LOC105370504	171.421548171351	0.717369632650954	0.364243045648003	1.96948065645213	0.0488979217222599	0.915597064930541
9360	LOC105370542	19.2643827940513	-2.60999	1.09412214299916	-2.38546	0.017057668381162	0.764675753177525
9362	LOC105370546	20.6098497976006	1.32475241442555	0.532452917239538	2.48801794775326	0.0128457250159079	0.723476443420063
9405	LOC105370750	3.06958310921897	-5.08866	2.55822737636907	-1.98914	0.0466860743397456	0.912185785046696
9464	LOC105370974	3.02733459630773	-4.17088	2.08584556256573	-1.99961	0.0455422780192566	0.911189997781916
9466	LOC105370982	2.02573516529027	-3.62325	1.69087784696707	-2.14282	0.0321274922448409	0.853739887013195
9513	LOC105371089	16.9570280489963	2.28431039763094	0.641016880370993	3.56357292230569	0.000365841001546297	0.247559404905451
9514	LOC105371090	45.9718064528417	1.65774031062607	0.677845150703891	2.4456	0.0144610031802161	0.737271982624449
9565	LOC105371362	45.5060712339122	1.40926367080171	0.523139018529392	2.69386075380751	0.00706296652011477	0.662055786918947
9591	LOC105371480	3.77937515025277	-4.33339	1.65494930792931	-2.61844	0.00883318695104606	0.675650186220023
9611	LOC105371532	14.650225756307	-1.76589	0.646037645011261	-2.73342	0.00626799448307075	0.646037578560309
9698	LOC105371910	7.59181670678227	-2.87029	1.22557909273378	-2.34199	0.0191812956418412	0.779330150062452
9701	LOC105371925	87.2759767241404	-1.24061	0.554865009421026	-2.23589	0.0253592562636603	0.822158903449609
9712	LOC105371957	6.21658184908234	2.19730713502228	1.11573245391489	1.96938533723954	0.0489088582338144	0.915597064930541
9733	LOC105372055	1.76462769756962	-4.34046	2.09701092364173	-2.06983	0.0384681022462375	0.882710876416181
9735	LOC105372064	56.2299049048283	1.0487947101241	0.470074104022104	2.23112632912614	0.0256727621613176	0.826113633506323
9903	LOC105372659	6.54058605149253	-3.72912	1.68431694258862	-2.21403	0.026826945239978	0.837914890236856
9938	LOC105372770	55.0174734752895	1.90920053431415	0.890677776035851	2.14353673761958	0.0320700244192023	0.853739887013195
9959	LOC105372841	7.91821312395208	-2.57708	1.00942699203753	-2.55301	0.010679677892293	0.688588556840045
9960	LOC105372842	19.8622996640925	-2.19515	0.827049655930897	-2.65419	0.00794989469627583	0.675650186220023
10034	LOC105373171	6.28883001730561	-2.381	1.20651090871301	-1.97346	0.048443310500943	0.915597064930541
10053	LOC105373231	6.00001763162926	2.49744180991595	1.01503558996165	2.46044752973668	0.0138763860922272	0.737271982624449
10112	LOC105373530	1.98691865722196	3.73598158606996	1.77399549748105	2.10597016248057	0.0352069442425101	0.867366312775288
10133	LOC105373636	2.49775677724443	4.03667606749651	1.54004522974759	2.62114124281798	0.00876359455897842	0.675650186220023
10194	LOC105373868	4.68099261033838	-3.72697	1.30834345532168	-2.84862	0.00439091320442112	0.58079584713368
10228	LOC105373957	5.10011116511399	-3.9064	1.43072769402441	-2.73036	0.00632650422742856	0.647381711397257
10243	LOC105374002	2.79562852182863	4.14316026924029	2.04343570602023	2.02754618461154	0.0426065862334549	0.894528724961035
10264	LOC105374063	7.48604249866014	2.32015794681195	0.895000489346537	2.59235383044982	0.0095321678099512	0.681611560041895
10291	LOC105374155	38.3735382958519	1.21885892905086	0.586350560098697	2.07872049929601	0.0376430477019428	0.88170286230922
10302	LOC105374206	1.66126155824825	-4.25523	2.17025159749925	-1.96071	0.0499128143437089	0.915597064930541
10335	LOC105374339	156.360661479279	-1.95794	0.69091907149672	-2.83382	0.00459959193708629	0.59634734854605
10344	LOC105374362	10.1618694041603	1.57644280131174	0.787273867883108	2.00240712364888	0.0452409629526802	0.910517402316452
10349	LOC105374370	6.51232146240569	-2.30724	1.04301619529893	-2.21208	0.0269610496906049	0.838023790182736
10407	LOC105374541	8.1116745591413	2.37895127354078	1.01107778277869	2.35288650790331	0.0186283187475694	0.772685785820349
10475	LOC105374809	37.3521595870281	-1.46057	0.622151826525892	-2.3476	0.0188945679221514	0.77369554337111
10479	LOC105374815	3.53520984697088	-4.38515	1.99941474854599	-2.19322	0.0282917776591392	0.840155590087553
10492	LOC105374879	4.86316571320974	-3.01167	1.51885256426532	-1.98286	0.0473830727884544	0.913476583012397
10607	LOC105375236	2.91667422065379	-4.87506	2.31816823701941	-2.10298	0.0354676278720829	0.867366312775288
10627	LOC105375310	2.22509398430145	3.13944610032041	1.53194466336576	2.04932082430633	0.0404307536727228	0.893505338602228
10649	LOC105375387	3.9577193265093	-5.31214	2.18617289368429	-2.42988	0.0151038124911756	0.738412056678438
10653	LOC105375404	36.4271128622576	1.38079807593071	0.554257720323744	2.49125636919261	0.0127292233458187	0.723476443420063
10659	LOC105375427	12.8046621993524	-2.09394	0.861658062103708	-2.43013	0.0150933556961336	0.738412056678438
10762	LOC105375785	123.08748262799	-1.44355	0.381675792373115	-3.78213	0.000155492117041709	0.17795731338167
10785	LOC105375904	8.7683209122096	2.72220140606284	1.30865996143698	2.08014418281256	0.03751231009485	0.88170286230922
10786	LOC105375911	5.25182909390713	3.39592191885278	1.30352399002266	2.60518559293547	0.00918245057318884	0.678959520798302
10827	LOC105376039	7.75436521257031	2.75107148052263	1.00021185624296	2.75048877230502	0.00595064307897979	0.643724166126792
10874	LOC105376220	62.4532836483064	1.46112969488113	0.653311528194404	2.23649764595359	0.0253191913350022	0.822158903449609
10929	LOC105376405	5.20213655125256	-3.93844	1.56428873233414	-2.51772	0.0118117716528957	0.704514424770576
10959	LOC105376506	13.0847445635772	-1.81436	0.900506435873675	-2.01482	0.0439238777521523	0.903875199136556
10997	LOC105376718	111.579776147456	-1.07844	0.47155827798483	-2.28697	0.0221975570763985	0.797136706533893
11007	LOC105376781	22.8532062665476	-2.10251	0.833057434633817	-2.52385	0.0116078378527772	0.703234125793316
11014	LOC105376810	23.1214885933695	1.4927011543111	0.61105324790273	2.44283318914412	0.0145724711413218	0.738204181710066
11032	LOC105376922	4.22251648272776	4.1711178144636	1.41641739508209	2.94483662015593	0.00323125239517526	0.545623321111545
11038	LOC105376938	44.7001767174503	2.51842886974643	0.823954609188244	3.05651408665288	0.00223926958342287	0.484679722833774
11058	LOC105376981	6.73405370143825	3.42390777197863	1.14686653971796	2.98544569346372	0.00283165412602281	0.530857110917143
11097	LOC105377125	7.33147232529331	-4.21886	1.8642677974634	-2.26301	0.0236350928429091	0.812066018938115
11142	LOC105377369	9.87358874392256	3.7827039694802	1.88432244537065	2.00746107905971	0.0447005908662815	0.907491006527285
11162	LOC105377459	7.11418262701562	-4.74985	1.32905675634586	-3.57385	0.000351770970889824	0.247559404905451
11170	LOC105377478	16.9088735694286	-3.0181	1.41640116771873	-2.13082	0.0331040109903106	0.853739887013195
11194	LOC105377558	6.57989207687248	1.96373329282185	0.995943870757959	1.97173088813465	0.0486403355894095	0.915597064930541
11206	LOC105377626	15.0929691241216	-2.73886	1.10320601279822	-2.48264	0.0130412784833705	0.723476443420063
11219	LOC105377684	2.62076419958312	-3.8284	1.89444615317449	-2.02085	0.0432949348092247	0.898700176872564
11238	LOC105377757	3.34778330974698	-3.11502	1.49641200440875	-2.08166	0.037373374647317	0.88170286230922
11296	LOC105377992	5.7880946453072	-4.33488	1.37922008466294	-3.14299	0.00167230433556899	0.453854034495504
11306	LOC105378030	13.0088151788119	-2.43942	0.869014191045079	-2.80711	0.0049987774000584	0.604184696833376
11307	LOC105378031	5.19740271649012	-3.84859	1.70298528733127	-2.25991	0.02382684099507	0.812066018938115
11335	LOC105378143	33.2536332542765	-1.94542	0.89650512105688	-2.17	0.0300068103634091	0.847156550148155
11337	LOC105378153	2.15896113641142	-3.23776	1.64259424871307	-1.97112	0.0487096835711431	0.915597064930541
11348	LOC105378228	8.45071717672808	2.03477079018492	1.03448190413612	1.96694672188019	0.0491893533408229	0.915597064930541
11388	LOC105378443	38.9634953412974	1.29856615868733	0.465666684805352	2.78861726865887	0.00529335796364325	0.620835269735873
11425	LOC105378570	4.01991551405372	-5.49566	1.98862669043163	-2.76355	0.00571767361337405	0.64114098480808
11428	LOC105378575	2.28616687495902	-4.44182	1.98517011863589	-2.2375	0.0252535288537155	0.822158903449609
11544	LOC105379012	5.8134881555854	-5.94742	2.49631159875341	-2.38248	0.0171962775757991	0.76470336436717
11561	LOC105379078	2.54106164519543	-3.93194	1.88487317632545	-2.08605	0.0369740328339488	0.88170286230922
11588	LOC105379170	108.605859078742	-2.00924	0.999650764147959	-2.00994	0.0444373760571882	0.907383779198624
11655	LOC105379521	6.68575109807314	5.48716862549256	1.49762942704156	3.66390278290138	0.00024840109891176	0.227468529384234
11717	LOC107984118	11.3812734696393	-2.82443	1.31880678177214	-2.14166	0.0322210155649944	0.853739887013195
11786	LOC107984316	28.1819567081309	-1.15471	0.562756162419341	-2.05189	0.0401805675453871	0.893505338602228
11788	LOC107984318	4.47737276420088	-2.52939	1.24509245339365	-2.03148	0.0422058726915759	0.893673873821568
11790	LOC107984325	1.64957710324257	-4.24332	2.13486891328118	-1.98763	0.046852908169737	0.912185785046696
11829	LOC107984429	11.8336931362521	-1.65139	0.834002994222626	-1.98008	0.0476949122243035	0.913570527070348
11846	LOC107984485_1	8.06328989098239	3.43377537603077	1.49894468309674	2.29079526066083	0.0219752578855858	0.795404523873932
11864	LOC107984535	15.2088610532846	-2.24681	1.02087760425549	-2.20086	0.0277456119422613	0.838742564653553
11919	LOC107984697	11.9259415034544	-3.48496	1.51728051860032	-2.29685	0.0216275760053393	0.793832640152871
11950	LOC107984791	16.2694553072642	-1.30084	0.586458083008758	-2.21812	0.0265463650473469	0.832730441913415
11972	LOC107984868	12.288255082716	2.38793801921629	0.903697678072417	2.64240804990198	0.00823188137820042	0.675650186220023
12055	LOC107985090	5.75447057182486	2.6966797377185	1.16145220735549	2.32181722212968	0.0202427795146844	0.783727238026184
12056	LOC107985093	6.81776089447151	-4.37858	1.97122757807408	-2.22125	0.0263342634069084	0.828259547496805
12170	LOC107985427	15.6128503625558	2.61857034075983	1.11464321408835	2.34924530797195	0.0188115088188186	0.77369554337111
12179	LOC107985485	2.96255699035588	-4.82007	1.85746608762317	-2.59497	0.00945989231322592	0.681611560041895
12180	LOC107985486	86.8137723685354	1.3363024314489	0.659023860988593	2.02769961840885	0.0425909146277486	0.894528724961035
12186	LOC107985506	4.42250799723191	-3.46596	1.52778073991922	-2.26862	0.0232913578262446	0.810554639310279
12244	LOC107985720	7.54228568383556	-2.55301	0.954591944578759	-2.67445	0.00748512873471865	0.675650186220023
12250	LOC107985745	3.38231384482084	3.85393175556062	1.77265870246726	2.17409688068919	0.0296978601881697	0.847156550148155
12281	LOC107985870	4.88631288075766	3.13946	1.42519319341296	2.20283293170509	0.0276065261409176	0.838742564653553
12303	LOC107985923	6.13184379568024	2.26884204831238	0.96318413307011	2.35556418592626	0.0184946015905052	0.77137310538479
12305	LOC107985930	14.5921348421158	1.25151280628192	0.613669651736001	2.0393917195376	0.0414109481743703	0.893505338602228
12325	LOC107985980	15.7273873007785	1.55391149256746	0.680656705193797	2.2829592079388	0.0224327713131045	0.799553670948659
12329	LOC107985999	15.7706905692218	-2.65916	1.27908081840109	-2.07896	0.0376212194309823	0.88170286230922
12340	LOC107986015	47.8156753284189	1.17185766210142	0.571944128763541	2.04890233707759	0.0404716657745857	0.893505338602228
12372	LOC107986087	77.0268258742382	0.900532305393243	0.390524019516282	2.30595881530841	0.0211129337060054	0.785434122822316
12373	LOC107986088	6.91166594693934	2.77004420617691	1.3547542026517	2.0446839734876	0.0408860246548096	0.893505338602228
12386	LOC107986126	93.2678353776988	1.38085054546854	0.652019276820086	2.11780632039436	0.0341914738473782	0.860876387686577
12401	LOC107986168	16.5175445274337	1.79336380710118	0.704627050172989	2.54512483825437	0.0109238676590384	0.688588556840045
12412	LOC107986192	5.70633893707396	-1.95394	0.989403762459065	-1.97487	0.0482832802854239	0.915597064930541
12433	LOC107986260	18.4329545878157	-3.09317	1.31196791475437	-2.35766	0.0183906034965631	0.770808613232044
12461	LOC107986343	28.4451732615645	-1.99455	0.931088466920179	-2.14217	0.0321795865656336	0.853739887013195
12517	LOC107986462	4.43700033288629	-5.51349	2.74836503501993	-2.0061	0.0448456980422549	0.907555822113872
12561	LOC107986578	22.5323331274705	-1.22398	0.61442465424802	-1.99207	0.0463636723417044	0.912185785046696
12565	LOC107986589	6.25387002965763	4.35401273603618	2.08837765013577	2.08487805630036	0.0370803710203328	0.88170286230922
12598	LOC107986663	16.4625777882126	1.99428340026612	0.837664088049986	2.38076745644981	0.0172766143476171	0.76470336436717
12618	LOC107986717	10.8657651993644	2.51602935254613	0.784114948193903	3.20875065364006	0.00133313051107593	0.453854034495504
12666	LOC107986845	4.24505466530138	-3.09396	1.47704136527991	-2.0947	0.0361976555594603	0.874066918068145
12695	LOC107986946	2.43241912701301	-4.06867	1.75469212555818	-2.31874	0.020409243133751	0.783727238026184
12700	LOC107986959	80.1828389671714	-1.62237	0.81926022704132	-1.98029	0.0476708086051244	0.913570527070348
12708	LOC107986977	3.74975711348745	-5.30852	2.10493640124495	-2.52194	0.0116710852088018	0.703485741104716
12748	LOC107987091	10.3639317601692	-6.09949	1.86600414501211	-3.26874	0.00108026919157889	0.428668819705031
12758	LOC107987110	6.70331816696832	2.42822231225205	1.2321935592586	1.97065006062285	0.0487639163761699	0.915597064930541
12779	LOC107987151	15.0607772239975	2.70696163277481	1.17303028799443	2.30766559097377	0.0210177432965846	0.784343965749817
12782	LOC107987158	72.9745947345712	-1.94756	0.893192527481873	-2.18044	0.0292245584252613	0.844101848783216
12854	LOC112267879	8.50495866857722	-1.83265	0.907627829783182	-2.01917	0.0434699613271569	0.899979399337633
12861	LOC112267903	11.5452047671956	-4.6706	1.50507393069953	-3.10324	0.00191416683907196	0.463233051630793
12874	LOC112267934	3.0869093291956	-4.35264	1.97231812737296	-2.20687	0.0273233976272701	0.838310645700325
12881	LOC112267944	25.3676426571358	-2.99624	1.17299928725602	-2.55434	0.0106389362992394	0.688588556840045
12907	LOC112268027	20.4792747993175	-2.59309	0.997794327873617	-2.59882	0.00935449970482604	0.681580293452759
12931	LOC112268066	3.91060866385433	-5.23055	1.85660149816635	-2.81727	0.00484334042899464	0.597487524735406
12964	LOC112268119	61.5649128770616	-1.28406	0.537513849457018	-2.38889	0.0168993763010448	0.763915680668768
12994	LOC112268171	2.81394536289932	-3.06658	1.51619699885692	-2.02255	0.043119704892067	0.896626247838623
13015	LOC112268219	89.5899352099144	-0.927635	0.469407338695735	-1.97618	0.0481339230475767	0.915597064930541
13060	LOC112268317	78.7738163415094	1.72745119645049	0.789581680677659	2.1878055668261	0.0286837682212473	0.840155590087553
13067	LOC112268339	2.55496977635848	-3.88377	1.56288961713473	-2.48499	0.0129554070602442	0.723476443420063
13110	LOC112268474	22.4668110956779	-1.62848	0.725709575243717	-2.24399	0.0248332811142438	0.816258992200722
13118	LOC145474	11.5497182892952	1.6851889728261	0.781839114128579	2.15541655869235	0.0311292517399629	0.853739887013195
13126	LOC155060	147.602223254011	-1.19191	0.478375407904389	-2.49157	0.0127178980878319	0.723476443420063
13130	LOC202181	107.362260142946	-1.49825	0.559415276254373	-2.67824	0.0074010726418485	0.675650186220023
13179	LOC389641	3.45122327807954	-4.00229	1.6369710391443	-2.44494	0.0144877582969454	0.737271982624449
13189	LOC392364	13.6904526362421	-7.21005	1.73384857684966	-4.15841	3.20471216409092e-05	0.0763009919148408
13217	LOC441239	4.63550096218359	-5.68949	1.68449280765732	-3.37757	0.000731301996025767	0.360710977432005
13261	LOC649133	5.3679952898142	3.58593775431585	1.39957456814735	2.5621626999572	0.0104022575032288	0.688588556840045
13274	LOC728613	59.7618201104983	-1.28027	0.5032510651182	-2.544	0.0109590187727253	0.688588556840045
13277	LOC728743	41.9985496286458	-1.61526	0.763115541712762	-2.11666	0.034288390889324	0.860924011295713
13306	LONRF1_1	20.4329659937941	1.67219261698936	0.85185227051795	1.96300775951752	0.0496452724158198	0.915597064930541
13328	LPIN3	335.025958470216	-1.18063	0.461893853824739	-2.55607	0.0105861576315501	0.688588556840045
13334	LRATD2	426.874782114092	-1.91322	0.918088724337507	-2.08391	0.037168244948848	0.88170286230922
13360	LRP3	90.6861930649862	-1.99453	0.84307928430673	-2.36577	0.0179925977327962	0.770808613232044
13363	LRP5L	102.712709990144	-1.11014	0.477648694391831	-2.32417	0.0201163188299712	0.783727238026184
13374	LRRC15	17.3125387949784	3.12040152381376	1.3769999521789	2.26608687885296	0.023446064451384	0.810554639310279
13390	LRRC37A	32.5687717261121	-1.34309	0.58557546495898	-2.29362	0.0218124327498434	0.794307666036061
13391	LRRC37A2	81.8586163480217	-2.03958	0.605598893630676	-3.36787	0.000757509717821003	0.360710977432005
13392	LRRC37A2_1	3.28177439199517	-3.1102	1.3388328787711	-2.32307	0.0201752925503255	0.783727238026184
13413	LRRC51	57.514135412178	0.819303313176776	0.363024717493008	2.25688024450444	0.0240155587981011	0.813629992211205
13415	LRRC56	3.56349113211391	-5.31212	2.11123888087863	-2.51611	0.0118656929872318	0.704514424770576
13427	LRRC73	8.36206181103663	-3.06684	1.44520873416729	-2.12207	0.0338317664667726	0.858316612320409
13431	LRRC75B	37.5545152243933	-1.11436	0.563206609566473	-1.9786	0.0478614169227704	0.914958740022737
13455	LRTM1	10.5625921704026	2.16229822388308	0.992044161807146	2.17963907972015	0.0292842255909503	0.844101848783216
13466	LSM3	116.030446062823	1.74710235902262	0.629553674080896	2.7751444093679	0.0055177201457925	0.637725237627056
13482	LTBP1	1848.34	1.22796365650331	0.520854098205611	2.35759622653206	0.01839368744728	0.770808613232044
13485	LTBP4	1547.44097776683	-1.80476	0.896939011723185	-2.01213	0.0442064171828149	0.906324220875422
13514	LYNX1	45.5745106158649	-2.28448	0.809856075980431	-2.82084	0.00478977207625288	0.596354569707232
13534	LYVE1	373.770645736435	1.57124351377984	0.663966824409827	2.36644882848846	0.0179596568246201	0.770808613232044
13541	LZTS3	180.650793668679	-1.36127	0.555398211363214	-2.45098	0.0142466670338938	0.737271982624449
13544	MAB21L1	8.9796621332712	-4.49742	1.5670705228868	-2.86995	0.00410534500626669	0.562415069530476
13550	MACIR	157.901834011098	1.18874631597839	0.51145646979405	2.3242375181158	0.0201127675139883	0.783727238026184
13576	MAGEA4	79.7291466104535	9.83461658572695	3.17302553396424	3.09944451453563	0.00193883889391674	0.463233051630793
13578	MAGEB2	2.84850215736225	5.06573640176924	2.12134219735463	2.38798643994653	0.016940966835781	0.763915680668768
13582	MAGED4	50.0355744625899	-2.98912	1.38369631628927	-2.16024	0.0307537107011799	0.853739887013195
13632	MAP1LC3B	363.987803170549	1.34033071316186	0.409373084095329	3.27410561474468	0.00105996986086137	0.427742752834718
13645	MAP3K10	103.37877503608	-1.00892	0.435143940541644	-2.31858	0.0204178738233841	0.783727238026184
13647	MAP3K12	391.499718735833	-0.787418	0.388580589600534	-2.02639	0.0427243651064075	0.894528724961035
13654	MAP3K21	17.6834028892602	-3.07934	1.03034413141477	-2.98865	0.00280209420109787	0.530087289724302
13658	MAP3K6	245.899694527712	-0.993597	0.466126007167834	-2.13161	0.0330392493199997	0.853739887013195
13690	MAPK8IP1	49.4636370928007	-2.10198	0.864018020712453	-2.4328	0.0149827702204262	0.738412056678438
13699	MAPRE1	455.044665362154	0.827988060449493	0.420375673734736	1.96963837867547	0.0488798298695691	0.915597064930541
13703	MARCHF1	144.647507142293	0.795358283530108	0.390119771162675	2.03875410148965	0.0414745752417025	0.893505338602228
13712	MARCHF9	33.5495635873608	-1.37628	0.606173505411778	-2.27044	0.0231807137176414	0.810554639310279
13730	MAST2	903.067363036191	-0.923481	0.389152202230592	-2.37306	0.0176414530874535	0.769277209815348
13731	MAST3	130.523559460453	-1.18959	0.526360545297673	-2.26003	0.0238194465897687	0.812066018938115
13739	MATN3	9.35820223849351	-2.62951	0.995235787032707	-2.6421	0.00823935883532627	0.675650186220023
13759	MBNL3	3698.75537775349	1.74573867195191	0.874701576268813	1.99581059336677	0.045954543300227	0.912185785046696
13778	MCF2L	66.4982571956518	-2.05352	0.922571495314089	-2.22587	0.0260228577425799	0.828259547496805
13783	MCL1	1616.46491246317	0.660693385189309	0.28917766842526	2.28473169725438	0.0223285648238723	0.798815318082021
13814	MDC1_5	2.90554259052933	-5.02309	2.24174821487135	-2.2407	0.0250453404244818	0.819099601877043
13819	MDGA1	52.0085471900368	-2.6705	0.954509418122215	-2.79777	0.00514562975941975	0.609513925084701
13890	MELTF	310.102293500357	-1.88398	0.957605769457573	-1.96739	0.0491384707509444	0.915597064930541
13905	METAP1D	55.431706688789	-1.03786	0.427318034981562	-2.42879	0.0151494688353138	0.738786329877037
13921	METTL24	59.219834557374	-2.59475	1.1729280488132	-2.2122	0.0269528740439885	0.838023790182736
13931	METTL7A	447.649156980603	1.34257985588068	0.517001240307099	2.59686002896856	0.00940802530816197	0.681580293452759
13935	METTL9_1	4.5424040123015	-4.3964	1.76669214093109	-2.4885	0.012828497328533	0.723476443420063
13965	MFSD4A	53.0108561656493	-2.14709	0.994727587229409	-2.15847	0.0308913617435817	0.853739887013195
13966	MFSD4A-AS1	6.13232713934373	-4.5324	1.45114617762245	-3.12332	0.00178820710359903	0.463233051630793
13995	MGST3	308.303221102158	1.10528298889438	0.456340084335426	2.42205983395918	0.0154328092642754	0.743805173629825
14004	MICAL1	796.101005620898	-1.29875	0.654117970768584	-1.9855	0.0470886905184709	0.912185785046696
14005	MICAL2	473.404150310562	1.04867535500374	0.515366236527929	2.03481578861038	0.0418694118120269	0.893673873821568
14010	MICA_2	14.9132386957976	-3.02456	1.05513568232822	-2.86652	0.00415016483876479	0.562415069530476
14014	MICOS13	85.2792283395355	-1.06488	0.520266182891286	-2.0468	0.0406773541814601	0.893505338602228
14046	MIPOL1	49.4976509869285	-1.95008	0.764931186219583	-2.54935	0.0107924670349367	0.688588556840045
14051	MIR103A2	2.6403122882795	2.99470493636699	1.33511867986354	2.24302526923904	0.024895185052504	0.816258992200722
14100	MIR1296	13.6994696174222	2.16629074749156	0.82032255756367	2.64077920022749	0.00827156070004709	0.675650186220023
14106	MIR1305	16.0635551766487	2.02817925827318	0.98446177356111	2.0601909721051	0.0393802876386474	0.887883776883102
14155	MIR2276	6.7591299658453	1.76088152064009	0.772128428195306	2.2805552241559	0.0225747794294749	0.801017769651816
14280	MIR380	8.62485323827873	-2.20507	1.05024499433518	-2.09957	0.0357664560416082	0.868056627823292
14377	MIR4681	2.67950132761543	3.32831924331459	1.49663916194266	2.22386218932984	0.0261577176862338	0.828259547496805
14492	MIR548L	3.27092332419562	2.92501559103337	1.17414819503816	2.4911809287739	0.0127319266280033	0.723476443420063
14539	MIR603	7.43415018384198	2.22416154006006	0.963138293935183	2.3092857526956	0.020927729729114	0.783727238026184
14572	MIR6504	3.19141785380606	2.90496169849552	1.41645427696862	2.0508686695574	0.0402797379714225	0.893505338602228
14574	MIR6529	2.78665755361853	3.63169228559762	1.4793644592486	2.45490032080548	0.014092365859454	0.737271982624449
14634	MIR8079	3.19079775603747	4.41360943245696	1.56197331226261	2.82566251152113	0.00471829471070274	0.596354569707232
14672	MKS1	68.934854781164	-1.22214	0.470445679739641	-2.59784	0.00938108546546198	0.681580293452759
14686	MLLT6_1	93.290376240579	1.73511098115864	0.620933739116548	2.79435770977322	0.005200292039126	0.612939372076985
14688	MLPH	533.806054266743	-2.60699	0.82933890859935	-3.14346	0.00166964893691487	0.453854034495504
14692	MLXIPL	15.5180251985395	-2.34301	1.0099058617993	-2.32003	0.0203391272491089	0.783727238026184
14693	MLXIP_1	27.5107237975163	-3.17114	1.18597275083823	-2.67387	0.00749807993439737	0.675650186220023
14697	MMACHC	249.566263610436	0.744766518207608	0.319658711040816	2.32988025191815	0.0198124810432347	0.783727238026184
14707	MMP15	1020.11563137677	1.77108271921993	0.615635806161001	2.87683513774824	0.00401685396806048	0.562415069530476
14716	MMP25	52.4636929565001	-1.52852	0.529044132711396	-2.8892	0.00386218972273434	0.562415069530476
14720	MMP9	50.4473851981784	1.90559996236493	0.779519587840314	2.44458252504528	0.0145019898892978	0.737271982624449
14736	MOB3B	239.643999145503	0.823105107435922	0.305389548313406	2.69526286011338	0.00703331218324399	0.661881935853187
14780	MPP3	57.3238380763416	-1.56453	0.575688883482553	-2.71766	0.00657451421292026	0.649818468683558
14799	MRC1	412.788276744535	1.61970252000817	0.590536383155847	2.74276499502439	0.00609242698400973	0.643724166126792
14815	MRM3	76.6986936355563	-0.830259	0.365240118565687	-2.27319	0.0230149621407059	0.810554639310279
14830	MRPL15	122.248252109806	0.905486331070923	0.436961941567645	2.07223157198176	0.0382438503909748	0.882313792595659
14884	MRPS21	153.678830801141	-0.711532	0.34862642180201	-2.04096	0.0412549766449558	0.893505338602228
14913	MS4A4A	45.2512363963531	1.29534938037161	0.603011860470033	2.14813250830907	0.0317032303947441	0.853739887013195
14914	MS4A6A	117.804428800072	1.57794095121681	0.723343886258236	2.18145336014284	0.029149900560883	0.844101848783216
14916	MSANTD1	21.108184443932	-1.50789	0.740729919376142	-2.03568	0.0417824114564993	0.893673873821568
14937	MSRB1	107.932376787254	1.36223559809007	0.602815022927956	2.25979039386494	0.0238342628854736	0.812066018938115
14940	MSS51	73.4702515122034	-1.19862	0.438414977805402	-2.734	0.00625709625443538	0.646037578560309
14956	MTA1	635.041766732543	-1.00791	0.408570910394301	-2.46691	0.0136283893297044	0.736902530305999
14985	MTHFR	327.694917886883	-0.896035	0.421815244061045	-2.12423	0.0336505166704475	0.856882514873458
15004	MTMR9LP	110.624958568064	-1.0501	0.495985930464801	-2.11719	0.034243922110691	0.860924011295713
15033	MUC16	13696.1424520816	-2.48939	1.19551052972886	-2.08228	0.0373169071306713	0.88170286230922
15039	MUC20_6	3.56024024904466	-4.54517	1.70184981971307	-2.67072	0.00756885544475812	0.675650186220023
15051	MUC5B	521.313017749055	-3.82581	1.05728	-3.61853	0.000296277570096333	0.232084260170391
15054	MUC7	5.79240405976277	-5.88531	2.23932862860061	-2.62816	0.00858486668355713	0.675650186220023
15057	MUS81	302.645967561928	-0.846223	0.347503723217683	-2.43515	0.0148857115817581	0.738412056678438
15076	MYBBP1A	396.770894460168	-1.2994	0.420171838692169	-3.09254	0.00198453405293548	0.463233051630793
15087	MYCBPAP	34.0347436023178	-1.04278	0.531949917907422	-1.9603	0.049960685114342	0.915597064930541
15088	MYCL	175.851090151978	1.59013577749808	0.764264889506127	2.08060817568845	0.0374697849581844	0.88170286230922
15112	MYL12A	537.057299451093	1.00217258512155	0.50491488904133	1.9848346857514	0.0471628670415592	0.912185785046696
15118	MYL6B	71.2987614974032	-1.31544	0.620641203010206	-2.11949	0.0340491681302229	0.860590917210697
15130	MYO15A	92.8977662151273	-1.89277	0.804006778803227	-2.35417	0.0185642735682089	0.77137310538479
15131	MYO15B	1010.53771087289	-1.56919	0.451304461075502	-3.477	0.000507050021239404	0.274371680811113
15133	MYO18A	863.894583514605	-0.849448	0.346013987246556	-2.45495	0.0140903175334008	0.737271982624449
15135	MYO19_1	81.573089197409	-2.04144	0.975393750392634	-2.09294	0.0363547805169676	0.876083977053118
15147	MYO5C	211.920728524529	-1.60821	0.624962992498257	-2.57329	0.0100736750573629	0.688588556840045
15161	MYORG	710.374654177311	1.98674205140923	0.717297686080739	2.76975945965286	0.0056097704408599	0.64114098480808
15169	MYRFL	36.4985604331279	-2.679	1.09045733273171	-2.45677	0.0140193110372813	0.737271982624449
15187	NAA11	231.283234415552	1.95291173775951	0.66207197605769	2.94969702446573	0.00318085687644969	0.545623321111545
15210	NACAD	29.2317360682589	-1.82225	0.830033473066433	-2.19539	0.0281356463315177	0.840155590087553
15223	NAGS	44.8056083639308	-1.75332	0.748250216789921	-2.34322	0.0191179313177551	0.778083464520395
15235	NAP1L2	3.44291320673403	-3.40549	1.54326904011187	-2.20667	0.0273370334460353	0.838310645700325
15247	NARF	168.812245319214	-0.788115	0.373107332131552	-2.1123	0.0346606902484112	0.864121857721908
15267	NBEA	207.624197667893	-1.70806	0.638019676180772	-2.67713	0.00742567459470943	0.675650186220023
15272	NBL1	4.31717600970799	-4.69486	1.71186578204704	-2.74254	0.00609660029556	0.643724166126792
15274	NBPF1	288.414139383614	-0.718119	0.293822561737187	-2.44406	0.0145231030220029	0.737271982624449
15280	NBPF15	494.027831285227	-0.853629	0.415950139075997	-2.05224	0.0401465462899135	0.893505338602228
15312	NCF2	70.1223281213184	1.44145676246376	0.522837134861145	2.75699001917028	0.00583361321220433	0.64114098480808
15329	NCOA4	1172.13417214281	0.989622537255761	0.388701565745298	2.54597003065386	0.0108974543706098	0.688588556840045
15348	NDRG4	49.223568604689	-1.32341	0.638763147421668	-2.07183	0.0382813905649909	0.882324906061829
15404	NECAB3	219.225035948089	-1.23335	0.518073200653863	-2.38064	0.0172824534752854	0.76470336436717
15443	NET1	887.744283875149	1.20001344824461	0.47012084865634	2.55256377519608	0.0106933330717447	0.688588556840045
15448	NEURL2	5.40348002351084	-1.92675	0.942826251078809	-2.04359	0.040994473806751	0.893505338602228
15465	NFE2L3	817.162839427663	1.47705696514384	0.691331818523799	2.13653838224573	0.0326355559364649	0.853739887013195
15514	NINJ1	165.284857097287	1.31482306837645	0.393884149908194	3.33809590632909	0.000843546281153979	0.386230642461444
15516	NINL	315.867540205263	-0.699919	0.318125400893582	-2.20013	0.0277973366043921	0.838742564653553
15543	NKIRAS1	201.541560115208	0.831737400060693	0.383883080080606	2.16664250970907	0.0302621233713279	0.848658298407476
15551	NLE1	96.650509870483	-1.0206	0.36197372337351	-2.81955	0.00480910905051823	0.596354569707232
15559	NLRC5	292.150223271511	-1.91887	0.830063887266743	-2.31171	0.0207934718488804	0.783727238026184
15562	NLRP2_7	31.9732040113764	-3.0405	1.35508207409755	-2.24378	0.0248468743898385	0.816258992200722
15579	NMI	88.6970907692252	1.63752628806885	0.524776076481542	3.12042861985619	0.00180588059265832	0.463233051630793
15612	NOL7	236.643159078951	0.870840256290196	0.391235824952433	2.22587043606263	0.0260228611384302	0.828259547496805
15618	NOMO1_1	78.6848727959177	1.40918248602447	0.634046841199275	2.22252110484306	0.0262481093706917	0.828259547496805
15666	NPDC1	118.114089470053	-1.86314	0.901916814633663	-2.06575	0.0388518601458999	0.883960409599287
15673	NPHP1	29.6160660464107	-3.19908	1.10509396869948	-2.89485	0.00379338223015122	0.562415069530476
15675	NPHP4	188.004111414324	-1.51642	0.492660097317005	-3.07802	0.00208383271164978	0.472628369767127
15688	NPIPB15	132.471629888638	-1.17909	0.504142412807457	-2.33881	0.0193454557844007	0.78104646335612
15716	NPW	37.0845420375338	-2.31491	1.0660738967613	-2.17144	0.0298982808153075	0.847156550148155
15743	NRAP	6.48315187032002	-5.38175	1.38496337716317	-3.88584	0.000101976652654863	0.151747632691227
15748	NRBP2	242.896534095234	-1.31152	0.493290684821537	-2.65872	0.00784377399150613	0.675650186220023
15764	NRON	19.2722348522464	1.06075054422452	0.538114305810081	1.97123646922499	0.0486968343037137	0.915597064930541
15768	NRSN2	157.553097762853	-1.13174	0.517092602446965	-2.18866	0.0286217218825763	0.840155590087553
15770	NRXN3	112.862357208822	-1.16578	0.442463341851065	-2.63476	0.00841976864045948	0.675650186220023
15788	NSMF	266.376540118358	-1.65444	0.779573259199994	-2.12224	0.0338179754042412	0.858316612320409
15796	NSUN6	222.517735784299	-0.681362	0.298681328577486	-2.28123	0.0225346024778235	0.80078559760373
15798	NT5C	126.16008039326	-0.742781	0.371357041679597	-2.00018	0.0454808007359127	0.911122418858427
15803	NT5C3B	142.180784464965	-1.30172	0.490035382624642	-2.65638	0.0078984722580205	0.675650186220023
15810	NTAN1	10.5804043637424	-4.78397	1.47042522055413	-3.25346	0.00114009499633206	0.436430164207538
15839	NUDCD2	106.004945770932	1.15568592053186	0.51015476629919	2.26536336985644	0.0234903902357971	0.810554639310279
15851	NUDT17	39.5242071912443	-0.91946	0.462601966216491	-1.98758	0.0468576681509791	0.912185785046696
15858	NUDT4	698.457614311782	0.926835467287905	0.464999362158188	1.99319728738167	0.046239848039731	0.912185785046696
15898	NUTF2	375.355401990381	0.770988573833357	0.362856780084658	2.12477378444872	0.0336054933057144	0.856882514873458
15910	NXN	361.062018072966	-1.7976	0.835361883749522	-2.15188	0.0314065695931654	0.853739887013195
15920	NYAP1	14.3015907803774	-2.06947	0.876918124016081	-2.35993	0.0182781661197585	0.770808613232044
15935	OBI1	116.993944953347	0.946521931068513	0.466226481134073	2.03017625418047	0.0423386266399528	0.893673873821568
15943	OCLN_1	6.12281369454302	-2.43444	1.21716675802188	-2.00009	0.0454910747104471	0.911122418858427
15972	OGT	2957.87029334108	-0.562515	0.241358902632075	-2.33061	0.0197736819924754	0.783727238026184
15984	OLR1	653.532717975436	2.1856139722167	0.974441059886572	2.24294117129168	0.0249006083495676	0.816258992200722
15995	OPLAH	80.3776431237568	-1.72548	0.70738304496851	-2.43924	0.0147180944122319	0.738412056678438
15997	OPN3	238.705659864264	1.1976826134353	0.495953564543973	2.41490877182537	0.0157391512237317	0.749466902971655
16016	OR10Z1	6.01235097796135	-5.11305	1.98183119643112	-2.57996	0.00988110899505401	0.688588556840045
16062	OR51B2	3.61522111749666	-5.22447	2.28305047387057	-2.28837	0.0221159139318973	0.795404523873932
16144	OSBPL7	75.8280394748642	-1.79853	0.76167539309575	-2.36128	0.0182118151992769	0.770808613232044
16159	OSTF1	205.729874024314	0.795351755687641	0.271683033379211	2.92749880548301	0.00341700373439793	0.553438380355649
16164	OTOF	10.5551415841936	-3.01787	1.27925296623647	-2.35909	0.0183198784287475	0.770808613232044
16238	PABPN1	64.9187186448243	-1.29981	0.643904791845136	-2.01863	0.0435252342630706	0.90016312002806
16255	PAGE4	1076.1462660568	3.18098744722607	1.17387239892237	2.70982387024881	0.00673189457330524	0.655167213506934
16259	PAIP2	314.93738749898	0.822401537069788	0.404747532688902	2.0318877093734	0.0421650250690986	0.893673873821568
16290	PAOX	31.7268727966323	-1.6169	0.775826273876195	-2.0841	0.0371510482513947	0.88170286230922
16292	PAPLN-AS1	67.0515698407738	-2.20559	1.0376562771475	-2.12555	0.0335404925698013	0.856882514873458
16318	PARP1	907.019278720423	0.797973881806653	0.381977316233638	2.08906091512138	0.0367022400958984	0.880890760527464
16376	PCBP4	105.880039275374	-1.41155	0.676917684441568	-2.08526	0.037046054116736	0.88170286230922
16390	PCDHA12	4.39928931104825	-5.54733	2.57854569252928	-2.15134	0.031449399132342	0.853739887013195
16391	PCDHA6	5.97162726248386	-5.1884	2.3634942079394	-2.19523	0.0281473689384116	0.840155590087553
16401	PCDHB8	6.83390795644103	-5.4222	1.99397253155041	-2.71929	0.00654214774444364	0.649818468683558
16417	PCDHGB5	71.2865073245261	-1.20254	0.519352180963799	-2.31546	0.0205877553434054	0.783727238026184
16420	PCDHGB8P	33.3710612203383	-1.0612	0.52082020433424	-2.03756	0.0415941477273809	0.893505338602228
16424	PCED1A	294.307307633893	-0.989133	0.433146662267516	-2.2836	0.0223951237876833	0.79940854911687
16428	PCGF2_1	63.4303597981943	-1.79125	0.583131514076645	-3.07177	0.00212791210028154	0.472628369767127
16441	PCNA	241.763604157382	0.838774014054095	0.426781882395671	1.96534587959961	0.049374218836541	0.915597064930541
16442	PCNA-AS1	98.3317001524302	0.995463690205579	0.436791806833351	2.27903471317945	0.0226650018741278	0.803022365507601
16451	PCOLCE	1832.96058023286	-1.67381	0.820628069005649	-2.03966	0.0413837364505428	0.893505338602228
16472	PDCD1LG2	63.979884289797	1.75779975191266	0.809949823153141	2.17025759085857	0.0299873374201159	0.847156550148155
16530	PDIA5	587.659913139116	0.966584682324141	0.331859512324904	2.91263214229585	0.00358396525822627	0.562415069530476
16540	PDLIM4	130.54293195154	-1.81446	0.862957014816674	-2.10261	0.0354996794422946	0.867366312775288
16587	PER1	257.280723865547	-1.68151	0.481517788095308	-3.49211	0.000479214490018022	0.265339948670677
16623	PFKM	260.693861593614	-1.34035	0.619634124767845	-2.16314	0.0305306172122017	0.853739887013195
16648	PGGHG	238.917729612938	-1.77498	0.561891953409775	-3.15894	0.00158345606558089	0.453854034495504
16712	PHLDB1	1358.80865731833	-1.71828	0.871850742096036	-1.97084	0.0487424960660421	0.915597064930541
16741	PIAS3	255.632611574034	-1.28301	0.504139633421424	-2.54494	0.0109295770747645	0.688588556840045
16751	PIFO	31.4413885146084	2.38331564585264	0.850938860954954	2.80080714985563	0.00509749717932948	0.608263029702166
16773	PIGZ	39.9431722567914	-2.06537	0.828623882080306	-2.49253	0.0126838289301212	0.723476443420063
16816	PIPSL	21.4328854881069	-1.60276	0.725418876859088	-2.20943	0.0271448223716427	0.838310645700325
16826	PITPNM3	72.9978946138529	-2.48775	0.91224091342195	-2.72708	0.0063897980670484	0.647381711397257
16846	PKD1P6-NPIPP1_1	122.365334998222	-1.37154	0.697689955500216	-1.96583	0.049318096109589	0.915597064930541
16875	PLA2G4F	71.9823605249594	-1.48125	0.571183102266341	-2.59331	0.00950573305359963	0.681611560041895
16878	PLA2G7	115.399553344029	1.93849124486538	0.810016904140616	2.39314912436552	0.0167044501680063	0.763914826301938
16885	PLAAT5	3.98392812768599	-4.5877	2.05820264905094	-2.22898	0.0258149667490741	0.826113633506323
16897	PLBD1	239.984523136829	1.56724530264198	0.525960324291468	2.97977856933077	0.00288456816606213	0.536552214576354
16903	PLCD1	122.403976681579	-1.38362	0.666912427564659	-2.07466	0.0380177741477641	0.88170286230922
16907	PLCG1	591.859343255167	-1.05851	0.350612637095231	-3.01902	0.00253591242181044	0.516182527611761
16919	PLD4	28.5118375839119	-1.71323	0.859188106037372	-1.99401	0.0461513005714471	0.912185785046696
16931	PLEKHA8	549.769301957287	0.970906930400043	0.469697078893457	2.06709169383674	0.0387255146317019	0.883960409599287
16952	PLEKHM1_1	2.24613769950641	-4.60632	2.26696984875095	-2.03193	0.0421607504759436	0.893673873821568
16985	PLPPR2	172.969027228267	-1.3687	0.690647723287055	-1.98177	0.047505039546303	0.913570527070348
17001	PLXNA3	1502.83090705996	-1.08319	0.435760474412628	-2.48575	0.0129278525152646	0.723476443420063
17027	PMS2P2	14.1649392259597	-3.22534	0.878899684456552	-3.66975	0.000242788751055051	0.227468529384234
17060	PNRC2	516.500374919955	0.759024191409785	0.334730755071093	2.26756633476532	0.0233556515235219	0.810554639310279
17075	POGLUT3	949.216803995634	1.11602320762824	0.436001868449771	2.55967528670536	0.0104770005082722	0.688588556840045
17120	POLR2K	58.3936544821559	1.10197721864916	0.561895013528787	1.9611799217234	0.0498580381962692	0.915597064930541
17154	POP7	83.4546916524832	1.11091033909112	0.54282038631052	2.04655235342547	0.0407020571263642	0.893505338602228
17167	POTEI	23.2556304414761	-2.32372	1.13119393423348	-2.05422	0.0399548023578117	0.89322430923675
17168	POTEJ	8.04311846889157	-2.89873	1.12480308537225	-2.5771	0.00996320994833405	0.688588556840045
17198	PPFIA3	127.232695431693	-1.76619	0.892992739087311	-1.97783	0.0479476461434843	0.914958740022737
17210	PPIEL	124.199643630412	-0.780462	0.347112923302066	-2.24844	0.0245482446142351	0.816258992200722
17243	PPP1R11	7.15595149804375	-6.22331	2.59559202652575	-2.39765	0.0165007634151229	0.763914826301938
17276	PPP1R3G	72.9619220798773	-2.99579	1.03957272628941	-2.88175	0.0039547295523658	0.562415069530476
17281	PPP2CA	577.533605075407	0.537803063107852	0.255626283575737	2.10386449931903	0.0353902685091786	0.867366312775288
17294	PPP2R5B	95.818339025064	-1.0196	0.331816687931228	-3.07279	0.00212065255402274	0.472628369767127
17367	PRKAA2	40.8169440135087	-2.18126	0.951728008096828	-2.29189	0.0219118907349953	0.795274705044975
17369	PRKAB2	460.431938703305	0.957904902531774	0.366046680366505	2.61689274595434	0.00887342179677756	0.675650186220023
17387	PRKCQ	11.262403411859	-2.55581	1.21692303283328	-2.10023	0.0357089782031555	0.868056627823292
17390	PRKD1	99.9554632059847	-1.60958	0.553682141506196	-2.90705	0.0036486051837113	0.562415069530476
17400	PRKXP1	207.801553531548	-1.011	0.349629758149296	-2.89164	0.00383233980607151	0.562415069530476
17403	PRLR	1936.69320637577	1.21298620291454	0.335688897173845	3.61342365841301	0.000302180354709652	0.232084260170391
17412	PRND	16.1383225218652	3.95967851000867	1.25804034092477	3.1474972472647	0.00164674656509679	0.453854034495504
17450	PRPSAP2	76.6824686462296	-1.24904	0.414002674039082	-3.01698	0.00255304917973833	0.516182527611761
17480	PRSS12	487.004232500485	1.77656783707881	0.767258145927001	2.3154760187425	0.0205868954914126	0.783727238026184
17501	PRSS8	822.101552536277	1.79855402122449	0.623224127463547	2.8858863801445	0.00390313036491438	0.562415069530476
17513	PSD	126.847559909927	-1.85479	0.788762689512991	-2.35151	0.0186971514995532	0.77369554337111
17534	PSMA1	261.760983320074	0.672922700776629	0.33479633395449	2.00994644364326	0.04443685748604	0.907383779198624
17544	PSMB2	373.482174426268	0.978405522632202	0.388794029042456	2.51651375676184	0.0118522273134141	0.704514424770576
17568	PSMD7	392.557000646372	0.869043819383544	0.307112204388328	2.82972739919082	0.00465876797973729	0.59634734854605
17588	PSTPIP2	111.140711675051	1.20279318077805	0.545270750490008	2.20586411374012	0.0273935155572694	0.838310645700325
17593	PTBP3	958.771598315485	0.848984142898085	0.363125037956354	2.33799395292629	0.0193875618397861	0.78104646335612
17607	PTER	123.288891100235	0.78144765848317	0.331363666081983	2.35827804455131	0.0183599355120312	0.770808613232044
17615	PTGES3	817.326366485713	0.67213906845226	0.292818808923769	2.29540947496731	0.0217096688659471	0.793986952426012
17636	PTP4A1	897.439904196066	0.957877526997565	0.400443242944517	2.39204317684113	0.0167548712031945	0.763914826301938
17673	PTPRS	982.795889345854	-1.7485	0.641791829482043	-2.72441	0.00644172243363044	0.647808095396911
17677	PTPRZ1	13.844380975512	-4.26219	1.13109770460116	-3.76819	0.000164436175160517	0.17795731338167
17732	PYGM	56.0762631798485	-1.52724	0.73680079450894	-2.07279	0.0381915532323216	0.882313792595659
17742	QKI	1463.54351578861	0.781604498565114	0.314446861949038	2.48564890652904	0.0129315474307881	0.723476443420063
17752	QSOX1	4100.95029984238	1.68370768954897	0.584143127622169	2.88235470029874	0.00394715131764675	0.562415069530476
17753	QSOX2	137.984989256057	-0.815949	0.396044270791367	-2.06025	0.0393749409789031	0.887883776883102
17754	QTRT1	156.593851808216	-1.09737	0.412633697372587	-2.65943	0.00782732740440551	0.675650186220023
17774	RAB17	101.512383807306	-1.60521	0.69667086892555	-2.30412	0.0212157751600872	0.787952627910535
17793	RAB31	636.755890691603	1.03117169035502	0.474559512667078	2.17290279265444	0.0297876342527793	0.847156550148155
17813	RAB40B	84.645311677371	-1.53083	0.580228954576604	-2.63833	0.00833159359405849	0.675650186220023
17823	RAB5IF	31.4908294110938	-1.17122	0.587415432419566	-1.99386	0.0461678135200091	0.912185785046696
17829	RAB7A	1007.00064822741	1.10371045899817	0.362170284623231	3.04749038189694	0.00230760910826486	0.486211196979452
17832	RAB8B	415.860813854023	1.23206112581381	0.495051335152619	2.48875427319871	0.0128191532757874	0.723476443420063
17856	RAD17	14.0798804136193	1.73162215251094	0.866657595817873	1.99804647287121	0.0457116220226104	0.911514245172808
17861	RAD23B	1458.05411781344	0.65918194734276	0.239402767798058	2.75344330145254	0.00589719840004435	0.64114098480808
17887	RALBP1	763.178419397314	1.06111781477193	0.473169267174348	2.24257551871166	0.0249242004002657	0.816258992200722
17911	RANGRF	243.553949070828	-1.78083	0.626813250092844	-2.84109	0.00449592839078828	0.591400878763967
17914	RAP1GAP	428.179887718671	-1.73836	0.846819267362528	-2.05281	0.0400910165728217	0.893505338602228
17922	RAPGEF3	298.288924748424	-1.11249	0.545804943946714	-2.03825	0.0415248074391959	0.893505338602228
17923	RAPGEF4	23.1874072093085	-2.20522	0.769101155041533	-2.86727	0.00414031921442556	0.562415069530476
17926	RAPGEFL1	82.0750017626839	-1.41539	0.581531698358998	-2.4339	0.0149371160231692	0.738412056678438
17946	RASD2	10.7706665341613	-3.50127	1.31646217099157	-2.65961	0.00782316002110036	0.675650186220023
17965	RASSF3	311.614567355041	0.981971924799573	0.369520800300279	2.65741989084675	0.00787413019289364	0.675650186220023
17991	RBFOX3	7.55758257021452	-2.33968	1.15086335049419	-2.03297	0.0420550939200659	0.893673873821568
18035	RBMS2	978.063355876467	0.540099072007936	0.266386413206853	2.02750232455941	0.0426110669603099	0.894528724961035
18083	RDX	820.569850743301	0.698363126086969	0.35450218760568	1.96998255724101	0.0488403696671507	0.915597064930541
18084	REC114	9.67989307801096	-1.75752	0.818339933220158	-2.14767	0.0317399615895658	0.853739887013195
18092	REEP3	478.623273507297	0.863478521898567	0.264963196685372	3.25886210877768	0.00111860022435293	0.436430164207538
18136	RFK	131.229379477331	1.20484782265501	0.410803843976446	2.93290299085929	0.00335808799785354	0.550994438960876
18140	RFNG	199.683573645859	-0.960869	0.447460857707349	-2.14738	0.031762989163283	0.853739887013195
18169	RGPD5	36.0775785516504	-1.46022	0.735221309934253	-1.9861	0.0470219729334889	0.912185785046696
18174	RGS11	58.4990996635414	-1.49682	0.428090136338149	-3.49651	0.000471379900548186	0.265339948670677
18185	RGS3	145.263310230838	-1.03903	0.509733551007984	-2.03837	0.0415129618590465	0.893505338602228
18225	RHPN1	50.0314746939389	-1.50723	0.754240712871209	-1.99834	0.0456797340237092	0.911514245172808
18230	RIC3	130.664852932003	-1.5774	0.7826944319798	-2.01535	0.0438680906224896	0.903508105217003
18248	RIN1	60.8395839874176	-1.50204	0.699569805353794	-2.14708	0.0317865759463328	0.853739887013195
18326	RNF122	26.1831144896167	-2.28861	0.776628781218994	-2.94685	0.0032102528408551	0.545623321111545
18330	RNF128	73.0307	2.57492408570238	1.03132253931288	2.49672046091218	0.0125347725368054	0.723476443420063
18352	RNF17	80.1688084156568	2.07590463827616	0.787367296975609	2.63651366554086	0.00837628262328008	0.675650186220023
18367	RNF212	12.3998149402611	-2.14414	0.923620172657007	-2.32145	0.0202623084264678	0.783727238026184
18371	RNF215	109.53323532295	-0.944826	0.434515332171889	-2.17444	0.0296723534038299	0.847156550148155
18402	RNLS	31.9339588979735	-1.50319	0.675965991413969	-2.22376	0.0261644707355971	0.828259547496805
18410	RNU1-3	4.29444234425162	-2.76466	1.37001900218259	-2.01797	0.0435942599833931	0.90016312002806
18449	RP2	164.350156551877	1.35200196882319	0.478581624823401	2.82501855210609	0.00472778785525139	0.596354569707232
18461	RPEL1	5.23745142208753	-3.15968	1.60975305704912	-1.96284	0.0496651200252275	0.915597064930541
18468	RPH3AL_2	3.62232426258977	-5.23981	1.85136951932811	-2.83023	0.00465138419609532	0.59634734854605
18496	RPL23AP32	27.1013161054635	-1.47769	0.595817052622314	-2.4801	0.0131345677513617	0.723476443420063
18531	RPL7A_1	268.513467743366	2.89938247995613	1.21239011494403	2.3914600129266	0.0167815118779029	0.763914826301938
18573	RPS25_1	269.670190707447	6.91965531969605	0.660579200226511	10.4751335151384	1.12378913757552e-25	2.67562955765355e-21
18578	RPS27L	111.729141384813	0.867186053403883	0.358509558233791	2.41886452812055	0.0155690373001209	0.745841466958913
18579	RPS28	694.616937318385	-2.03817	0.940438453306142	-2.16726	0.0302152033154123	0.848658298407476
18600	RPS9	7.87295390232933	-5.63926	1.59783146034561	-3.52932	0.000416624253108237	0.258946676069525
18610	RPUSD4	107.025123338269	-0.789868	0.348992534008927	-2.26328	0.0236183217419714	0.812066018938115
18614	RRAGC	180.805408146342	0.917007951879435	0.349156748538723	2.62635035902145	0.00863059314338313	0.675650186220023
18623	RRM2B	134.531630153284	1.45873265259359	0.356945348160553	4.08671148149395	4.37530664820695e-05	0.0868097299892993
18642	RSAD1	178.302048297662	-1.08517	0.438768012748727	-2.47322	0.0133900719965563	0.731202349004606
18673	RTF1	389.253652399598	0.791670459410114	0.322788809241511	2.45259574292671	0.0141829630191218	0.737271982624449
18686	RTN2	81.8586928677446	1.10654073205255	0.430831761524289	2.56838244269085	0.0102174361345746	0.688588556840045
18698	RUFY1-AS1_1	3.08443954804605	-4.93381	2.35120484355495	-2.09842	0.0358683814040052	0.869643882737229
18734	S100A11	1342.00426683389	1.51306319580056	0.433123738881583	3.49337397139119	0.000476958056347939	0.265339948670677
18735	S100A13	284.58385681122	-0.970596	0.356436233786965	-2.72306	0.0064681072378006	0.647808095396911
18747	S100P	356.205012883208	2.4032193267634	1.10420043876581	2.17643395382954	0.0295228272263216	0.847156550148155
18784	SAP30	29.2234896039845	-1.29066	0.599020398430944	-2.15462	0.0311913937853401	0.853739887013195
18809	SBDS	337.25991246747	0.766053406807211	0.381755080211851	2.00666198438563	0.0447856664567836	0.907491006527285
18840	SCARNA15	3.12931075923945	2.96586300235983	1.34092993932847	2.21179564671747	0.0269807880507935	0.838023790182736
18863	SCGB2A2	5.24523077463777	-5.8397	2.62804636060543	-2.22207	0.0262787152757024	0.828259547496805
18890	SCNN1D	38.3818176085913	-1.75789	0.744188757942197	-2.36216	0.0181688199167166	0.770808613232044
18900	SCRN2	165.033094350373	-1.1492	0.53539266673014	-2.14647	0.0318358089934868	0.853739887013195
18911	SDC1	3400.97045556006	2.13651369257815	0.887787333472049	2.40656023354428	0.0161035482285389	0.755569462933401
18916	SDCCAG8	76.1920492535617	1.41071571833585	0.609415124349668	2.31487	0.0206201437772989	0.783727238026184
18929	SDHAP3	84.5904726640588	-1.09721	0.384552600006958	-2.85321	0.00432797310900384	0.575668780738953
18938	SDS	14.6914290996731	2.11899226534291	0.81321143036498	2.60570890449963	0.00916843445394075	0.678959520798302
18947	SEC14L5	13.6748895168117	-1.78645	0.837473694736154	-2.13315	0.0329128246797049	0.853739887013195
18952	SEC22B2P	13.0533975750524	-1.90263	0.860567335955902	-2.2109	0.0270428637689033	0.838023790182736
18963	SEC31B	201.840512195458	-1.00897	0.453577284743594	-2.22447	0.0261167782818843	0.828259547496805
18984	SELENOO	284.197075743016	-1.15059	0.423825312745077	-2.71477	0.00663219319963479	0.649818468683558
19009	SEMA6C	98.8900682035074	-1.77362	0.533043752455601	-3.32734	0.000876803505896616	0.38718598742638
19031	SEPTIN5	5.37171127961625	-5.12449	1.65688218460965	-3.09285	0.00198242581579022	0.463233051630793
19049	SERINC3	961.235783318228	0.784911872665542	0.368328418671453	2.13101089374719	0.0330882447300655	0.853739887013195
19057	SERPINB1	218.96352745106	0.8893132785599	0.360167372982412	2.46916668546578	0.0135428118762496	0.73616622822289
19066	SERPINE1	2516.14267304487	2.31833019341454	0.526867376102752	4.40021587702635	1.081432391533e-05	0.0429130396833487
19067	SERPINE2	2381.13675125552	1.77446989308149	0.82465628035894	2.15176908894593	0.0314155455595357	0.853739887013195
19099	SEZ6	22.6850183039378	-1.2381	0.565498960956098	-2.1894	0.0285678118177596	0.840155590087553
19139	SGK2	98.9372029028548	-1.43577	0.626174006426786	-2.29293	0.021851884634114	0.794307666036061
19149	SGSM1	172.142030970174	-1.74897	0.799346012312686	-2.188	0.0286693726961627	0.840155590087553
19150	SGSM2	1009.05890140633	-1.36949	0.411639557314867	-3.32691	0.000878157138940087	0.38718598742638
19169	SH3BGRL2	326.362811721171	1.07199682440203	0.517862704770001	2.07004060058378	0.0384485425621467	0.882710876416181
19180	SH3GL1P2	16.8869323513838	-2.11223	0.981797478568029	-2.15139	0.0314456904804391	0.853739887013195
19185	SH3KBP1	317.500994392761	0.713038857586096	0.347199953351436	2.05368362150774	0.0400063227792515	0.893505338602228
19195	SHANK3_1	29.2849412881736	-2.7912	0.973661480735903	-2.8667	0.00414773251456054	0.562415069530476
19198	SHBG	20.1994402560372	-1.08389	0.513779184244663	-2.10963	0.0348898570595155	0.867111280511488
19200	SHC2	105.08722460373	-1.83422	0.579685771658646	-3.16416	0.00155531132919426	0.453854034495504
19209	SHISA4	27.8909732218053	-1.60436	0.615718364769275	-2.60568	0.00916933356095579	0.678959520798302
19211	SHISA6	63.7195	-2.78581	1.0509274589512	-2.65081	0.00802992411111397	0.675650186220023
19219	SHLD2P3	68.8686439350478	1.28004334698532	0.572582850071673	2.23556005358018	0.0253806037227713	0.822158903449609
19228	SHROOM1	173.520499595202	-1.35291	0.567665040275886	-2.38329	0.0171584416593939	0.76470336436717
19235	SIAH2	561.742250336016	1.36162619154691	0.630479510591715	2.15966763181408	0.0307984086606366	0.853739887013195
19236	SIDT1	16.7059163308227	-1.84191	0.935893692687993	-1.96808	0.04905878292699	0.915597064930541
19251	SIK1	37.3636817857412	2.66364475165082	0.998255776194128	2.66829886204718	0.007623641041785	0.675650186220023
19268	SIRPB1	10.8151772431718	1.68791636419331	0.856326475971675	1.97111	0.0487109367141803	0.915597064930541
19269	SIRPB2	80.0972709598161	1.98268503252593	0.803366778374493	2.4679699060218	0.0135881742807475	0.736902530305999
19276	SIRT6	75.8445924062857	-0.851529	0.427467512164737	-1.99203	0.0463675898432258	0.912185785046696
19318	SLC12A3	3.16728011516257	5.17128384075912	2.01644984405063	2.56454870723245	0.0103310078188748	0.688588556840045
19322	SLC12A7	68.637850621589	-2.03994	0.956524377514437	-2.13266	0.0329527207593508	0.853739887013195
19323	SLC12A7_1	40.794705278027	-1.87728	0.911662763387146	-2.05918	0.0394770065240257	0.889222373065777
19330	SLC15A1	183.116100976856	-2.44026	1.10726351325326	-2.20386	0.0275340805971546	0.838310645700325
19332	SLC15A3	162.469901556069	1.14760737837743	0.418627516254666	2.74135677617356	0.00611860293777995	0.643724166126792
19335	SLC16A11	18.0050660144761	-2.65739	1.21410647596733	-2.18876	0.0286140517298702	0.840155590087553
19349	SLC17A8	6.02210310227269	2.47236699731674	1.15238383426133	2.14543707036771	0.0319179178438805	0.853739887013195
19350	SLC17A9	178.46729310161	-1.92602	0.813735763152804	-2.36688	0.0179385761068843	0.770808613232044
19357	SLC1A2	232.577771512491	1.76118015878569	0.746649367684846	2.3587780757742	0.0183352170125075	0.770808613232044
19411	SLC25A27	41.7471685379166	-1.50323	0.72891117798452	-2.0623	0.0391794655849149	0.88601788961746
19418	SLC25A35	790.714873473835	-1.64565	0.692445927761533	-2.37657	0.0174745129225092	0.76470336436717
19432	SLC25A48	25.0403635634161	-1.79397	0.81553627518803	-2.19974	0.027825284135331	0.838742564653553
19438	SLC26A1	77.7391977089848	-1.58225	0.671008708765997	-2.35801	0.0183729972882492	0.770808613232044
19439	SLC26A10	45.476847818142	-1.67727	0.848081891206282	-1.97773	0.0479595324267452	0.914958740022737
19441	SLC26A2	912.527551040076	1.36869567967022	0.589029153276576	2.32364675340196	0.0201444344468471	0.783727238026184
19481	SLC30A6	336.032541581049	0.630807592587658	0.280855251842559	2.24602384484259	0.0247024806208911	0.816258992200722
19531	SLC38A5	49.9034020303767	-3.34105	1.17846019643968	-2.8351	0.00458118237369502	0.59634734854605
19551	SLC40A1	2256.33402325721	1.16800594784591	0.55746746658044	2.09520020066924	0.036153199453184	0.873879721604932
19555	SLC43A1	46.1233774598126	-2.30459	0.764765109622782	-3.01347	0.00258280819944347	0.516756978323947
19567	SLC46A2	22.2843100176533	-1.69786	0.818116925960985	-2.07533	0.0379559787329721	0.88170286230922
19573	SLC49A3	111.62263790791	-1.02898	0.450428186905988	-2.28445	0.022344953666371	0.798815318082021
19574	SLC49A4	438.204321683556	1.54292558915823	0.584095969278936	2.64156178147055	0.00825247545051295	0.675650186220023
19576	SLC4A11	14.9418192921308	-2.94478	0.889949897177467	-3.30893	0.000936538009121517	0.400024780260106
19581	SLC4A5	66.5594064561215	-1.67934	0.531536191741051	-3.15942	0.00158084972747031	0.453854034495504
19587	SLC51B	4.40431741199402	-4.14848	1.61101018677032	-2.57508	0.0100216292480428	0.688588556840045
19640	SLC9A7	138.545582700267	1.18971775347655	0.597026887470599	1.9927373095657	0.0462902196440191	0.912185785046696
19645	SLC9B2	47.2932348693918	-1.41534	0.677153486689584	-2.09013	0.0366058461449278	0.879463764747312
19670	SLK	1109.13490104297	0.720288440878933	0.357903914600289	2.01251903512527	0.0441652521751258	0.906324220875422
19684	SMAD9	105.264818613106	-1.77686	0.772973359526069	-2.29874	0.0215198237856305	0.791909558751278
19698	SMARCD3	209.124983413763	-1.10408	0.439116154187527	-2.51431	0.0119264647777479	0.704608436460047
19717	SMG1P2_1	119.962709915749	-1.50762	0.634190321202609	-2.37724	0.01744284263459	0.76470336436717
19720	SMG1P5	100.007465999163	-1.2368	0.606875819621419	-2.03799	0.0415514307470569	0.893505338602228
19732	SMIM10L1_2	71.7483198221161	1.1562605664911	0.523064902564216	2.21054894110228	0.0270670878512547	0.838023790182736
19745	SMIM22	15.7125555298965	-1.97701	0.764698171880842	-2.58535	0.00972814389173982	0.687291922606627
19748	SMIM28	2.39030517598267	3.24910100002855	1.5917690572225	2.04118869209454	0.0412320752514341	0.893505338602228
19770	SMOC2	291.576271902371	-1.65868	0.595638375472686	-2.78471	0.00535757270105262	0.622236333850545
19778	SMPDL3A	201.508973903546	1.23711390173873	0.455359680896065	2.71678401413213	0.006591961008403	0.649818468683558
19779	SMPDL3B	18.7796425384405	-2.36447	1.06259591714955	-2.22518	0.0260689645635516	0.828259547496805
19800	SNAP25	20.0113463246684	-2.14629	0.949819929056316	-2.25968	0.0238411586894763	0.812066018938115
19801	SNAP29	221.886821758692	0.965117323268054	0.356567350866672	2.70669011316443	0.00679576594112167	0.655167213506934
19807	SNAPC4	287.830304067718	-0.996986	0.447755559225165	-2.22663	0.0259720558627934	0.828259547496805
19817	SNORA1	7.19030603556519	1.9487113945523	0.993212747684652	1.96202817482466	0.0497592041076897	0.915597064930541
19837	SNORA1B	5.18654274536724	2.96504877076456	1.21615	2.43806599741824	0.014766077865239	0.738412056678438
19852	SNORA2A	3.04215473000216	3.03742929725069	1.36269168323179	2.22899232058645	0.0258144157468615	0.826113633506323
19860	SNORA37	9.44891949123353	1.9438655839127	0.764946568759359	2.54117825126713	0.0110479578610146	0.688588556840045
19890	SNORA64	6.53849596126374	-2.51132	1.02141303988599	-2.45868	0.0139450548238812	0.737271982624449
19906	SNORA73A	143.334397630186	-1.22218	0.504217093556286	-2.42392	0.0153540441077284	0.743805173629825
19907	SNORA73B	251.683576582322	-1.08711	0.506420539138689	-2.14666	0.0318205336076101	0.853739887013195
19941	SNORD11	4.3014167668144	2.55894936369586	1.28298379036451	1.99452976952174	0.0460941899921043	0.912185785046696
19973	SNORD114-26	9.47843995345029	-2.80649	1.28282768405881	-2.18774	0.028688583927976	0.840155590087553
20011	SNORD134	5.36144327199945	-2.13471	1.00336127565609	-2.12756	0.0333738966496037	0.856270470489115
20094	SNORD53	5.32703753597415	2.08567961313769	0.960905275203521	2.17053612563001	0.0299662549835765	0.847156550148155
20142	SNORD97	27.0532394307345	1.60396649996747	0.713512667242364	2.24798601847756	0.0245770814707955	0.816258992200722
20194	SNX3	463.756281883454	1.25596247156022	0.559298342873669	2.24560377759586	0.0247293983097656	0.816258992200722
20260	SP5	15.817653791796	-2.98584	1.35701551125282	-2.2003	0.0277858557577962	0.838742564653553
20289	SPATA20	317.405412092224	-1.59784	0.495829281901069	-3.22256	0.0012704918133685	0.450875737343554
20296	SPATA31C1	15.8263109187306	-3.38522	1.70646648406795	-1.98376	0.0472824655238802	0.913015589341496
20299	SPATA31E1	17.8650358596768	-4.97753	1.63260549101692	-3.04882	0.00229738602876756	0.486211196979452
20323	SPDYE11	9.75625979322299	-2.72413	1.24669009701188	-2.18509	0.0288823740957661	0.843755147050423
20372	SPINT1	2284.38354997848	1.67310266458651	0.611186922522694	2.73746476393951	0.00619147524226281	0.643724166126792
20383	SPON1	1168.04	-1.25652	0.571349087601214	-2.19921	0.027862746072499	0.838742564653553
20388	SPP1	4240.50738216452	1.92160769259759	0.653489038682619	2.94053546249437	0.00327645494383891	0.548524870842504
20389	SPPL2A	562.317638340993	0.949174466990349	0.346044665097217	2.74292472251723	0.00608946434956374	0.643724166126792
20417	SPTBN4	13.1359053116233	-3.71531	1.27950616875901	-2.9037	0.00368778199764737	0.562415069530476
20418	SPTBN5	92.4239228503123	-1.13256	0.504007759380251	-2.24711	0.0246330408970606	0.816258992200722
20475	SRRM3	28.4484850732906	-1.75843	0.868816446724895	-2.02394	0.0429761823152419	0.896368218683385
20500	SSBP3	394.706277584446	0.588504211782584	0.276520706315907	2.12824645077486	0.0333166553717984	0.856270470489115
20501	SSBP4	302.570320841612	-0.898585	0.377852808101524	-2.37813	0.0174004708405613	0.76470336436717
20510	SSPOP	130.448359953804	-1.13987	0.551720239790067	-2.06603	0.0388259212365937	0.883960409599287
20541	ST6GALNAC2	156.67632246779	1.31425400502738	0.476097656976371	2.76047148262401	0.00577179967896529	0.64114098480808
20579	STARD9	520.504671408866	-1.11406	0.51042711716511	-2.18261	0.0290648459060216	0.844101848783216
20590	STC1	355.860657071582	1.85949702494406	0.505882403149927	3.67574956821134	0.000237152075669421	0.227468529384234
20597	STEEP1	125.032972707311	1.03206462116242	0.49016709765991	2.1055363081071	0.0352446502436462	0.867366312775288
20610	STK25	664.246938252433	-0.709038	0.269057049217089	-2.63527	0.00840702015498261	0.675650186220023
20619	STK36	303.363164665619	-0.900515	0.362888830446862	-2.48152	0.0130824342312142	0.723476443420063
20625	STMN1	317.891475018341	1.1183977982295	0.42727833195219	2.61749242728892	0.0088578453707011	0.675650186220023
20629	STMP1	214.758057680393	1.08076068144831	0.54297671826253	1.99043650509848	0.0465428719366547	0.912185785046696
20657	STS	1216.06116073591	1.49358648083309	0.636660450488581	2.34597025728062	0.0189776217954861	0.77369554337111
20680	STXBP1	222.92902120693	-0.985844	0.474002664902215	-2.07983	0.0375412217174336	0.88170286230922
20688	STYX	185.289812445274	0.765701540485045	0.384704453717683	1.99036307764442	0.0465509541105473	0.912185785046696
20701	SUGP2	1097.79667065234	-0.711816	0.329257655621048	-2.16188	0.030627213514104	0.853739887013195
20761	SWAP70	757.673338045847	1.18503219725593	0.460642506513059	2.57256371372739	0.0100948373188008	0.688588556840045
20776	SYF2	123.63321097189	1.12809913611319	0.458069897747982	2.46272270162105	0.0137886511736228	0.737271982624449
20871	TAF7L	5.43986329609459	-3.24306	1.50893381514346	-2.14924	0.0316154476689283	0.853739887013195
20882	TAMALIN	44.374285662955	-1.39205	0.647622877435837	-2.14948	0.0315963130705663	0.853739887013195
20883	TAMALIN-AS1	8.13551866410325	-2.38068	1.10295641265898	-2.15846	0.0308923813533758	0.853739887013195
20913	TAS2R19_2	7.06913116872397	2.51851924240863	1.27260948181647	1.97901970588323	0.0478137876430386	0.914958740022737
20918	TAS2R39	9.2144947107747	2.85321028939863	1.2437194462394	2.29409477999705	0.0217850551422991	0.794307666036061
20955	TBC1D28	7.01510618626391	-3.49534	1.65201936543836	-2.1158	0.0343619945997515	0.860924011295713
20985	TBCD_1	111.189064343223	-1.44758	0.625608955924086	-2.31387	0.0206750739479975	0.783727238026184
21026	TCEA2	116.267008705373	-0.884432	0.438293963891835	-2.0179	0.0436019955029255	0.90016312002806
21027	TCEA3_1	46.7461470219169	-2.06702	0.963574937117701	-2.14516	0.0319401079193676	0.853739887013195
21063	TCN1	10.6062119865938	-6.84299	1.8018625438415	-3.79773	0.000146025168881488	0.17795731338167
21083	TDRD15	2.59294185214202	4.00535287898374	2.04206285800481	1.96142487156206	0.0498294810115503	0.915597064930541
21092	TEAD2	143.098615233034	-1.02849	0.439593108188925	-2.33963	0.0193028110326937	0.78104646335612
21107	TEKT2	5.10395688409869	-3.08284	1.44651805439451	-2.13122	0.0330713238714584	0.853739887013195
21122	TEPSIN	322.851059317936	-1.44077	0.444556445487371	-3.24091	0.00119148056085892	0.436430164207538
21140	TEX15	34.1224435686359	-2.24149	1.11863171187801	-2.00378	0.045094004044575	0.909096648854603
21171	TFDP2	1018.99713311291	1.45759116813818	0.559240646678429	2.60637558588675	0.00915060604997216	0.678959520798302
21174	TFEC	48.1932432286206	1.35406257939663	0.520195927165837	2.60298573803511	0.00924157980506263	0.681216017271629
21179	TFR2	11.4697566285739	-1.51317	0.727433076155278	-2.08014	0.0375122698828773	0.88170286230922
21181	TG	43.0731090893079	-2.27284	0.839801595283786	-2.7064	0.00680180073905113	0.655167213506934
21260	TIGAR	75.466769750288	1.16592963234606	0.587276464637705	1.98531646090285	0.0471092737622437	0.912185785046696
21263	TIGD3	4.2264319980011	-3.23455	1.63603273784824	-1.97707	0.0480338505850343	0.915597064930541
21268	TIMD4	12.4212598855991	2.8746613132161	0.856150273333124	3.35765975057697	0.000786053067324928	0.366963479998808
21285	TIMMDC1	347.674716280419	0.908877701673093	0.461892656990603	1.96772494196976	0.0490996943971077	0.915597064930541
21288	TIMP3	11955.1974494317	1.66255067195939	0.786068704687022	2.11501954224389	0.034428281767289	0.861032521635908
21290	TINAGL1	2450.32792033119	1.72300835080552	0.696254805112219	2.47468073204581	0.0133355328684025	0.729898165663897
21310	TLCD4-RWDD3	4.61789576155114	2.25270160405443	1.05737208550412	2.13047198326634	0.0331326664538701	0.853739887013195
21328	TLR3	219.438486052132	0.850763055405501	0.415318844107254	2.04845763074934	0.0405151795673663	0.893505338602228
21362	TMC6	228.033100251185	-0.920963	0.377860116636605	-2.43731	0.0147969040485936	0.738412056678438
21392	TMEM106B	475.13939903147	0.725892378439798	0.361360910293818	2.00877393697504	0.0445611134696487	0.907491006527285
21402	TMEM120A	113.540129436497	-0.945085	0.455570813898195	-2.07451	0.0380322079714213	0.88170286230922
21441	TMEM161A	78.8384872297496	-1.49411	0.575203515957061	-2.59754	0.00938943092083114	0.681580293452759
21451	TMEM170A	300.603501224603	1.10294513820706	0.350543410960569	3.14638673476914	0.00165301272713996	0.453854034495504
21489	TMEM215	14.4327874153068	-5.69926	1.95933768297702	-2.90877	0.00362857252769856	0.562415069530476
21505	TMEM233	4.23099185084181	-5.54732	2.46668976576501	-2.24889	0.024519378833003	0.816258992200722
21522	TMEM254	139.22808575697	0.885721869041594	0.347314342987238	2.55020239424474	0.010766039803797	0.688588556840045
21542	TMEM33	464.917189107139	0.776387841689972	0.343868938558416	2.25780160588154	0.0239580310676685	0.813629992211205
21565	TMEM59L	7.49795016381925	-3.98971	1.52307317052821	-2.61951	0.00880560331881874	0.675650186220023
21571	TMEM63C	83.4571258077426	-1.36989	0.672401322150353	-2.03731	0.0416186072707745	0.893505338602228
21574	TMEM67	67.7006536270052	-1.03747	0.523847129872172	-1.98048	0.0476494084888829	0.913570527070348
21582	TMEM79	59.0406781216256	-1.12958	0.546411861450968	-2.06727	0.0387091830899328	0.883960409599287
21596	TMEM92	18.7723195962122	-2.93964	1.22583024251933	-2.39808	0.016481108993814	0.763914826301938
21608	TMOD3	606.862125963195	0.944142835473233	0.359927705948657	2.6231457591873	0.00871219911862424	0.675650186220023
21627	TMTC3	332.820671785073	0.900926080472974	0.42424112000415	2.1236180039883	0.0337020988237785	0.857279135571946
21647	TNFRSF10D	45.6171109221904	-1.48322	0.540891715851411	-2.74217	0.00610349899373182	0.643724166126792
21650	TNFRSF12A	211.512139204818	1.48249899415462	0.652120257976238	2.27335215555999	0.0230049668815633	0.810554639310279
21657	TNFRSF21	436.088438223399	1.16698594991356	0.371558666181728	3.14078517372757	0.00168495577392713	0.453854034495504
21669	TNFSF8	10.4635816644725	1.85552343405851	0.760616898080431	2.43949804262999	0.0147076823484835	0.738412056678438
21691	TNPO2	637.719577975682	-0.812678	0.337573916415968	-2.40741	0.0160662274530545	0.755569462933401
21701	TNS2	636.102931902708	-1.44107	0.655776055893299	-2.1975	0.0279845121378969	0.840155590087553
21712	TOGARAM1	286.640632446259	-0.592791	0.294401857408428	-2.01354	0.0440574917980623	0.905841815388657
21722	TOMM34	221.319944641946	1.03026	0.478149963614546	2.15466991376272	0.0311876737557035	0.853739887013195
21741	TOR1AIP2	1678.21	0.700812070025019	0.277213942990741	2.52805491117893	0.0114696411676008	0.702700921684536
21756	TP53I3	122.965057214865	-1.0244	0.433247561338659	-2.36446	0.0180564307274013	0.770808613232044
21768	TPCN2	158.862936572681	-1.52128	0.418131552819152	-3.63828	0.000274469060401587	0.232084260170391
21769	TPD52	280.225441087461	1.0089194399685	0.366011820050266	2.75652146925185	0.00584197774295883	0.64114098480808
21786	TPP1	1143.0135738783	0.865704270139917	0.403932998505017	2.14318778942039	0.0320980223681057	0.853739887013195
21799	TPST2	359.932253773023	1.20750975347759	0.584752582696073	2.0649925955183	0.0389237008995088	0.884288544576723
21807	TPTE2P6	6.63717	-2.32252	0.972323386408285	-2.38863	0.0169112271669478	0.763915680668768
21817	TRABD	331.189344215294	-0.948708	0.295719394103256	-3.20814	0.00133598587097144	0.453854034495504
21822	TRAF1	72.0227356554232	-1.25683	0.433545106904391	-2.89897	0.00374391799741513	0.562415069530476
21880	TREM1	130.51596186831	1.83097085460894	0.921719606988249	1.98647271982387	0.0469808590259133	0.912185785046696
21906	TRHDE	60.445812946246	-2.34625	1.0400045679183	-2.256	0.024070366877163	0.813629992211205
21922	TRIM16L	57.4730932631735	-1.7457	0.64515977405218	-2.70584	0.00681316036529739	0.655167213506934
21933	TRIM29	278.079588829856	2.08520368940154	0.97937415005472	2.12911856953242	0.0332444517831266	0.855694218923742
21934	TRIM3	96.9745872891898	-0.891145	0.427182655714493	-2.0861	0.036969743450443	0.88170286230922
21964	TRIM65	127.066163398256	-0.858421	0.435195445861846	-1.9725	0.0485531262674275	0.915597064930541
21995	TRL-TAA4-1	26.447335246019	4.25604236026724	1.25220154754292	3.39884770835693	0.000676703852473389	0.342800894117849
21996	TRL-TAG1-1	4.4785987648706	-4.69645	2.23386682391871	-2.10239	0.0355194319356506	0.867366312775288
22000	TRMT1	204.101283977128	-1.09093	0.357870591566157	-3.04839	0.00230069018017392	0.486211196979452
22025	TRND	234.352010368189	-1.2774	0.597219196659372	-2.13892	0.0324420938547803	0.853739887013195
22027	TRNF	11.6102563753698	-5.07467	2.00761846069343	-2.52771	0.0114809802400472	0.702700921684536
22029	TRNH	114.589753018056	-1.01451	0.449735709894293	-2.2558	0.0240830285713483	0.813629992211205
22033	TRNL2	83.1247210878513	-1.29129	0.646245258248478	-1.99815	0.045700898594013	0.911514245172808
22046	TRO	209.284881017333	-1.39999	0.693338424613968	-2.01921	0.0434655765455604	0.899979399337633
22050	TRP-TGG1-1	3.4633724861228	2.94841305733521	1.44692627530762	2.03770786919214	0.0415791567465546	0.893505338602228
22060	TRPM4	217.27793549753	-1.46835	0.582543301540645	-2.52058	0.0117160078620935	0.704410179769153
22066	TRPV2	120.670398629864	-1.26388	0.56239663304345	-2.24731	0.0246203434640151	0.816258992200722
22078	TRS-AGA5-1	11.5184695547175	2.11821	0.889491037698086	2.38137051400958	0.0172483535214953	0.76470336436717
22102	TSG101	259.390976880594	0.751959039693033	0.331322494706201	2.26956832604991	0.0232337872296854	0.810554639310279
22137	TSPEAR	7.69192518017696	-4.69834	1.5912085547065	-2.95269	0.00315020551031979	0.545623321111545
22140	TSPOAP1	113.125957469412	-1.79474	0.884967797427965	-2.02803	0.0425571420790907	0.894528724961035
22227	TUB	404.625907316368	-1.75441	0.787061449130403	-2.22906	0.0258096360219653	0.826113633506323
22230	TUBA1C	754.643022779745	0.9587669069926	0.376539998528771	2.54625514085814	0.0108885571422903	0.688588556840045
22239	TUBB3	186.51665569416	-1.12746	0.565047265354038	-1.99533	0.046007025529917	0.912185785046696
22249	TUBD1	44.2737123433212	-0.994345	0.469118781848713	-2.1196	0.0340396045023804	0.860590917210697
22268	TUSC3	1364.61624590729	1.13514372626297	0.568504947523738	1.99671740977341	0.0458558897934979	0.912185785046696
22305	TYK2	723.571489119361	-0.901256	0.384063137812632	-2.34664	0.0189437763069188	0.77369554337111
22319	U2AF1L5	65.1585853529902	2.12392455104186	0.59948584341391	3.54291026948474	0.000395737329558515	0.254651623769154
22343	UBE2A	278.607626320272	0.925272347961759	0.413368342305782	2.23837254396541	0.0251967709530693	0.822158903449609
22359	UBE2H	1103.06030146697	0.80334301543156	0.396335906488961	2.02692464215057	0.0426701199805807	0.894528724961035
22363	UBE2K	504.565559439119	0.91119863606161	0.40376541668083	2.25675255585819	0.0240235408329103	0.813629992211205
22364	UBE2L3	420.821145983214	0.781947500315823	0.347082877025367	2.25291292678398	0.0242646396445432	0.815984188272499
22374	UBE2Q2L_1	5.47158873400849	-3.32423	1.37976975022731	-2.40926	0.0159847735637884	0.755569462933401
22450	UGP2	703.49095761766	0.985408604938863	0.368546350186921	2.67377116728759	0.00750036112490309	0.675650186220023
22466	ULK2	287.190172542977	-0.691767	0.329038320337836	-2.10239	0.0355191090544	0.867366312775288
22467	ULK3	191.15106922916	-1.275	0.426663121681256	-2.98831	0.00280528365346138	0.530087289724302
22484	UNC5CL	92.1361603302564	-1.77379	0.832255137142967	-2.1313	0.0330641838191266	0.853739887013195
22487	UNC80	1.86104794055362	-4.31817	1.96595174670671	-2.19648	0.0280579056257477	0.840155590087553
22533	USH1C	5.37379603158641	-5.06489	2.00497971218571	-2.52615	0.0115319168723257	0.703234125793316
22586	USP54	221.74092822226	-0.93846	0.372092096252452	-2.52212	0.0116651051769804	0.703485741104716
22587	USP6	27.4715417255289	-2.15465	0.906509139251893	-2.37687	0.0174603345043114	0.76470336436717
22617	VAMP3	384.490291986613	0.658279457505836	0.330384553403321	1.99246438952681	0.0463201286141031	0.912185785046696
22621	VAMP8	252.397017681669	1.07880763836218	0.367633289375219	2.93446668063052	0.00334121424025926	0.550994438960876
22655	VEGFA	680.159500323582	-1.30332	0.62352864307092	-2.09023	0.0365974887060445	0.879463764747312
22665	VGLL3	5732.95056340462	1.40520274774288	0.637565101293768	2.20401453105164	0.0275233221778413	0.838310645700325
22693	VPS16	153.851206811997	-0.91553	0.422218241784902	-2.16838	0.0301296426860837	0.847939317627621
22710	VPS37D	22.5968083337124	-4.4886	1.04655263316507	-4.28894	1.79529028812812e-05	0.0474934071889361
22770	WASH8P	100.420078289194	-2.15889	0.887696171581211	-2.43201	0.0150153189814925	0.738412056678438
22772	WASHC1	291.490152574357	0.817404529107202	0.404755056579252	2.01950418115939	0.0434348431736082	0.899979399337633
22779	WBP1	24.3222577810293	-1.66752	0.755070575124984	-2.20843	0.0272146082907568	0.838310645700325
22816	WDR45	271.435848201196	-0.924376	0.380681767545199	-2.42821	0.0151735274606187	0.738786329877037
22831	WDR62	91.7206356876567	-1.01211	0.463584090568512	-2.18322	0.0290196594129944	0.844101848783216
22841	WDR81	64.3223992960796	-1.4013	0.481382103895142	-2.91099	0.00360288889210222	0.562415069530476
22846	WDR86	455.743295305264	-1.20258	0.350703335058016	-3.42905	0.000605686794863163	0.320462153308823
22860	WFDC2	29.4830363222552	-3.15479	1.46616161710261	-2.15174	0.0314180517833451	0.853739887013195
22875	WIPF3	11.9566883997491	-2.80851	1.43074171041291	-1.96298	0.0496488600969538	0.915597064930541
22884	WNT10A	13.3989483081275	4.52473074204262	1.18561225601894	3.81636637026324	0.000135431367599292	0.17795731338167
22919	XAGE3	414.573228265134	2.70316344606263	1.28470908843133	2.1041054900322	0.035369246065262	0.867366312775288
22974	YES1	398.376095341815	0.615354304914582	0.309681765875828	1.98705372004794	0.0469164440735776	0.912185785046696
22982	YIPF6	418.229545093013	0.829766454694799	0.317122139648242	2.61655164037173	0.00888229275848911	0.675650186220023
22994	YPEL5	414.786885112401	0.848715051823943	0.335472354241351	2.52991056071746	0.0114091605676617	0.702582052156669
23005	YWHAG	1006.51936410833	0.752689844849731	0.320408499236906	2.34915692512015	0.0188159749104581	0.77369554337111
23009	YWHAZ	2629.96735388407	0.765377929713859	0.340748607468462	2.24616597966493	0.0246933784446386	0.816258992200722
23045	ZBTB33	174.058147717512	0.933350796903747	0.375761916017853	2.48388875273726	0.0129956399538883	0.723476443420063
23110	ZDHHC1	119.584700991133	-1.56939	0.66477408549384	-2.36079	0.0182360821065461	0.770808613232044
23111	ZDHHC11	106.364821413326	-1.10776	0.473717404313645	-2.33844	0.0193646866062336	0.78104646335612
23121	ZDHHC20	644.594156203198	0.992107208896536	0.346169207351529	2.86596031023946	0.00415746365816976	0.562415069530476
23130	ZDHHC8	325.184604141726	-0.739042	0.337050289101832	-2.19268	0.0283307066510485	0.840155590087553
23155	ZFP36L1	2042.96542919338	0.75727601083509	0.28960113093771	2.61489314072455	0.00892553752196506	0.67568993185502
23158	ZFP41	136.119209607527	-0.983212	0.458805799702422	-2.14298	0.0321146451098517	0.853739887013195
23166	ZFP90	151.314753317075	-0.87004	0.363622932434353	-2.3927	0.016724990675499	0.763914826301938
23189	ZHX2	168.988487558381	-1.56572	0.603986034766497	-2.59232	0.00953322900978416	0.681611560041895
23203	ZMAT2	146.525402491363	1.00097477634081	0.470483228854218	2.12754613757119	0.03337473210189	0.856270470489115
23234	ZNF132	84.4284087520003	-1.16388	0.34539931976751	-3.36965	0.000752630497361334	0.360710977432005
23266	ZNF19	21.7412728539886	-1.41762	0.669398192876016	-2.11775	0.0341962850582716	0.860876387686577
23290	ZNF226	243.315854165589	-0.784454	0.367913803347513	-2.13217	0.0329930835282865	0.853739887013195
23333	ZNF286A-TBC1D26	11.4027992021435	-3.7533	1.69408850769261	-2.21553	0.0267239556712323	0.837198237600488
23340	ZNF300	57.7936497522848	-0.912092	0.448480281702927	-2.03374	0.0419777806481031	0.893673873821568
23362	ZNF337	405.188	-0.606449	0.30143494955113	-2.01187	0.044233220406453	0.906324220875422
23363	ZNF33A	550.519607962194	0.767174994507052	0.31938519423592	2.40203681433136	0.0163040675236129	0.7608197518888
23390	ZNF385D	24.5672246888217	-2.61705	1.2369173910418	-2.11578	0.0343633937643563	0.860924011295713
23397	ZNF404	32.9019332307044	-1.01627	0.494227306160748	-2.05628	0.0397558166193692	0.892126520160756
23427	ZNF442	33.2004086937227	-1.07929	0.490791648771528	-2.19908	0.0278721883848318	0.838742564653553
23439	ZNF467	119.070707713136	-1.32418	0.539013558650689	-2.45667	0.0140231179889976	0.737271982624449
23465	ZNF510	168.825955452363	-0.711862	0.354504554279465	-2.00805	0.0446380995055948	0.907491006527285
23480	ZNF527	74.3066326964112	-0.827932	0.404270859368526	-2.04796	0.0405635798711505	0.893505338602228
23491	ZNF546	2.23445324450072	-4.59632	2.0013147945567	-2.29665	0.0216387661581425	0.793832640152871
23494	ZNF549	82.5110488984389	-0.957233	0.405759266626075	-2.35912	0.0183185722736801	0.770808613232044
23504	ZNF56	4.76836940565482	-2.23433	1.07659724646788	-2.07536	0.0379529224023741	0.88170286230922
23526	ZNF580	144.346689185037	-0.824494	0.386035382444675	-2.1358	0.0326958540029133	0.853739887013195
23530	ZNF584	99.5871719395528	-0.952039	0.451403750989844	-2.10906	0.0349390507389973	0.867366312775288
23557	ZNF618	192.49515009232	-1.59055	0.766076507165952	-2.07623	0.0378728910161326	0.88170286230922
23679	ZNF781	27.5512644457866	-0.927959	0.469770510019304	-1.97535	0.0482289204057122	0.915597064930541
23706	ZNF818P	103.565619218786	0.713857495769305	0.346456975301622	2.06045063791204	0.0393554802089467	0.887883776883102
23723	ZNF844	142.53487211758	-0.779113	0.36558334138305	-2.13115	0.0330766968269497	0.853739887013195
23725	ZNF846	171.424606754044	-0.856141	0.303443837739934	-2.82142	0.00478122669460103	0.596354569707232
23738	ZNF883	9.76706371984499	-2.24551	0.830043047378687	-2.7053	0.00682437183206853	0.655167213506934
23752	ZNRD1ASP_6	11.0542592021828	4.53181784224911	1.56673363344866	2.89252604622637	0.00382157494199269	0.562415069530476
23793	ZSWIM5	22.8707029781397	-3.80177	0.963808129782366	-3.94453	7.99552230667378e-05	0.135975278999711
