# Supplementary material for: Integration of transcriptome and DNA methylation reveals the mechanism of cilia-related genes in recurrent miscarriage
Source: Sci Rep. 2026 May 9;16:21324. doi: 10.1038/s41598-026-52154-x (PMC13346893; doi:10.1038/s41598-026-52154-x)
Supplement: Supplementary file 10 — Supplementary Material 10 [file 41598_2026_52154_MOESM10_ESM.xlsx]

## Sheet: DMGs
Table S4 Information on DMGs.
	logFC	AveExpr	t	P.Value	adj.P.Val	B	change
SOD3	0.0681254117647063	0.371670588235294	8.43732547795466	8.88679123001013e-06	0.188586596692045	4.02647121172114	UP
NOBOX	0.0350733333333334	0.817029333333333	7.3376894069584	2.9140033989594e-05	0.270191049062143	2.80199307916646	UP
KRTAP4-3	0.089741	0.476499	6.80007289494781	5.46405879360093e-05	0.270191049062143	2.14988804899242	UP
PRH2	0.0884076	0.615915	6.31427699694287	9.93751155813649e-05	0.270191049062143	1.52780081004891	UP
ST14	0.0516327142857141	0.620466642857143	6.13375649945129	0.00012506516431483	0.270191049062143	1.28835798290834	UP
GPRIN2	0.0961751666666668	0.442072916666667	6.0210111431351	0.000144693628153134	0.270191049062143	1.13648530553518	UP
TAS2R41	0.0685619999999999	0.750168	5.89024915669399	0.000171713814716937	0.270191049062143	0.958079410530218	UP
LOC644145	0.0886775	0.234647	5.87794494266077	0.000174523324359902	0.270191049062143	0.941166224687594	UP
HERC2P4	0.0625100000000004	0.706391666666667	5.85565253175245	0.000179740532525432	0.270191049062143	0.91046809357973	UP
REN	0.058658	0.515385	5.62674886866844	0.000244182231434033	0.270191049062143	0.591109853181063	UP
RUFY1	0.0272530999999999	0.331511	5.62204281707533	0.000245743929127542	0.270191049062143	0.58446463577497	UP
NAV1	0.0543655882352938	0.537275558823529	5.60155296151802	0.000252669792252554	0.270191049062143	0.555494324553313	UP
CCL19	0.0861173333333335	0.620916	5.52888669938063	0.000278975475832742	0.270191049062143	0.452261077226328	UP
SNHG9	0.0327918823529411	0.0604348823529412	5.5023903713329	0.000289287496041497	0.270191049062143	0.41442816023322	UP
ATXN10	0.0315458461538461	0.266679076923077	5.44922113686158	0.000311237052988556	0.270191049062143	0.33820210277568	UP
AFF3	0.0684839540229883	0.493122045977011	5.44028423228775	0.000315098910656891	0.270191049062143	0.325349325376894	UP
SNORD29	0.0326543636363636	0.0724353636363636	5.3397656325397	0.000362261708860119	0.270191049062143	0.179985766168612	UP
ARHGAP24	0.0433089032258064	0.445065483870968	5.30498089886417	0.000380302992460448	0.270191049062143	0.129339748701958	UP
MIR641	0.055585	0.590694	5.28984943286327	0.000388449732146023	0.270191049062143	0.107253619544166	UP
TAS2R60	0.0860173333333332	0.74624	5.27320822038178	0.000397625939090762	0.270191049062143	0.0829253811370894	UP
SORD	-0.0372046	0.422189	-5.23822	0.000417687703024956	0.270191049062143	0.0316392926011302	DOWN
MIR30C2	0.0884510000000001	0.600156	5.23200881895104	0.000421359016117042	0.270191049062143	0.0225216039159024	UP
TRIM44	0.0294685263157891	0.470500578947368	5.20658808119489	0.000436756954192921	0.270191049062143	-0.0148716	UP
ZNF283	0.0314769090909091	0.226133363636364	5.19999	0.000440851546375758	0.270191049062143	-0.0245929	UP
LOC401387	0.106638	0.626551666666667	5.19593095082127	0.000443390650140856	0.270191049062143	-0.0305759	UP
KRT12	0.0560768333333332	0.57763	5.16876266221178	0.000460795286982778	0.270191049062143	-0.0706855	UP
ARSI	0.0503317777777779	0.505877888888889	5.15121494369652	0.000472424797996882	0.270191049062143	-0.0966487	UP
MIR18A	0.0989916666666667	0.155863833333333	5.11305842138865	0.000498811545229777	0.270191049062143	-0.153258	UP
LRTM1	0.0524385714285716	0.719748428571429	5.09915537379992	0.000508814587259948	0.270191049062143	-0.173937	UP
MIR19A	0.117736	0.173359	5.08169777479735	0.000521680163045603	0.270191049062143	-0.199943	UP
INTS9	0.0303099	0.278781	5.07929193049878	0.000523480296682296	0.270191049062143	-0.20353	UP
DDX56	0.0470275714285713	0.380980357142857	5.07402401092443	0.000527445185063395	0.270191049062143	-0.211388	UP
UBE2DNL	0.102036333333334	0.388889833333333	5.06361872835997	0.000535371432922728	0.270191049062143	-0.226921	UP
MAP2	0.0440822	0.384027	5.0595222439598	0.000538526818885862	0.270191049062143	-0.23304	UP
MIR17	0.0860168571428572	0.139241	5.0470500217255	0.000548256873533447	0.270191049062143	-0.251687	UP
LIFR	0.0484146666666667	0.333208083333333	4.9879647108946	0.000596976772139772	0.270191049062143	-0.340324	UP
EXTL1	0.0338511999999998	0.340955	4.98640575552094	0.000598323313192402	0.270191049062143	-0.34267	UP
ANGPTL1	0.0836945000000002	0.441112	4.96472662567594	0.000617388845008258	0.270191049062143	-0.375323	UP
BOLA3	0.0357863076923078	0.233330846153846	4.94730150894963	0.000633183798659263	0.270191049062143	-0.401617	UP
PLAG1	0.0323685333333336	0.367116	4.93277675394416	0.00064667971759248	0.270191049062143	-0.423568	UP
C9orf84	0.0952053333333336	0.613904	4.9234791495177	0.000655479825744761	0.270191049062143	-0.437635	UP
MIR302B	0.046664	0.763091	4.90562482108117	0.000672739498556481	0.270191049062143	-0.464683	UP
MIR302C	0.046664	0.763091	4.90562482108117	0.000672739498556481	0.270191049062143	-0.464683	UP
BTNL3	0.0895460000000001	0.517148	4.8469697786265	0.000732941734996776	0.270191049062143	-0.55386	UP
C9orf70	0.181122	0.309679	4.8380066762053	0.000742636716699462	0.270191049062143	-0.56753	UP
FMNL3	0.0324466250000001	0.342212	4.80514122026917	0.000779373195766817	0.270191049062143	-0.617753	UP
DUSP10	0.0327466	0.224307	4.7850382671595	0.000802795660461513	0.270191049062143	-0.648548	UP
CXCL14	0.0670247142857143	0.418413357142857	4.76232273835974	0.000830168440467222	0.270191049062143	-0.683413	UP
APBA1	0.0455751666666664	0.383959	4.75029498519606	0.000845063546717765	0.270191049062143	-0.701903	UP
MRGPRX1	0.0677472000000002	0.572225	4.74829823221757	0.000847563762027414	0.270191049062143	-0.704975	UP
DIABLO	0.0268670526315788	0.555491105263158	4.7246651610714	0.000877761889178049	0.270191049062143	-0.741372	UP
ASB12	0.141605	0.542556	4.7053074177042	0.000903350995574257	0.270191049062143	-0.771242	UP
RPS10	0.0268956000000002	0.231033133333333	4.6967543190947	0.000914909436070388	0.270191049062143	-0.784457	UP
LOC127841	0.092028	0.691867	4.69546872958624	0.000916660321516492	0.270191049062143	-0.786444	UP
ZNF862	0.0648573076923078	0.408220884615385	4.66528445141191	0.000958811526809262	0.270191049062143	-0.833166	UP
LOC285033	0.058811142857143	0.747671857142857	4.65780172145809	0.000969576917313467	0.270191049062143	-0.844768	UP
FIGNL2	0.0946798666666669	0.544635	4.65378396570922	0.000975410277954927	0.270191049062143	-0.851	UP
CXCR7	0.0508558823529412	0.384988764705882	4.64831839581215	0.00098340575567441	0.270191049062143	-0.859483	UP
C11orf66	0.0452494545454544	0.617161272727273	4.64720620991525	0.000985041275892437	0.270191049062143	-0.861209	UP
TUG1	0.0533572307692307	0.395085846153846	4.63409385378758	0.00100454333845072	0.270191049062143	-0.881578	UP
ANKS6	0.0946536000000001	0.477825	4.61929902553191	0.00102704213237599	0.270191049062143	-0.904588	UP
PYCARD	0.0636827368421048	0.473251473684211	4.61324303978809	0.0010364056797151	0.270191049062143	-0.914015	UP
NT5DC2	0.0477760869565218	0.359660478260869	4.60814486377576	0.00104435869970574	0.270191049062143	-0.921955	UP
PLCG2	0.0607817142857145	0.591004457142857	4.59862346523071	0.00105938617009206	0.270191049062143	-0.936794	UP
RAMP1	0.0499247333333336	0.574987433333333	4.59250930865606	0.00106915717317102	0.270191049062143	-0.94633	UP
LCN12	0.0484975000000002	0.794928	4.59048420911243	0.00107241456621402	0.270191049062143	-0.949489	UP
CDK18	0.0533399285714288	0.440471607142857	4.58400961256887	0.00108290001768486	0.270191049062143	-0.959594	UP
POT1	0.0277142666666666	0.329985	4.58269560400596	0.00108504129863191	0.270191049062143	-0.961645	UP
C8orf46	0.0446087142857141	0.604238357142857	4.58118950958959	0.00108750113709802	0.270191049062143	-0.963997	UP
CMAH	-0.0433976	0.406304777777778	-4.56889	0.00110781924371838	0.270191049062143	-0.983219	DOWN
GNAT3	0.0618073333333333	0.579735666666667	4.56845448377674	0.0011085392616755	0.270191049062143	-0.983894	UP
TXNRD3IT1	0.0694335555555556	0.682764333333333	4.56642846909628	0.00111192591415582	0.270191049062143	-0.987061	UP
CD200R1L	0.160409	0.595213	4.55863088941538	0.00112506319209245	0.270191049062143	-0.999257	UP
KLHL28	0.0282695789473682	0.189352368421053	4.55507626854328	0.00113110663312076	0.270191049062143	-1.00482	UP
PPP1R12C	0.0331272	0.323633	4.55135045538191	0.00113747817994421	0.270191049062143	-1.01065	UP
C2orf48	0.0512028888888888	0.746603666666667	4.54913890414694	0.00114127820471363	0.270191049062143	-1.01411	UP
DCLK3	0.0789804444444443	0.681777333333333	4.54422393057523	0.00114977180942134	0.270191049062143	-1.02181	UP
MIR144	0.0506425714285714	0.569009285714286	4.53165922742879	0.00117179177629748	0.270191049062143	-1.0415	UP
MIR938	0.0657467999999999	0.621929	4.51178917565047	0.00120753396250718	0.270191049062143	-1.07269	UP
SP140L	-0.0592832	0.427779	-4.50775	0.00121493294606359	0.270191049062143	-1.07903	DOWN
DPPA3	0.113715333333333	0.460797166666667	4.49761348286294	0.00123373992320458	0.270191049062143	-1.09497	UP
SHANK2	0.0588595209125476	0.690704878326996	4.47692533008844	0.00127307443968952	0.270191049062143	-1.12754	UP
SNORA64	0.157522	0.318788	4.47180016655684	0.00128302328371456	0.270191049062143	-1.13562	UP
LMBR1L	0.0288033333333333	0.260250833333333	4.46429142423765	0.00129774836554055	0.270191049062143	-1.14746	UP
C1orf64	0.0664120000000001	0.632587	4.45628415507131	0.00131364889819602	0.270191049062143	-1.16009	UP
LOC400696	0.0944226666666664	0.387603666666667	4.45626987760933	0.00131367743378729	0.270191049062143	-1.16011	UP
RALGPS2	0.0291953333333332	0.304626428571429	4.44984266377438	0.00132659019776469	0.270191049062143	-1.17026	UP
C21orf90	0.0485666666666665	0.657428333333333	4.44136074568492	0.00134383752243475	0.270191049062143	-1.18366	UP
MIR29B2	0.0498980000000001	0.711481	4.43914236564515	0.00134838756531028	0.270191049062143	-1.18716	UP
ZBTB7C	0.045105	0.782401333333333	4.43777778488159	0.00135119452639299	0.270191049062143	-1.18932	UP
FAM73B	0.0293134999999999	0.347579416666667	4.43591949664404	0.00135502702320673	0.270191049062143	-1.19226	UP
C1QTNF3	0.0757659999999999	0.579333	4.43589421641991	0.00135507924007599	0.270191049062143	-1.1923	UP
DCTN1	0.0381889999999998	0.618007	4.43340441225291	0.00136023245876876	0.270191049062143	-1.19623	UP
LRRC39	0.086102	0.743287	4.42718360981388	0.00137319889934832	0.270191049062143	-1.20607	UP
ERAP2	0.0530407499999999	0.549511	4.4237017092485	0.00138051363145647	0.270191049062143	-1.21158	UP
SCML4	0.0487693636363634	0.591141409090909	4.40460787398369	0.00142136715594455	0.270191049062143	-1.24182	UP
TAPBPL	-0.0678233	0.454617133333333	-4.40034	0.00143068278236558	0.270191049062143	-1.2486	DOWN
SYNM	0.0280558000000004	0.512567233333334	4.39736809658115	0.00143719102053235	0.270191049062143	-1.2533	UP
GSDMD	0.0298018181818179	0.30474296969697	4.39698	0.00143803741613983	0.270191049062143	-1.25391	UP
COX7C	0.0226706153846154	0.201977769230769	4.3965204754737	0.00143905582905773	0.270191049062143	-1.25465	UP
ZNF532	0.0820194736842106	0.445830684210526	4.39037536603673	0.00145265232227374	0.270191049062143	-1.2644	UP
RARS2	0.0266881333333332	0.168309	4.38458640618296	0.00146558541812017	0.270191049062143	-1.27358	UP
ACSL5	0.0322929473684209	0.596061421052632	4.37819492349385	0.00148000649103497	0.270191049062143	-1.28373	UP
UBLCP1	0.0345483	0.287621	4.37746908984355	0.00148165367010904	0.270191049062143	-1.28489	UP
CHAF1B	0.0433438333333335	0.391106	4.37392635732478	0.0014897213419382	0.270191049062143	-1.29052	UP
STIM2	0.0294790000000001	0.304283333333333	4.34656963486562	0.00155360889714575	0.270191049062143	-1.33403	UP
REG4	0.0473369090909093	0.608552636363636	4.34378734951946	0.00156026723761688	0.270191049062143	-1.33847	UP
OR52N1	0.0958809999999999	0.736619	4.34037068278857	0.00156848510121968	0.270191049062143	-1.34391	UP
NCRNA00114	0.0380991999999998	0.621373066666667	4.33982227741562	0.00156980840528138	0.270191049062143	-1.34478	UP
ZHX3	0.0450442857142858	0.572123857142857	4.33614414099075	0.00157871437754005	0.270191049062143	-1.35064	UP
CD24	0.41433	0.347167	4.32294550907535	0.00161111564478678	0.270191049062143	-1.37169	UP
CG030	0.092574	0.790353	4.3196648280346	0.00161927814701396	0.270191049062143	-1.37693	UP
SLC41A2	0.0887317142857139	0.462532428571428	4.31745179726391	0.00162480900197188	0.270191049062143	-1.38046	UP
UBE3B	0.029583	0.348429	4.31679332940427	0.00162645851739362	0.270191049062143	-1.38151	UP
CLPP	0.0256411666666666	0.339241416666667	4.31234580449534	0.00163764645879314	0.270191049062143	-1.38861	UP
REC8	0.0743064705882354	0.507251705882353	4.30639066818512	0.00165275459632273	0.270191049062143	-1.39812	UP
TRIM66	0.0622794000000001	0.696469	4.30631112952666	0.00165295738093136	0.270191049062143	-1.39825	UP
LOC100129637	0.0234491034482758	0.805810275862069	4.30521703549722	0.00165574945890225	0.270191049062143	-1.4	UP
SNORD12	0.0874765	0.19579	4.30445004604568	0.00165770975705458	0.270191049062143	-1.40122	UP
ADAD1	0.0468703999999999	0.751172	4.30043671546644	0.00166800729964086	0.270191049062143	-1.40764	UP
H1F0	0.0404404615384614	0.271475	4.29518297019026	0.00168158997349101	0.270191049062143	-1.41604	UP
KIAA0319L	0.038476933333333	0.369459533333333	4.29510062747654	0.00168180378606687	0.270191049062143	-1.41617	UP
MED13L	0.0415022777777779	0.438688916666666	4.29270740510803	0.00168803065675175	0.270191049062143	-1.42	UP
SLC28A2	0.0645902857142857	0.617456571428571	4.28003864021647	0.001721402116505	0.270191049062143	-1.44027	UP
CRYBA1	0.0419106666666663	0.58247	4.27490980171256	0.00173511012121482	0.270191049062143	-1.44848	UP
OR52M1	0.068370333333333	0.538353833333333	4.27311705393142	0.00173992885168157	0.270191049062143	-1.45135	UP
KRT15	0.0577770000000002	0.667417	4.26715083660431	0.00175606767248568	0.270191049062143	-1.46091	UP
ZNF776	0.0239173333333335	0.32868	4.26501535820775	0.00176188263098208	0.270191049062143	-1.46433	UP
EXT1	0.0438193142857141	0.528842	4.26380788792661	0.00176517961196749	0.270191049062143	-1.46627	UP
MYOZ2	0.0891736	0.469968	4.2457797860356	0.00181518871691566	0.270191049062143	-1.49519	UP
ITFG3	0.0191078666666666	0.592415	4.24402474784545	0.00182013651153653	0.270191049062143	-1.49801	UP
MYCL1	0.0238752631578948	0.178366263157895	4.24138020657984	0.00182761893798125	0.270191049062143	-1.50225	UP
OR2A1	0.0724320000000002	0.82374	4.2408746642593	0.00182905301101032	0.270191049062143	-1.50306	UP
OR2A42	0.0724320000000002	0.82374	4.2408746642593	0.00182905301101032	0.270191049062143	-1.50306	UP
MIR505	0.109886	0.59348	4.23813225633177	0.00183685316447923	0.270191049062143	-1.50747	UP
POLR1B	0.0369999999999998	0.260952333333333	4.23294814279077	0.00185169442164632	0.270191049062143	-1.5158	UP
C6orf25	0.0350329090909089	0.726074454545454	4.22563757387701	0.00187283914424957	0.270191049062143	-1.52755	UP
MYL4	0.0601084000000001	0.579402	4.22561988985278	0.00187289060095759	0.270191049062143	-1.52758	UP
TIMM50	0.024186909090909	0.346234727272727	4.22552595806705	0.00187316394730607	0.270191049062143	-1.52773	UP
S100A12	0.0562446666666664	0.707389	4.22390750160363	0.00187788036740996	0.270191049062143	-1.53033	UP
BTRC	0.0300515789473685	0.253725894736842	4.21753506157746	0.00189657294322273	0.270191049062143	-1.54058	UP
GALR2	0.097890142857143	0.302075357142857	4.20774693531642	0.00192566885397789	0.270191049062143	-1.55633	UP
NCF2	0.038163142857143	0.580205571428571	4.20077864146702	0.00194666978993651	0.270191049062143	-1.56755	UP
NHSL1	0.0436600465116278	0.585037837209302	4.19809847163934	0.00195481155502421	0.270191049062143	-1.57187	UP
NSUN5	0.0249776842105264	0.426122315789474	4.19683862915349	0.00195865110048264	0.270191049062143	-1.5739	UP
MIR451	0.0502235	0.586672	4.18973721275945	0.00198044318547335	0.270191049062143	-1.58534	UP
SEPT4	0.0952533333333331	0.442755111111111	4.1858008996254	0.00199263271976891	0.270191049062143	-1.59169	UP
FRMD4B	0.0427301666666666	0.500887416666666	4.17919365474494	0.00201327176114491	0.270191049062143	-1.60235	UP
PM20D1	0.0619552857142861	0.623107071428571	4.17548441332955	0.00202495714580478	0.270191049062143	-1.60833	UP
IFIT2	-0.0441754	0.192644857142857	-4.17221	0.00203531667681195	0.270191049062143	-1.61361	DOWN
GAB2	0.0309337777777777	0.439227407407408	4.16329692722677	0.00206385878705595	0.270191049062143	-1.62801	UP
FBXW12	0.0556986000000002	0.745066	4.1618345810911	0.0020685792414512	0.270191049062143	-1.63037	UP
NUTF2	0.0258488888888888	0.245174666666667	4.15964686390336	0.00207566248587815	0.270191049062143	-1.63391	UP
TEPP	0.0668404285714284	0.469062	4.14726030742466	0.00211625264187777	0.270191049062143	-1.65393	UP
C17orf78	0.0547988000000003	0.750448	4.14131084339988	0.00213604578314222	0.270191049062143	-1.66355	UP
SNORD110	0.0537374285714282	0.144346428571428	4.13949761249864	0.00214211695053415	0.270191049062143	-1.66649	UP
MIR1259	0.0394232	0.116223	4.13888691099227	0.00214416583446886	0.270191049062143	-1.66747	UP
SNORD12B	0.0394232	0.116223	4.13888691099227	0.00214416583446886	0.270191049062143	-1.66747	UP
HESX1	0.0616913333333335	0.649953666666667	4.1320170181048	0.00216735709386551	0.270191049062143	-1.67859	UP
LOC643486	0.106884	0.489486	4.12943861558234	0.00217612939330147	0.270191049062143	-1.68277	UP
CCL21	0.0691990000000001	0.521061	4.12764243385458	0.00218226253465162	0.270191049062143	-1.68568	UP
XKR3	0.0591506666666671	0.306596	4.12597286938258	0.00218797968976017	0.270191049062143	-1.68838	UP
POU1F1	0.0922200000000002	0.217857333333334	4.12085570567156	0.00220560123340685	0.270191049062143	-1.69667	UP
TAC3	0.0959782222222224	0.46001	4.11882004416346	0.00221265283481575	0.270191049062143	-1.69997	UP
VPS24	0.019030210526316	0.302531315789474	4.11715953228586	0.00221842251439652	0.270191049062143	-1.70266	UP
ARSJ	0.0523884444444446	0.284870444444444	4.11507049526914	0.00222570371259441	0.270191049062143	-1.70605	UP
NAE1	0.0314842	0.310027	4.11199439263179	0.00223647117870856	0.270191049062143	-1.71103	UP
MPP7	0.0393144444444441	0.717646333333333	4.10747912282327	0.00225237585860074	0.270191049062143	-1.71836	UP
SYNPO	0.0258946909090904	0.552867272727273	4.10554328877155	0.00225923117086137	0.270191049062143	-1.72149	UP
PRM3	0.0556557142857145	0.676658428571428	4.09802443302376	0.00228606686402534	0.270191049062143	-1.73369	UP
KIAA0427	0.0290139310344826	0.439614551724138	4.08849660470873	0.00232055646489601	0.270191049062143	-1.74916	UP
LY6G6E	0.0445734545454548	0.626263818181818	4.08327763531443	0.00233968063671315	0.270191049062143	-1.75764	UP
MIR20A	0.124198	0.272379	4.08085642274614	0.00234860917090087	0.270191049062143	-1.76157	UP
ECSCR	0.0575755999999998	0.64744	4.08060910775174	0.00234952319621439	0.270191049062143	-1.76198	UP
CRYGB	0.0501677777777778	0.701600555555556	4.07992779505258	0.00235204312728354	0.270191049062143	-1.76308	UP
MYPN	0.0778976363636366	0.461910090909091	4.07304228005831	0.00237767061734182	0.270191049062143	-1.77428	UP
PYY2	0.0356246666666666	0.542596111111111	4.0712102503925	0.002384538773152	0.270191049062143	-1.77725	UP
SCHIP1	0.0328017916666667	0.452620979166667	4.07117386363211	0.00238467539621492	0.270191049062143	-1.77731	UP
PCCA	0.0349038630136986	0.592288178082192	4.07017038963773	0.00238844643904129	0.270191049062143	-1.77894	UP
ZDHHC24	0.0194836	0.21109	4.06413565553517	0.00241125781720197	0.270191049062143	-1.78876	UP
IVNS1ABP	0.0186023	0.130768	4.05787237201343	0.00243517602017905	0.270191049062143	-1.79895	UP
FAM183A	0.0289856363636362	0.249827909090909	4.05146290632252	0.00245991138022928	0.270191049062143	-1.80939	UP
ORC3L	0.0206492941176469	0.261608411764706	4.0372950835693	0.00251553150504157	0.270191049062143	-1.83247	UP
KRTAP3-3	0.122315333333334	0.450159	4.03215316996516	0.00253604387224578	0.270191049062143	-1.84085	UP
ZNF263	0.0200803076923078	0.169930769230769	4.02590371129474	0.00256121186365795	0.270191049062143	-1.85104	UP
STX18	0.0232479259259258	0.388832555555556	4.02034999248184	0.00258379864746631	0.270191049062143	-1.8601	UP
ITPA	0.0308818823529414	0.185843529411765	4.0191478125907	0.00258871542109535	0.270191049062143	-1.86206	UP
ODF4	0.0568819999999998	0.581527666666667	4.01814005642036	0.00259284461277094	0.270191049062143	-1.86371	UP
PRLR	0.0394273636363636	0.411098	4.01415677397194	0.00260923373931485	0.270191049062143	-1.87021	UP
C10orf2	0.0174716521739132	0.266468869565217	4.01263007457092	0.00261554418196351	0.270191049062143	-1.8727	UP
RANBP10	0.0207507272727272	0.225709363636364	4.01233300444841	0.00261677395412239	0.270191049062143	-1.87319	UP
C1orf61	0.0304921739130434	0.308869826086957	4.01174307303241	0.00261921787977093	0.270191049062143	-1.87415	UP
MAST4	0.0388641111111114	0.406703	4.01016395507944	0.0026257715651127	0.270191049062143	-1.87673	UP
KRTAP4-4	0.0514389999999999	0.613235	4.00210391200737	0.00265949239662409	0.270191049062143	-1.88989	UP
LOC341056	0.0807535000000001	0.462378	4.00067762430627	0.00266550686357781	0.270191049062143	-1.89222	UP
EPHX1	0.0327434482758622	0.47990524137931	3.99605916790195	0.0026850806797595	0.270191049062143	-1.89977	UP
RAB22A	0.021789714285714	0.267738571428571	3.99281171290456	0.00269893446921069	0.270191049062143	-1.90508	UP
MIR1208	0.0721815	0.660181	3.99043214848343	0.00270913352510778	0.270191049062143	-1.90897	UP
DEK	0.0275709230769229	0.272947923076923	3.98967596770539	0.00271238307606758	0.270191049062143	-1.91021	UP
C4BPA	0.0487438	0.589588	3.98485970530847	0.00273317655382237	0.270191049062143	-1.91808	UP
LOC646762	0.0264618823529412	0.383860705882353	3.98442127860412	0.00273507770266673	0.270191049062143	-1.9188	UP
SNORD30	0.0616748888888888	0.148253666666667	3.98182780360367	0.00274635226953575	0.270191049062143	-1.92304	UP
NYX	0.0400720000000002	0.555862727272727	3.98135497806057	0.00274841303844622	0.270191049062143	-1.92382	UP
TREM2	0.0560314285714287	0.638505428571428	3.97838263894529	0.00276140502179	0.270191049062143	-1.92868	UP
CDRT15	0.0455482500000002	0.756447	3.97673800358211	0.00276862140308623	0.270191049062143	-1.93137	UP
DUSP26	0.0468029999999998	0.339829357142857	3.97305162966161	0.00278486872955702	0.270191049062143	-1.9374	UP
GOLGA2L1	0.0292559999999998	0.522520333333333	3.97124526059159	0.00279286669488476	0.270191049062143	-1.94036	UP
PICALM	0.0204997647058825	0.281608941176471	3.96512330994076	0.00282015264799706	0.270191049062143	-1.95039	UP
TANC1	0.0372636585365855	0.477599585365854	3.96426755761997	0.00282398906550618	0.270191049062143	-1.95179	UP
ZNF189	0.0201502	0.155003	3.96070296556691	0.00284002859061845	0.270191049062143	-1.95763	UP
MAP3K3	0.0220856842105262	0.230611473684211	3.96022510656467	0.00284218607260858	0.270191049062143	-1.95841	UP
ZHX1	0.0254437647058826	0.295841411764706	3.9550671549537	0.00286558364066494	0.270191049062143	-1.96686	UP
SP6	0.0546666153846151	0.404203076923077	3.95441060985411	0.00286857636354768	0.270191049062143	-1.96794	UP
USP7	0.0373784102564101	0.542246230769231	3.95244587402015	0.00287755184109458	0.270191049062143	-1.97116	UP
SFMBT2	0.0298213650793652	0.528062047619048	3.94483856874429	0.00291258356009416	0.270191049062143	-1.98363	UP
MORC2	0.0558431428571427	0.438645142857143	3.94365601606589	0.00291806935381083	0.270191049062143	-1.98557	UP
MIR888	0.0922499999999999	0.488833666666667	3.94210622346155	0.00292527519708643	0.270191049062143	-1.98811	UP
LY9	0.0356015238095237	0.691417428571429	3.93997105376175	0.00293523342330903	0.270191049062143	-1.99161	UP
LY86	0.0664308888888886	0.60339137037037	3.93611625681508	0.0029533021392315	0.270191049062143	-1.99794	UP
RFESD	0.021700666666667	0.252364866666667	3.93362813188737	0.00296502684029924	0.270191049062143	-2.00202	UP
TM4SF1	0.0468244444444446	0.484254888888889	3.93323111807539	0.00296690219384922	0.270191049062143	-2.00267	UP
TCP11L2	0.023669294117647	0.235839705882353	3.93216945585016	0.00297192323718475	0.270191049062143	-2.00442	UP
IFT57	0.0232466153846152	0.220053923076923	3.92408650463059	0.00301044482387438	0.270191049062143	-2.01769	UP
LTBP1	0.0261356	0.573733	3.91725004929172	0.00304343525216542	0.270191049062143	-2.02892	UP
LGALS7B	0.042314857142857	0.559251428571429	3.91267213593121	0.00306573881749517	0.270191049062143	-2.03644	UP
MIR497	0.0283635999999998	0.780179	3.90641313883672	0.00309651075086467	0.270191049062143	-2.04672	UP
F8	0.0535820000000001	0.446285333333333	3.90604032223179	0.00309835388275754	0.270191049062143	-2.04734	UP
CT45A1	0.0695928571428569	0.521219	3.90510928314165	0.00310296178886376	0.270191049062143	-2.04887	UP
SLC2A3	0.06915	0.279446	3.90380143287406	0.00310944676818228	0.270191049062143	-2.05102	UP
LEAP2	0.0310685714285714	0.679524857142857	3.90123373582375	0.00312222012943959	0.270191049062143	-2.05524	UP
CCDC74B	0.0640436923076922	0.435540461538461	3.90070273613575	0.00312486852770004	0.270191049062143	-2.05611	UP
CNP	0.0226194285714288	0.375880142857143	3.89933293263966	0.00313171141419882	0.270191049062143	-2.05837	UP
LOC678655	-0.0597106	0.371104	-3.89765	0.00314013265083594	0.270191049062143	-2.06113	DOWN
MIR19B1	0.113408	0.372396	3.89605444975306	0.00314815311490075	0.270191049062143	-2.06376	UP
CNIH	0.0228292857142854	0.221087071428572	3.89291997187422	0.0031639573719669	0.270191049062143	-2.06892	UP
SNORA51	0.113492	0.405397	3.89096722461646	0.00317384534497765	0.270191049062143	-2.07213	UP
MCART1	0.0234717142857143	0.372331571428571	3.88882210599549	0.00318474480923855	0.270191049062143	-2.07566	UP
CCR4	0.0831962857142855	0.570599571428571	3.88865181064927	0.00318561177070475	0.270191049062143	-2.07594	UP
SCEL	0.0483753	0.44855	3.88526939176433	0.00320288284013916	0.270191049062143	-2.08151	UP
TNFSF8	0.0509435999999999	0.54321	3.88271376611113	0.00321599735674432	0.270191049062143	-2.08572	UP
SNX29	0.0412503999999998	0.666695482352941	3.88248730508671	0.00321716218507135	0.270191049062143	-2.08609	UP
TMCO4	0.0387445000000001	0.323741	3.87897642880144	0.00323527752881199	0.270191049062143	-2.09187	UP
CPA1	0.0333387142857144	0.709678785714286	3.87571997505022	0.00325217580366428	0.270191049062143	-2.09723	UP
SH2D3A	0.0632755000000002	0.378879916666667	3.86986412442237	0.00328279618472029	0.270191049062143	-2.10688	UP
LGR6	0.0521863333333334	0.422403555555556	3.86926749445896	0.00328593291109367	0.270191049062143	-2.10786	UP
SNAPC4	0.0366248571428571	0.650439	3.86822707214972	0.00329141035896229	0.270191049062143	-2.10958	UP
ACADL	0.0614843333333334	0.258219	3.8660194151968	0.00330306462538403	0.270191049062143	-2.11322	UP
ZNF76	0.023286	0.286963	3.86554972540207	0.00330554970738498	0.270191049062143	-2.11399	UP
LOC100129550	0.0486597142857144	0.703759571428571	3.86372643522334	0.00331521515380664	0.270191049062143	-2.11699	UP
MIR595	0.0417564	0.740247	3.86226112053825	0.00332300442046116	0.270191049062143	-2.11941	UP
RINL	0.0428056000000002	0.463949333333333	3.85889163049134	0.00334098874591006	0.270191049062143	-2.12497	UP
MEX3A	0.0514816363636367	0.279137363636363	3.85773302345044	0.0033471962605098	0.270191049062143	-2.12688	UP
MEF2D	0.0333595999999999	0.354570133333333	3.85608370947352	0.00335605372887108	0.270191049062143	-2.1296	UP
SEMA3G	0.0361140000000003	0.496056833333333	3.85296048282888	0.00337289410642359	0.270191049062143	-2.13475	UP
GAGE12F	0.0655546666666664	0.663738666666667	3.85009960763847	0.00338839766150709	0.270191049062143	-2.13947	UP
CCDC38	0.0297232	0.163393	3.85001317866978	0.00338886719562475	0.270191049062143	-2.13961	UP
GJA10	0.0535699999999998	0.509889	3.84874282259629	0.00339577641019898	0.270191049062143	-2.1417	UP
ADRA2B	0.0733404	0.367925	3.84871766959644	0.00339591336140669	0.270191049062143	-2.14175	UP
ZNF709	0.0431341142857142	0.368211114285714	3.84817811662378	0.00339885247482441	0.270191049062143	-2.14264	UP
PNLIPRP2	0.0708653333333336	0.517543333333333	3.84626465808349	0.00340929720126197	0.270191049062143	-2.14579	UP
MIR137	0.0494896	0.218756	3.83781258056033	0.0034558376012105	0.270191049062143	-2.15974	UP
GLCE	0.0303049333333331	0.240763133333333	3.83656456682255	0.00346276587948676	0.270191049062143	-2.1618	UP
SDCCAG3	0.029920333333333	0.397699833333333	3.83597940249956	0.0034660193989827	0.270191049062143	-2.16277	UP
CXorf23	0.0928783333333332	0.728085833333333	3.82145029101256	0.00354783731968702	0.270191049062143	-2.18677	UP
MAN2A2	0.029422352941177	0.531244823529412	3.82093563244788	0.00355077237668238	0.270191049062143	-2.18762	UP
TTC21A	0.0189197647058825	0.114564117647059	3.81412335527863	0.00358986287106658	0.270191049062143	-2.19888	UP
PRAMEF2	0.0885800000000001	0.608239	3.81393593619874	0.00359094467885612	0.270191049062143	-2.19919	UP
MCM3AP	0.0371754285714289	0.218582428571429	3.81027907758105	0.00361212103796202	0.270191049062143	-2.20523	UP
TTTY12	0.321712	0.350112	3.80753246527251	0.00362811229761519	0.270191049062143	-2.20978	UP
SSH2	0.0573023428571429	0.342641342857143	3.80457770035002	0.00364539828928146	0.270191049062143	-2.21466	UP
MIR195	0.027894	0.790289333333333	3.8033213349815	0.00365277440778876	0.270191049062143	-2.21674	UP
TM4SF18	0.0738356666666667	0.5253	3.79652368892038	0.00369295538035894	0.270191049062143	-2.22799	UP
GAGE2A	0.0703824285714284	0.562288071428571	3.79267144500563	0.00371593128350274	0.270191049062143	-2.23436	UP
RNH1	0.034775714285714	0.393604238095238	3.79171575873536	0.00372165441597491	0.270191049062143	-2.23595	UP
LRP6	0.0218840000000001	0.261645894736842	3.7904817652884	0.00372905784877317	0.270191049062143	-2.23799	UP
PRAGMIN	0.0372973333333331	0.67763	3.7847775794969	0.0037634814625507	0.270191049062143	-2.24743	UP
AQP8	0.0378293	0.732132	3.78405223355574	0.00376788256298257	0.270191049062143	-2.24863	UP
OR52I1	0.0573090000000002	0.540731	3.78283818156405	0.00377526099131702	0.270191049062143	-2.25065	UP
C9orf6	0.024370769230769	0.197280615384615	3.78282849523888	0.00377531992096368	0.270191049062143	-2.25066	UP
LOC643677	0.064537	0.626468	3.78217165267894	0.00377931826607515	0.270191049062143	-2.25175	UP
SENP3	0.0318204285714287	0.388216785714286	3.77753441115165	0.00380767259717872	0.270191049062143	-2.25943	UP
IGLL1	0.0623425000000002	0.551741	3.77501531675707	0.00382316881053833	0.270191049062143	-2.2636	UP
GRK5	0.0270894545454542	0.55391596969697	3.77393266746869	0.00382984899743245	0.270191049062143	-2.2654	UP
ANP32B	0.0297734545454546	0.146368545454546	3.77288321049777	0.00383633604182354	0.270191049062143	-2.26714	UP
ERMAP	0.0230617333333331	0.369136	3.77280126400841	0.00383684306429177	0.270191049062143	-2.26727	UP
FOLR3	0.0446843333333332	0.608392833333333	3.76765732734607	0.00386881061699996	0.270191049062143	-2.2758	UP
LOC728264	0.0413288148148151	0.545123444444444	3.76745744311624	0.00387005843117355	0.270191049062143	-2.27613	UP
LOC100129935	0.0472009999999999	0.586537	3.76712701493769	0.00387212211369755	0.270191049062143	-2.27668	UP
P2RY4	0.137810333333334	0.505394	3.76566251539907	0.00388128248827459	0.270191049062143	-2.2791	UP
HIC2	0.0345961538461537	0.506821615384615	3.76446522410113	0.00388878833566092	0.270191049062143	-2.28109	UP
ST6GALNAC6	0.0366263333333332	0.527112	3.76378212406368	0.00389307750949186	0.270191049062143	-2.28222	UP
DUS4L	0.0267424705882349	0.239306411764706	3.76358244868171	0.00389433220267777	0.270191049062143	-2.28255	UP
KIAA1210	0.122739	0.580066	3.76234396044723	0.00390212390490576	0.270191049062143	-2.28461	UP
SNORD31	0.0698119999999998	0.225914666666667	3.75973121315926	0.00391861503692249	0.270191049062143	-2.28894	UP
IRF2BP1	0.0345867777777778	0.135251833333333	3.75692178433256	0.00393642896909324	0.270191049062143	-2.2936	UP
FAM20B	0.0232711304347828	0.358127043478261	3.75588382116746	0.00394303186685068	0.270191049062143	-2.29532	UP
MIRLET7C	0.0450765000000001	0.727052	3.75408502561885	0.00395450217710893	0.270191049062143	-2.2983	UP
PGBD3	0.027228	0.793513	3.75300981349682	0.00396137510450286	0.270191049062143	-2.30009	UP
TMEM88B	0.0549844999999999	0.728616	3.75239609552397	0.00396530368844396	0.270191049062143	-2.30111	UP
LOC648740	0.0565105	0.747984	3.75199829039688	0.00396785232952063	0.270191049062143	-2.30177	UP
ZC3H4	0.0208955555555552	0.196654333333333	3.75146115058135	0.00397129637347697	0.270191049062143	-2.30266	UP
KIAA1383	0.0297533333333332	0.395962333333333	3.74920236826792	0.00398581353951146	0.270191049062143	-2.3064	UP
GAGE13	0.118612	0.730414	3.74918757748021	0.00398590878244435	0.270191049062143	-2.30643	UP
CD151	0.0290455555555554	0.464928333333333	3.7483274330678	0.00399145164269257	0.270191049062143	-2.30786	UP
KLRC4	0.172474	0.469715	3.74822936423828	0.00399208412027458	0.270191049062143	-2.30802	UP
MIR197	0.097098	0.42681	3.74491711016986	0.00401350759407992	0.270191049062143	-2.31351	UP
SNORD45A	0.0367545	0.0850112	3.74111277992719	0.00403826223495062	0.270191049062143	-2.31983	UP
AKT2	0.0226315238095237	0.327258428571429	3.73849903643182	0.00405536226901593	0.270191049062143	-2.32417	UP
USP30	0.018766285714286	0.255534285714286	3.73810233439965	0.00405796424512192	0.270191049062143	-2.32483	UP
HIPK3	0.0266285714285716	0.335726571428571	3.73760476065879	0.00406123030894242	0.270191049062143	-2.32565	UP
LOC284379	0.0507615555555561	0.726709	3.73436138054424	0.00408258725574984	0.270191049062143	-2.33104	UP
RIPK4	0.0372229090909091	0.413736060606061	3.72987792618919	0.00411230336931169	0.270191049062143	-2.33848	UP
MDFIC	0.0434825555555556	0.406127166666667	3.72955493309664	0.00411445286562203	0.270191049062143	-2.33902	UP
GAGE12I	0.0825040000000001	0.63983	3.72374471418619	0.00415332072395537	0.270191049062143	-2.34867	UP
GAGE4	0.0825040000000001	0.63983	3.72374471418619	0.00415332072395537	0.270191049062143	-2.34867	UP
GAGE5	0.0825040000000001	0.63983	3.72374471418619	0.00415332072395537	0.270191049062143	-2.34867	UP
GAGE7	0.0825040000000001	0.63983	3.72374471418619	0.00415332072395537	0.270191049062143	-2.34867	UP
UBR1	0.0204666666666668	0.199829	3.72166626985619	0.0041673176637569	0.270191049062143	-2.35213	UP
FAM179B	0.0262269411764705	0.089869588235294	3.7206790670854	0.00417398308028065	0.270191049062143	-2.35377	UP
C14orf156	0.0180989230769231	0.115887615384615	3.71974378672784	0.00418030820588708	0.270191049062143	-2.35532	UP
ATP6AP1L	0.0508292	0.743432	3.71823820035881	0.00419051125632416	0.270191049062143	-2.35782	UP
LOC728643	0.0528640000000002	0.589098	3.71822985786851	0.0041905678641269	0.270191049062143	-2.35784	UP
RAB40A	0.111488857142857	0.668097285714286	3.71523013245785	0.00421097434199389	0.270191049062143	-2.36282	UP
FASLG	0.0397150000000002	0.701711833333333	3.71478007266347	0.00421404494883312	0.270191049062143	-2.36357	UP
LOC440957	0.0474013333333335	0.262134666666667	3.71423493544372	0.0042177673709786	0.270191049062143	-2.36448	UP
CD180	0.0703707500000001	0.533047	3.71421531215896	0.0042179014309313	0.270191049062143	-2.36451	UP
PLCG1	0.0225605333333333	0.236721066666667	3.71381239085754	0.00422065504394023	0.270191049062143	-2.36518	UP
APOB48R	0.0475701333333335	0.738251866666667	3.71355847388521	0.00422239130824044	0.270191049062143	-2.3656	UP
FAM171B	0.0291344444444442	0.368671888888889	3.71150246429064	0.00423647766066569	0.270191049062143	-2.36902	UP
SNORA74A	0.0858735000000002	0.605204	3.7087842195854	0.00425517660998204	0.270191049062143	-2.37354	UP
TRIM62	0.0318932352941175	0.538136323529412	3.70800380130534	0.0042605610680547	0.270191049062143	-2.37484	UP
PXDNL	0.0350601666666666	0.509793083333334	3.70709791096137	0.00426682014386506	0.270191049062143	-2.37634	UP
APOM	0.0393304545454544	0.684717954545455	3.70694546089822	0.00426787441248276	0.270191049062143	-2.3766	UP
MIR17HG	0.0500805	0.207715	3.70468830904353	0.00428351563590025	0.270191049062143	-2.38035	UP
MYO1D	0.0438177619047618	0.484691261904762	3.70423936386577	0.00428663379356558	0.270191049062143	-2.3811	UP
TOMM20	0.044827894736842	0.255449421052632	3.70060340925891	0.00431197493154716	0.270191049062143	-2.38715	UP
ZSCAN20	0.0179081176470587	0.382132647058823	3.69918353781632	0.00432191331033834	0.270191049062143	-2.38951	UP
THSD7A	0.0509698333333334	0.560302	3.69527659004757	0.0043493836602103	0.270191049062143	-2.39601	UP
LDLRAD2	0.0404609166666667	0.583592	3.69284530540652	0.00436657040346728	0.270191049062143	-2.40005	UP
KRTAP4-2	0.0375646666666669	0.798831666666667	3.69205805175539	0.00437215068798213	0.270191049062143	-2.40136	UP
COBL	0.0232598181818182	0.533223872727273	3.69084248428712	0.00438078161990491	0.270191049062143	-2.40339	UP
CLDN1	0.0467524615384617	0.343385923076923	3.68752403045337	0.0044044344592641	0.270191049062143	-2.40891	UP
LOC389765	0.0183335000000001	0.220817	3.68546588275787	0.00441917122950432	0.270191049062143	-2.41234	UP
SMTN	0.0251771612903228	0.35528929032258	3.68401768374906	0.00442957149441931	0.270191049062143	-2.41475	UP
IL28B	0.0349079999999997	0.620622333333333	3.68393100217485	0.00443019480969728	0.270191049062143	-2.41489	UP
C1orf88	0.0293236666666668	0.223536833333333	3.68297030768299	0.00443710916745195	0.270191049062143	-2.41649	UP
DAB2IP	0.0253565172413793	0.523330810344828	3.68000978901682	0.00445848771306301	0.270191049062143	-2.42142	UP
FAM101A	0.0328845641025648	0.561801307692308	3.67691004469976	0.0044809869240004	0.270191049062143	-2.42658	UP
C2orf71	0.0690189999999999	0.648046	3.67681389038294	0.0044816867439913	0.270191049062143	-2.42674	UP
RAB26	0.0344103076923078	0.214381153846154	3.67566620412212	0.00449004852493382	0.270191049062143	-2.42866	UP
CLEC14A	0.0602956923076922	0.375023538461539	3.67096896330969	0.00452444166106089	0.270191049062143	-2.43648	UP
RPL23AP32	0.0737175000000001	0.68084	3.66326847793559	0.00458142069784694	0.270191049062143	-2.44931	UP
BNC2	0.0271377391304348	0.326781043478261	3.66001981483968	0.00460568303656898	0.270191049062143	-2.45473	UP
EMP1	0.0657333846153843	0.512534692307692	3.65895458606504	0.00461366775937982	0.270191049062143	-2.4565	UP
LOC646214	0.0675149999999999	0.287479	3.65653299042639	0.00463187330408825	0.270191049062143	-2.46054	UP
SNORD87	0.128733	0.467645	3.65599913536031	0.00463589689889267	0.270191049062143	-2.46143	UP
PXT1	0.0224789999999997	0.174273	3.65584678809748	0.00463704578874986	0.270191049062143	-2.46168	UP
MIR1910	0.039178	0.639455	3.65547448856595	0.00463985464545355	0.270191049062143	-2.46231	UP
S100A3	0.0524097	0.567943	3.65356715493185	0.00465427261448644	0.270191049062143	-2.46549	UP
MIR943	0.0238095555555556	0.822211888888889	3.65262728175999	0.00466139451495111	0.270191049062143	-2.46705	UP
ARMCX4	0.0661383333333332	0.406033	3.64906456957592	0.00468849441137338	0.270191049062143	-2.47299	UP
FPR3	0.0395787999999998	0.651128	3.64857331419958	0.00469224403724722	0.270191049062143	-2.47381	UP
SMARCA2	0.0232366	0.351503	3.64854456234148	0.00469246358966385	0.270191049062143	-2.47386	UP
LOC145474	0.0311453333333336	0.678143333333333	3.64762535458902	0.0046994884143987	0.270191049062143	-2.47539	UP
LOC151162	0.0354116666666665	0.75808	3.64569608365082	0.00471426810432358	0.270191049062143	-2.47861	UP
ST6GAL2	0.0458864000000002	0.294079657142857	3.6449425226193	0.00472005411839953	0.270191049062143	-2.47987	UP
GAS2L3	0.0176343333333334	0.180693833333333	3.64348395550506	0.00473127438503862	0.270191049062143	-2.4823	UP
GABARAPL3	0.0263607499999999	0.702924	3.64296767715717	0.00473525260452416	0.270191049062143	-2.48316	UP
KRTAP1-3	0.0432573333333331	0.679466	3.64272213355538	0.00473714588234792	0.270191049062143	-2.48357	UP
TAS2R20	0.056868	0.661616333333333	3.64094846237936	0.00475084534620189	0.270191049062143	-2.48653	UP
C3orf15	0.0628054545454546	0.255674	3.64074895889817	0.00475238885247862	0.270191049062143	-2.48687	UP
SNORD1A	0.0800844000000001	0.551021	3.64051203795599	0.00475422252726377	0.270191049062143	-2.48726	UP
DDX54	0.0227021818181816	0.370489818181818	3.63879350104066	0.00476754543472158	0.270191049062143	-2.49013	UP
MIR575	0.0748816666666663	0.386764833333333	3.63789845676173	0.00477449965475748	0.270191049062143	-2.49162	UP
FGGY	0.0459805333333334	0.391229377777778	3.63676571723543	0.00478331586344367	0.270191049062143	-2.49351	UP
GOLGA6L6	0.0416655	0.430631	3.6348591042569	0.0047981935529492	0.270191049062143	-2.49669	UP
PDZK1	0.0665937	0.66035	3.63181324837557	0.00482206118782094	0.270191049062143	-2.50178	UP
OR4K17	0.059488	0.505532666666667	3.63155307089299	0.00482410569590273	0.270191049062143	-2.50221	UP
ASTL	0.0430096	0.249239	3.62845773161311	0.00484849872955493	0.270191049062143	-2.50738	UP
ACSM1	0.0486642	0.549855	3.62814247272309	0.00485099035480039	0.270191049062143	-2.50791	UP
KDM3B	0.0301112307692304	0.271661	3.62665107524036	0.00486279561319771	0.270191049062143	-2.5104	UP
MAN1A1	0.0317066	0.289518	3.62300156774871	0.00489181003424191	0.270191049062143	-2.51649	UP
MIR1205	0.0590723999999998	0.583033	3.62192590595578	0.00490039618439673	0.270191049062143	-2.51829	UP
TTTY19	0.178682	0.238572333333333	3.62146226886101	0.00490410187322751	0.270191049062143	-2.51906	UP
SVIL	0.0289507294117647	0.595205082352941	3.62086808559448	0.00490885524302156	0.270191049062143	-2.52005	UP
TBC1D22B	0.0225563999999999	0.259749	3.61946966482243	0.00492006134477548	0.270191049062143	-2.52239	UP
C16orf74	0.0266737692307691	0.486761730769231	3.61722115440462	0.00493813549309802	0.270191049062143	-2.52614	UP
FKBPL	0.025861404255319	0.294679382978723	3.61697572783884	0.00494011248461956	0.270191049062143	-2.52655	UP
ANKRD30A	0.100087692307692	0.617359846153846	3.60857639913064	0.00500827143877933	0.272253496817737	-2.54059	UP
TRAPPC9	0.0279530958904111	0.670616447488585	3.60550611122471	0.00503343019672144	0.272253496817737	-2.54572	UP
LOC169834	0.0287553333333335	0.465371	3.60327940732327	0.00505175876370224	0.272253496817737	-2.54944	UP
PATL2	0.054577142857143	0.515781428571429	3.60001026094221	0.00507879402420243	0.272253496817737	-2.5549	UP
CSN1S2B	0.0631559999999999	0.41554	3.59972689730992	0.0050811444791991	0.272253496817737	-2.55538	UP
TACC2	0.0434758285714284	0.542762228571429	3.59921054255782	0.00508543047188921	0.272253496817737	-2.55624	UP
PRKD3	-0.0467849	0.462537777777778	-3.598	0.00509547860529486	0.272253496817737	-2.55826	DOWN
SNORD22	0.0896673333333332	0.306898	3.59394021284087	0.00512939275043499	0.272253496817737	-2.56505	UP
MIR26A2	0.0285083333333332	0.765347	3.59098504487535	0.00515421622653175	0.272253496817737	-2.56999	UP
NUAK1	0.0271132432432433	0.541164027027027	3.5894963363956	0.00516676877201887	0.272253496817737	-2.57248	UP
ADH6	0.045812285714286	0.693917571428572	3.58926288507997	0.00516874008121654	0.272253496817737	-2.57287	UP
HCRT	0.0406198	0.528176	3.58585152029869	0.0051976358437219	0.272253496817737	-2.57858	UP
IL28A	0.050938	0.651817	3.58489165092273	0.00520579665039536	0.272253496817737	-2.58018	UP
UBE2R2	0.0338251428571429	0.314765428571429	3.58409814376821	0.00521255312020154	0.272253496817737	-2.58151	UP
CHN2	0.0371829523809523	0.471611380952381	3.58136013523635	0.00523593661872884	0.272253496817737	-2.58609	UP
SNORA68	0.0945190000000002	0.587077	3.58005594346148	0.00524711322721351	0.272253496817737	-2.58827	UP
PITPNB	0.0236165	0.167862	3.57746234369212	0.00526941363162784	0.272253496817737	-2.59261	UP
RBM15B	0.0302321176470584	0.352767823529412	3.57594556048143	0.0052825010110164	0.272253496817737	-2.59515	UP
GPR34	0.0685920000000001	0.625948	3.57497794257301	0.00529086766025256	0.272253496817737	-2.59677	UP
TRIM71	0.0376894146341467	0.330993097560976	3.57296254895311	0.00530833837522296	0.272253496817737	-2.60014	UP
FGD5	0.0377770000000001	0.606240944444444	3.57181075928996	0.00531834977863519	0.272253496817737	-2.60207	UP
NR2C1	0.0151061176470588	0.275261647058824	3.57174478121869	0.00531892385761332	0.272253496817737	-2.60218	UP
NT5C1B	0.072744181818182	0.638494272727273	3.57158264261899	0.00532033490891284	0.272253496817737	-2.60245	UP
IKBKAP	0.0227915714285714	0.183707357142857	3.57038778794198	0.00533074545138645	0.272253496817737	-2.60445	UP
CLC	0.0991623333333333	0.392230833333333	3.57016091769677	0.00533272452296862	0.272253496817737	-2.60483	UP
SNORA10	0.140358	0.576824142857143	3.56883849103561	0.00534427576294601	0.272253496817737	-2.60705	UP
CCDC109A	0.0274842	0.332257	3.56781505698245	0.00535323321325092	0.272253496817737	-2.60876	UP
DFNB31	0.052991157894737	0.331376210526316	3.56708513946381	0.00535963125061822	0.272253496817737	-2.60998	UP
FAM86B1	0.019163714285714	0.185977857142857	3.56700030090616	0.00536037541276338	0.272253496817737	-2.61012	UP
ZNF157	0.0743578	0.601761	3.56443131066447	0.00538296033852696	0.272253496817737	-2.61443	UP
C20orf199	0.026886	0.0845664545454546	3.56402259570798	0.00538656262136142	0.272253496817737	-2.61511	UP
SLC6A17	0.0425638999999999	0.372539	3.56381833819152	0.00538836382184863	0.272253496817737	-2.61545	UP
WASL	0.0186311	0.272047	3.56191777035915	0.00540515364668853	0.272408721467352	-2.61863	UP
C17orf97	-0.0308138	0.479474888888889	-3.56057	0.00541710948867737	0.272408721467352	-2.62089	DOWN
FAM125B	0.037422709677419	0.589918580645161	3.55875250064096	0.00543323692954626	0.272573808231445	-2.62394	UP
UNC13C	0.0502848571428571	0.620143857142857	3.55613491380586	0.00545657567780921	0.273099038817899	-2.62832	UP
TRIM65	0.035133294117647	0.527691352941177	3.55270231829785	0.00548733933647602	0.273264370079833	-2.63407	UP
LHFPL1	0.0554045714285714	0.354963142857143	3.55179877608025	0.00549546703867316	0.273264370079833	-2.63558	UP
C1orf141	0.0573575999999998	0.694346	3.54804462516116	0.00552937139256238	0.273264370079833	-2.64187	UP
MIR628	0.0437455000000002	0.71371	3.54730585463109	0.00553606893448056	0.273264370079833	-2.64311	UP
MYOZ3	0.0369875294117648	0.490777411764706	3.54623293968564	0.0055458107917017	0.273264370079833	-2.64491	UP
NGB	0.060075	0.640316	3.54221808949275	0.00558242333133977	0.273264370079833	-2.65163	UP
LOC728276	0.0380051428571428	0.479169714285714	3.53999306038543	0.00560282217454585	0.273264370079833	-2.65536	UP
TAS2R19	0.0584519999999995	0.743	3.53884081889941	0.0056134162604863	0.273264370079833	-2.65729	UP
GTF2IRD2P	0.0528048000000001	0.629967	3.53688101256054	0.00563148323733712	0.273264370079833	-2.66058	UP
MRPL14	0.0334848333333333	0.385387	3.5352049320906	0.00564698258356174	0.273264370079833	-2.66339	UP
LOC642826	0.0486670000000001	0.285046	3.52787899912084	0.00571525066298851	0.273264370079833	-2.67567	UP
CHCHD3	0.0201605	0.499453	3.52606326476947	0.00573230324323099	0.273264370079833	-2.67872	UP
VSIG8	0.0672250588235296	0.522396176470588	3.52466466212367	0.00574547436217342	0.273264370079833	-2.68106	UP
DCX	0.104596857142857	0.442321	3.52336055266005	0.0057577839499199	0.273264370079833	-2.68325	UP
C21orf70	-0.0265893	0.573891657894737	-3.52191	0.00577152822095324	0.273264370079833	-2.68569	DOWN
KLF1	0.0376181666666665	0.345973	3.52126936495501	0.00577758008408454	0.273264370079833	-2.68676	UP
FLNB	0.0314682564102564	0.420339564102564	3.52125128859855	0.00577775151116709	0.273264370079833	-2.68679	UP
C1QL3	0.102589684210526	0.533600842105263	3.5206058925747	0.00578387558815512	0.273264370079833	-2.68787	UP
SYT7	0.0325225555555557	0.527125907407407	3.51959845132658	0.0057934485528182	0.273264370079833	-2.68956	UP
MIR92A1	0.10988	0.425036	3.51944972655946	0.00579486316800234	0.273264370079833	-2.68981	UP
ITPR2	0.0340004166666668	0.313791708333333	3.51551600875628	0.00583240985369243	0.273264370079833	-2.69641	UP
PSD3	0.0357491929824564	0.519659859649123	3.51328377047642	0.00585382855326856	0.273264370079833	-2.70015	UP
NCRNA00119	0.0222944000000002	0.152743333333333	3.51320869610091	0.00585455032357584	0.273264370079833	-2.70028	UP
C15orf41	0.0303369999999998	0.440426038461538	3.51187908964027	0.00586734858664865	0.273264370079833	-2.70251	UP
SLC6A10P	0.0776220000000001	0.563229	3.51083713547803	0.00587739833900624	0.273264370079833	-2.70426	UP
HIATL2	0.0295531428571428	0.260039142857143	3.51008667514376	0.00588464768331956	0.273264370079833	-2.70552	UP
SNORA14B	0.036320923076923	0.170379846153846	3.50874906626695	0.00589759184874024	0.273264370079833	-2.70776	UP
FAM65C	0.0432608	0.449942	3.50648666659395	0.00591955267554756	0.273264370079833	-2.71156	UP
NEDD9	0.0249284651162789	0.572837581395349	3.50593647547013	0.00592490614293389	0.273264370079833	-2.71248	UP
TRPV4	0.0221093333333334	0.471113333333333	3.50409657326902	0.00594284531558154	0.273264370079833	-2.71557	UP
NPTN	0.026818869565217	0.537924652173913	3.50347498092357	0.00594891862759345	0.273264370079833	-2.71661	UP
OTUD6A	0.107558857142857	0.561022428571429	3.50060407672484	0.0059770527725026	0.273264370079833	-2.72143	UP
DHX35	0.0197408333333335	0.197386	3.50040285716876	0.00597902984983776	0.273264370079833	-2.72177	UP
LIMCH1	0.0511787843137256	0.380381823529412	3.49985975195303	0.00598436950734423	0.273264370079833	-2.72268	UP
MGC29506	0.0454817777777777	0.637062666666667	3.49887319101994	0.00599408177141229	0.273264370079833	-2.72434	UP
CSH2	0.0536788000000001	0.50017	3.49871807257853	0.00599561033398479	0.273264370079833	-2.7246	UP
PNMA1	0.0300618571428568	0.310534071428571	3.49714966968856	0.00601108839505809	0.273264370079833	-2.72723	UP
RPS6KL1	0.0453343076923078	0.423932384615385	3.49628964867892	0.00601959327658858	0.273264370079833	-2.72867	UP
GUCA2B	0.0691468333333335	0.585359583333333	3.49576638531929	0.00602477402376793	0.273264370079833	-2.72955	UP
PLEK	0.0325564444444445	0.614326666666666	3.49536307959558	0.00602877024949517	0.273264370079833	-2.73023	UP
BEND7	0.0437903684210528	0.565668763157895	3.49412285724826	0.00604107646909663	0.273264370079833	-2.73231	UP
SIPA1L2	0.0290375454545456	0.785831863636364	3.49248773362964	0.00605734101556915	0.273264370079833	-2.73506	UP
C4orf11	0.0595536000000002	0.698376	3.4908178615618	0.0060739981445111	0.273264370079833	-2.73786	UP
ISCA1	0.0283442222222223	0.120890333333333	3.49063280049595	0.00607584707141849	0.273264370079833	-2.73817	UP
ATP6V1E2	0.0959959999999998	0.496164857142857	3.48835524939042	0.0060986497759509	0.273264370079833	-2.742	UP
LOC143188	0.0412537142857142	0.695858	3.48788436060392	0.00610337536141406	0.273264370079833	-2.74279	UP
C10orf76	0.0235926666666669	0.339393933333333	3.48557501434517	0.00612660581834803	0.273264370079833	-2.74667	UP
C6orf126	0.0246517142857144	0.234537857142857	3.48285204802523	0.0061541149959709	0.273264370079833	-2.75124	UP
SERPINB6	0.0266230769230774	0.465821076923077	3.48239611107201	0.00615873368691911	0.273264370079833	-2.75201	UP
WNT5A	0.0513040000000004	0.414829966101695	3.4821702269523	0.006161023250559	0.273264370079833	-2.75239	UP
PKDCC	0.0459596666666669	0.346612166666667	3.48017489155226	0.0061812864074258	0.273264370079833	-2.75574	UP
RPS2	0.0497627	0.204457	3.4797837081926	0.00618526708208052	0.273264370079833	-2.7564	UP
SNORD44	0.0580946666666671	0.133339333333333	3.47973472239339	0.00618576574812036	0.273264370079833	-2.75648	UP
KRTAP19-3	0.0469605	0.602731	3.47909318921184	0.00619230028642706	0.273264370079833	-2.75756	UP
POLR2J4	0.0154055789473683	0.354993315789474	3.47892736193986	0.00619399053756235	0.273264370079833	-2.75783	UP
UBE2N	0.0196194	0.253234	3.47796891022335	0.00620376927221346	0.273264370079833	-2.75944	UP
JAM3	0.0262285714285717	0.542385771428571	3.47771430537748	0.00620636960588206	0.273264370079833	-2.75987	UP
KIAA0317	0.0209291764705877	0.349695294117647	3.47709654996168	0.00621268357769675	0.273264370079833	-2.76091	UP
DCAKD	0.0182586666666665	0.326175166666667	3.47641802498594	0.0062196263488318	0.273264370079833	-2.76205	UP
DYRK2	0.0236816842105266	0.503772631578947	3.47496428977209	0.00623452831302728	0.273353151509818	-2.76449	UP
COBLL1	0.019106	0.192362285714286	3.47342931592004	0.00625030326721571	0.273388938850332	-2.76707	UP
PCMTD1	0.0201132222222223	0.375098944444444	3.47062248568705	0.00627925633639174	0.273388938850332	-2.77179	UP
PROS1	0.0359008571428573	0.440132285714286	3.46741963182849	0.00631246457219448	0.273388938850332	-2.77717	UP
MIR103-2	0.0315269999999999	0.742958	3.46730839361089	0.00631362119577617	0.273388938850332	-2.77736	UP
PRR4	0.0406275333333334	0.600738233333333	3.46669580956649	0.00631999461296334	0.273388938850332	-2.77839	UP
ZFP106	0.043467	0.574597	3.46536260445754	0.00633388856671895	0.273388938850332	-2.78063	UP
HMGA1	0.035987090909091	0.207009181818182	3.46521338831954	0.00633544558877313	0.273388938850332	-2.78088	UP
CCR1	0.0252154000000001	0.554404	3.46270453670407	0.00636168419874968	0.273388938850332	-2.7851	UP
FAM9A	0.0988698666666668	0.529712266666666	3.46178896087299	0.0063712877290132	0.273388938850332	-2.78664	UP
CHM	0.0253593333333332	0.339334777777778	3.46110694735592	0.00637845118417362	0.273388938850332	-2.78778	UP
RPL18A	0.0299098000000001	0.238951	3.45844108483036	0.00640653204305212	0.273388938850332	-2.79226	UP
GTF2IRD2	0.027581	0.480652	3.45825957055053	0.00640844868079019	0.273388938850332	-2.79257	UP
C3orf64	0.0218718947368422	0.362629842105263	3.45748474053176	0.00641663692380959	0.273388938850332	-2.79387	UP
CBX7	0.0386322307692308	0.326992346153846	3.45726880163258	0.00641892085460563	0.273388938850332	-2.79423	UP
RNF113B	0.0354737333333334	0.734461	3.45635561875776	0.00642858868509099	0.273388938850332	-2.79577	UP
TAS2R50	0.0775434999999999	0.669326	3.45343784154004	0.00645958043130303	0.274157512665363	-2.80068	UP
C17orf49	0.0255429	0.176848	3.45081479410119	0.00648757392725181	0.274796020579263	-2.80509	UP
CTU1	0.0293552	0.431267	3.44957427408835	0.0065008567085479	0.274810119944412	-2.80717	UP
CLDN6	0.055152588235294	0.268255705882353	3.44688623170335	0.00652973559362733	0.27548214519357	-2.81169	UP
MIR659	0.0473484	0.347942	3.44269667131221	0.00657501151734414	0.275774105383467	-2.81874	UP
MED20	0.0191809411764706	0.113057176470588	3.44262498219915	0.0065757890769136	0.275774105383467	-2.81886	UP
MRPL50	0.0202177	0.0797074	3.44217096870888	0.00658071564482415	0.275774105383467	-2.81963	UP
CBR4	0.019140777777778	0.269287055555556	3.44144168102262	0.00658863726635964	0.275774105383467	-2.82085	UP
PRPSAP1	0.0213114999999999	0.313372	3.43412503762577	0.00666866092191743	0.2777085349641	-2.83316	UP
CADM1	0.0416387916666662	0.346870270833333	3.43312707816455	0.00667965364164906	0.2777085349641	-2.83484	UP
ARL13A	0.101954	0.499961	3.43310704683625	0.00667987448286205	0.2777085349641	-2.83487	UP
ACYP1	0.0165829090909092	0.219066	3.43244301898738	0.00668719953662198	0.2777085349641	-2.83599	UP
MAML3	0.0412449756097563	0.414437878048781	3.42998048970974	0.00671443706881042	0.278230692567769	-2.84014	UP
C15orf5	0.0845879999999999	0.413622	3.42645781702378	0.00675360067322927	0.278230692567769	-2.84606	UP
OR2B11	0.065624	0.497479818181818	3.4262944755713	0.00675542236819284	0.278230692567769	-2.84634	UP
FLT1	0.0445282424242424	0.412475939393939	3.42485499445171	0.00677149847497007	0.278230692567769	-2.84876	UP
WDR90	0.0226319322033897	0.623840644067797	3.42433471715865	0.00677731867460965	0.278230692567769	-2.84964	UP
LOC442459	0.0685981999999999	0.540849	3.42365290734055	0.00678495374326064	0.278230692567769	-2.85079	UP
ZNF260	0.0163406666666668	0.177161	3.42270765647368	0.00679555363435288	0.278230692567769	-2.85238	UP
DPP4	0.0249740999999999	0.309301	3.42081654479373	0.0068168117926913	0.278230692567769	-2.85556	UP
ST7OT3	0.0484331999999998	0.802335	3.42073118380148	0.00681777296711937	0.278230692567769	-2.8557	UP
SYNPO2	0.0385866249999999	0.379388	3.41580155805709	0.00687351999745732	0.279967308763996	-2.864	UP
MIR1231	0.0189723333333333	0.792919833333333	3.41364589539137	0.00689804566637202	0.279998356007059	-2.86763	UP
CDC26	0.0207246	0.226251	3.41115235989091	0.00692652853756297	0.279998356007059	-2.87183	UP
NTRK2	0.0364312	0.335231	3.41070360961661	0.00693166739168178	0.279998356007059	-2.87259	UP
GATSL1	0.0495345	0.505705	3.41042393024222	0.00693487213142168	0.279998356007059	-2.87306	UP
KRTAP1-5	0.0347887999999999	0.490111	3.40926649756422	0.00694815103883597	0.279998356007059	-2.87501	UP
HIST2H2AA3	0.0186255555555556	0.0536621111111111	3.40765848568165	0.00696664304093714	0.279998356007059	-2.87772	UP
HIST2H2AA4	0.0186255555555556	0.0536621111111111	3.40765848568165	0.00696664304093714	0.279998356007059	-2.87772	UP
C7orf41	0.0234766666666666	0.299491	3.40608161521392	0.00698482642326276	0.280198490601246	-2.88037	UP
MIR133A1	0.0442080000000002	0.735648666666667	3.40322235274051	0.00701792293245669	0.280555243013975	-2.88519	UP
PDE3B	0.025707619047619	0.306656666666667	3.40113562992703	0.00704217962534539	0.280555243013975	-2.8887	UP
UCMA	0.0544094285714282	0.593698714285714	3.39975942500786	0.00705822453770564	0.280555243013975	-2.89102	UP
NDUFS4	0.0177369	0.340834	3.39783667567056	0.00708070491765504	0.280555243013975	-2.89426	UP
RPL18AP3	0.031449052631579	0.203179368421053	3.39694928376675	0.0070911051060353	0.280555243013975	-2.89575	UP
NEU2	0.0565166666666672	0.684998555555556	3.39567315554945	0.00710608899720267	0.280555243013975	-2.8979	UP
SLITRK2	0.0870035000000002	0.418676535714286	3.39540601404248	0.00710922983470024	0.280555243013975	-2.89835	UP
CYB561	0.0292182857142853	0.562196142857143	3.39369	0.00712943883220679	0.280555243013975	-2.90124	UP
VANGL1	0.0283726666666668	0.507691333333333	3.39357396946663	0.00713080831877668	0.280555243013975	-2.90144	UP
KIAA1614	0.0479425833333332	0.557926208333333	3.39059931757647	0.00716598937549487	0.280555243013975	-2.90645	UP
CDK8	0.0205631428571426	0.332818	3.38963484421708	0.00717743468450439	0.280555243013975	-2.90808	UP
NID1	0.0236470256410258	0.524547717948718	3.38828901278894	0.00719343716284733	0.280555243013975	-2.91034	UP
CRHBP	0.0839328750000001	0.455226	3.38819079123929	0.00719460650162362	0.280555243013975	-2.91051	UP
MBD5	0.0861571428571429	0.611188	3.38759402241626	0.00720171533286951	0.280555243013975	-2.91152	UP
SNORD78	0.0727936666666664	0.167356833333333	3.38674504171324	0.00721184109327218	0.280555243013975	-2.91295	UP
TET1	0.0230298620689654	0.221459275862069	3.38555389889294	0.00722607265362963	0.280555243013975	-2.91495	UP
BMP15	0.0906160000000001	0.530853	3.38197231746008	0.0072690400854607	0.280555243013975	-2.92099	UP
ZBTB46	0.0587135849056604	0.663142452830189	3.38172199682736	0.00727205299381936	0.280555243013975	-2.92141	UP
G3BP2	0.0217256470588236	0.184132235294118	3.37748453618958	0.00732325245239398	0.280555243013975	-2.92855	UP
GPR45	0.0772142352941178	0.553479823529412	3.37660942621224	0.00733387242471965	0.280555243013975	-2.93003	UP
OR1K1	0.0603346666666669	0.684172	3.37577365434589	0.00734402988198443	0.280555243013975	-2.93144	UP
LOC642846	0.0196762666666666	0.490933066666667	3.37561677326269	0.0073459381400541	0.280555243013975	-2.9317	UP
SNTN	0.09204	0.551397	3.37539805415194	0.00734859943495142	0.280555243013975	-2.93207	UP
OTUD3	0.0204796470588237	0.338556764705882	3.37533471784132	0.00734937027446202	0.280555243013975	-2.93218	UP
C16orf42	0.0215802222222219	0.231732555555555	3.37402087749264	0.00736537935066338	0.280555243013975	-2.93439	UP
PREB	0.0262125714285714	0.327988	3.37400317397271	0.007365595313298	0.280555243013975	-2.93442	UP
MIR335	0.0527599999999997	0.675063333333333	3.37370269458072	0.00736926181653237	0.280555243013975	-2.93493	UP
PION	0.0487678750000001	0.490799	3.37049303506818	0.007408544658964	0.280555243013975	-2.94034	UP
MT1IP	0.0794992	0.474086	3.36991264045061	0.00741567117059953	0.280555243013975	-2.94132	UP
LECT1	0.0526094285714286	0.331445571428571	3.36794617281812	0.00743986966223487	0.280555243013975	-2.94463	UP
EIF4B	0.0300761818181816	0.204153363636364	3.3660582168315	0.00746317887558471	0.280555243013975	-2.94782	UP
SNHG1	0.025786	0.0965712580645162	3.36367607851815	0.00749269721099379	0.280555243013975	-2.95183	UP
GPS1	0.0197693043478259	0.56532847826087	3.36362707331858	0.00749330572625996	0.280555243013975	-2.95192	UP
EXTL3	0.029217	0.607701	3.36350009643994	0.00749488268182122	0.280555243013975	-2.95213	UP
CDH26	0.0664592727272727	0.610850545454546	3.36336164476416	0.00749660253670481	0.280555243013975	-2.95236	UP
FAM128B	0.0268081904761904	0.198571142857143	3.36244164862286	0.00750804115429032	0.280555243013975	-2.95392	UP
ACAD8	0.0169834	0.322455	3.36137123981056	0.00752137262223757	0.280555243013975	-2.95572	UP
RNF151	0.0315875555555558	0.380736888888889	3.36075062228715	0.00752911334712496	0.280555243013975	-2.95677	UP
C11orf16	0.0604300000000003	0.569079545454546	3.35661835634704	0.00758086398251685	0.280555243013975	-2.96374	UP
LRP11	0.0352699047619046	0.257195428571429	3.35541941454094	0.00759594771986792	0.280555243013975	-2.96576	UP
GBA2	0.0188448571428572	0.362359	3.35342152040245	0.00762115194713172	0.280555243013975	-2.96913	UP
MZF1	0.024783823529412	0.196144676470588	3.35288446987836	0.00762794178556974	0.280555243013975	-2.97003	UP
TNS1	0.0305452608695652	0.575839	3.35272218011481	0.0076299948176176	0.280555243013975	-2.97031	UP
LRMP	0.0374594285714285	0.57556	3.35198650497123	0.00763930857604636	0.280555243013975	-2.97155	UP
MPDZ	0.0537045	0.69473	3.34934019423647	0.00767290855537031	0.280555243013975	-2.97601	UP
FAM197Y2	0.175878444444444	0.430834555555556	3.3453743798165	0.00772354841703267	0.280555243013975	-2.9827	UP
SELP	0.0561745714285713	0.603609	3.34527477178464	0.00772482475928946	0.280555243013975	-2.98287	UP
CALD1	0.0224819310344826	0.553048206896552	3.34414097744936	0.00773936817222923	0.280555243013975	-2.98478	UP
XDH	0.048719	0.598966	3.34333351888214	0.00774974285927197	0.280555243013975	-2.98615	UP
PRSS38	0.0681028	0.701041	3.34326812070563	0.0077505837611775	0.280555243013975	-2.98626	UP
TACR1	0.0476696571428573	0.308639	3.34286904101535	0.00775571724578231	0.280555243013975	-2.98693	UP
CDK19	0.0486680952380951	0.347291380952381	3.33894060973706	0.00780643778389571	0.280555243013975	-2.99356	UP
EXD2	0.0339594545454545	0.702398636363636	3.33735998802737	0.0078269420009653	0.280555243013975	-2.99623	UP
DNTT	0.0607868888888891	0.427742111111111	3.33684285421949	0.00783366246362426	0.280555243013975	-2.9971	UP
SPATA9	0.0544314285714286	0.719514857142857	3.33612161333246	0.00784304537725831	0.280555243013975	-2.99832	UP
MYLPF	0.0212975555555555	0.495338555555555	3.33542471579308	0.00785212262897358	0.280555243013975	-2.99949	UP
NFE2	0.0342450588235295	0.406823235294118	3.33521475089401	0.0078548595975548	0.280555243013975	-2.99985	UP
MIR1307	0.0621214999999999	0.712598	3.33411173638706	0.00786925398953165	0.280555243013975	-3.00171	UP
GPR126	0.037206588235294	0.323422117647059	3.33083899291407	0.00791212404585748	0.280555243013975	-3.00723	UP
OR5E1P	0.0603810000000002	0.7098	3.3299006318791	0.007924460199073	0.280555243013975	-3.00881	UP
GRAMD1B	0.0565530666666667	0.578286133333333	3.32988213767656	0.00792470353245737	0.280555243013975	-3.00885	UP
MIR1975	0.0341469999999999	0.714416	3.32779189239831	0.00795225526457611	0.280555243013975	-3.01237	UP
RNY5	0.0341469999999999	0.714416	3.32779189239831	0.00795225526457611	0.280555243013975	-3.01237	UP
TEX28	0.114630769230769	0.621778923076923	3.32775929990995	0.00795268565196879	0.280555243013975	-3.01243	UP
GPRC5B	0.0356759047619048	0.464318809523809	3.32679010428652	0.00796549498788365	0.280555243013975	-3.01406	UP
MRPL13	0.0177277777777778	0.189519666666667	3.32500655029596	0.00798912297813834	0.280555243013975	-3.01708	UP
WDTC1	0.0156847777777782	0.210112	3.32480914444851	0.00799174259736988	0.280555243013975	-3.01741	UP
DNAJB8	0.0333673333333331	0.711549333333333	3.32416289226798	0.00800032471418608	0.280555243013975	-3.0185	UP
VCX3A	0.111388	0.546929	3.3241583714032	0.00800038478399895	0.280555243013975	-3.01851	UP
FLYWCH1	0.0200253142857142	0.527572714285714	3.3236410547937	0.00800726157081056	0.280555243013975	-3.01938	UP
HIVEP2	0.0460169999999998	0.336158676470588	3.3232891624405	0.0080119428301957	0.280555243013975	-3.01997	UP
LOC441294	0.0621379999999999	0.503003	3.32177029555015	0.00803218091917861	0.280555243013975	-3.02254	UP
NFYB	0.045072	0.415829166666667	3.32153076028278	0.00803537741458187	0.280555243013975	-3.02294	UP
LYVE1	0.0562511111111113	0.613237555555556	3.32139588006351	0.00803717791132943	0.280555243013975	-3.02317	UP
PDE7A	0.0276165000000001	0.464987666666667	3.32060171723331	0.00804778752854265	0.280555243013975	-3.02451	UP
KIAA1370	0.0229212307692311	0.201160923076923	3.3193230076557	0.00806490084732236	0.280555243013975	-3.02667	UP
TOM1L2	0.038368	0.339267	3.31847972233145	0.00807620732259781	0.280555243013975	-3.02809	UP
MOSC1	0.0315136470588234	0.388061647058824	3.31843011533223	0.00807687294543233	0.280555243013975	-3.02818	UP
RIMS3	0.0276878399999999	0.368473	3.3167092639018	0.00809999829403258	0.280555243013975	-3.03108	UP
UHRF2	0.0178388	0.106231	3.31164075646137	0.00816850851411056	0.280555243013975	-3.03964	UP
BTBD16	0.0539804615384616	0.591357153846154	3.31136812859156	0.00817221049277715	0.280555243013975	-3.0401	UP
OR5P3	0.0434064999999998	0.626805	3.31110719449217	0.00817575530533008	0.280555243013975	-3.04054	UP
JTB	0.0369185000000001	0.298498916666667	3.31057490239989	0.00818299146229395	0.280555243013975	-3.04144	UP
ZNF57	0.0192145882352943	0.194839529411765	3.31049	0.00818419715207986	0.280555243013975	-3.04159	UP
GHSR	0.0412127058823528	0.212661882352941	3.30981600544187	0.00819331959542282	0.280555243013975	-3.04272	UP
PPP1R12B	0.0193808181818184	0.470933409090909	3.3088801890502	0.00820607402548999	0.280555243013975	-3.0443	UP
SNORD51	0.042253	0.423961	3.30849375030324	0.00821134685412636	0.280555243013975	-3.04495	UP
WHSC1L1	0.017416916666667	0.385532	3.30690481122934	0.00823306417893845	0.280555243013975	-3.04764	UP
AKT3	0.0325816	0.672995	3.30535565398919	0.00825429485169912	0.280555243013975	-3.05025	UP
CYHR1	0.0193763448275863	0.328480862068965	3.30295273777512	0.00828733785851636	0.280555243013975	-3.05431	UP
EFEMP1	0.0186616190476191	0.271275190476191	3.30278442219485	0.00828965751128219	0.280555243013975	-3.0546	UP
CYP19A1	0.0474351111111113	0.465057333333333	3.30203725311531	0.00829996276511975	0.280555243013975	-3.05586	UP
CLCA4	0.0426969999999998	0.602329	3.30078235588177	0.00831730056587177	0.280555243013975	-3.05798	UP
SYNJ2	0.0233417941176473	0.674606985294118	3.30046041570167	0.00832175454833346	0.280555243013975	-3.05852	UP
TAAR8	0.0825230000000001	0.436642	3.30025636179395	0.0083245788704557	0.280555243013975	-3.05887	UP
MFAP3L	0.0467686086956524	0.371994565217391	3.29955204152762	0.00833433500992738	0.280555243013975	-3.06006	UP
FBXW4	0.0262573333333336	0.509648	3.29713366784198	0.00836792385820221	0.280555243013975	-3.06414	UP
MIR648	0.0747070000000001	0.593109	3.29704599311649	0.00836914419483614	0.280555243013975	-3.06429	UP
ERP44	0.0251201818181818	0.433285909090909	3.29700278878093	0.00836974561963961	0.280555243013975	-3.06436	UP
C1orf89	0.0219333846153845	0.357961615384615	3.29658044206682	0.00837562723496906	0.280555243013975	-3.06507	UP
FBXL5	0.0244671666666667	0.486834583333333	3.29581646425296	0.0083862772529938	0.280555243013975	-3.06636	UP
SNORA60	0.0440256666666664	0.735309	3.29546336100418	0.00839120430971906	0.280555243013975	-3.06696	UP
SLC48A1	0.0172958461538464	0.111304384615385	3.2945020857507	0.00840463268467074	0.280555243013975	-3.06858	UP
DDX6	0.0240865333333334	0.246663	3.29404830943412	0.00841097933850147	0.280555243013975	-3.06935	UP
AKR1B10	0.0400845714285715	0.618211428571429	3.2939598415937	0.00841221725249632	0.280555243013975	-3.0695	UP
SNORD79	0.103877	0.221593	3.29385048763562	0.00841374768180582	0.280555243013975	-3.06969	UP
PDE4DIP	0.0301149014084509	0.347047309859155	3.29242029165228	0.0084337900097284	0.280555243013975	-3.0721	UP
LPP	0.0324671428571427	0.576081755102041	3.29105690206734	0.00845294198866526	0.280555243013975	-3.0744	UP
TNP2	0.0419031999999999	0.743226	3.29087517414254	0.00845549816659498	0.280555243013975	-3.07471	UP
SNAR-C3	0.0605899999999999	0.517853	3.29054223598332	0.00846018333058982	0.280555243013975	-3.07527	UP
IRX2	0.0304277499999998	0.169118	3.29046924333016	0.00846121085382141	0.280555243013975	-3.0754	UP
LOC401629	-0.193524	0.235001	-3.28714	0.00850818923740992	0.280877437932982	-3.08102	DOWN
LOC401630	-0.193524	0.235001	-3.28714	0.00850818923740992	0.280877437932982	-3.08102	DOWN
TUBA3D	0.0519493333333333	0.757330666666667	3.28696900734108	0.00851063534192108	0.280877437932982	-3.08131	UP
CLPB	0.0309621666666666	0.402445916666667	3.28345368916784	0.00856057254518253	0.280897495866928	-3.08725	UP
CTSE	0.0553746666666666	0.692842888888889	3.28157298136359	0.00858741310952728	0.280897495866928	-3.09043	UP
FIZ1	0.0229809523809522	0.463620571428571	3.28148760300789	0.00858863364592897	0.280897495866928	-3.09057	UP
C1orf123	0.0160405454545459	0.295736636363636	3.28103889590487	0.00859505113263583	0.280897495866928	-3.09133	UP
ATXN7L1	0.0255363055555553	0.565926791666667	3.27895054979392	0.00862498414307335	0.280897495866928	-3.09486	UP
NARFL	0.0252535000000005	0.559311321428571	3.27794419501677	0.00863944694361459	0.280897495866928	-3.09656	UP
ADH7	0.0703390000000002	0.624819	3.27752624901009	0.00864546079005599	0.280897495866928	-3.09727	UP
TUBA3C	0.0377517894736843	0.649997894736842	3.27554902912829	0.00867396966949787	0.280897495866928	-3.10061	UP
MIR18B	0.0874393333333336	0.523123666666667	3.27497304949705	0.00868229274551979	0.280897495866928	-3.10158	UP
MIR19B2	0.0874393333333336	0.523123666666667	3.27497304949705	0.00868229274551979	0.280897495866928	-3.10158	UP
MIR20B	0.0874393333333336	0.523123666666667	3.27497304949705	0.00868229274551979	0.280897495866928	-3.10158	UP
MIR92A2	0.0874393333333336	0.523123666666667	3.27497304949705	0.00868229274551979	0.280897495866928	-3.10158	UP
SOX10	0.0504735555555554	0.609635888888889	3.27433377622636	0.00869154007431393	0.280897495866928	-3.10266	UP
HAPLN1	0.0544724210526313	0.384988210526316	3.2739871857312	0.00869655788061694	0.280897495866928	-3.10325	UP
YIPF3	0.0155353	0.252605	3.27160042987847	0.00873119362137222	0.281587628934863	-3.10728	UP
CYSLTR1	0.132333333333334	0.49004	3.26723643864716	0.00879489043551651	0.281706810761493	-3.11465	UP
KHDRBS1	0.0182210666666666	0.367619	3.26640431097022	0.00880709043999086	0.281706810761493	-3.11606	UP
TTTY11	0.308972	0.373196	3.26588809486001	0.0088146675613407	0.281706810761493	-3.11693	UP
IKZF2	0.0262025	0.217087	3.26540881047393	0.00882170860622251	0.281706810761493	-3.11774	UP
FOXP1	0.038788136363636	0.546779356060606	3.26351009974248	0.00884965909449362	0.281706810761493	-3.12095	UP
POLR2J3	0.017758	0.027601	3.26223308393349	0.00886850906961817	0.281706810761493	-3.12311	UP
AKAP5	0.018833142857143	0.129946714285714	3.26203900832644	0.00887137743093998	0.281706810761493	-3.12344	UP
MYBBP1A	0.0219915000000001	0.520794	3.25943424100085	0.00890996751636822	0.281706810761493	-3.12784	UP
GYG2	0.0617273333333333	0.488930333333333	3.25893834119022	0.0089173339365968	0.281706810761493	-3.12868	UP
ZBTB40	0.0227033333333336	0.520757952380952	3.25887131069968	0.00891833013267045	0.281706810761493	-3.12879	UP
AKAP4	0.0911686666666661	0.515647	3.25845826105009	0.00892447133912208	0.281706810761493	-3.12949	UP
EYA1	0.0284833846153846	0.255272769230769	3.25845515119519	0.00892451759284836	0.281706810761493	-3.1295	UP
MTA2	0.0168271	0.175487	3.25802433683644	0.00893092760087236	0.281706810761493	-3.13023	UP
BRS3	0.0469999999999999	0.357512	3.25723133573239	0.00894273892359586	0.281706810761493	-3.13157	UP
NDRG2	0.0339599	0.313609	3.25694203603449	0.0089470518917253	0.281706810761493	-3.13206	UP
POLR2I	0.0258001333333334	0.155058066666667	3.25588546703794	0.0089628217583805	0.281706810761493	-3.13384	UP
GGA2	0.0204010588235297	0.333451823529412	3.25563984057038	0.00896649196756645	0.281706810761493	-3.13426	UP
ITFG2	0.0141506666666666	0.21384	3.25514856108821	0.00897383742871539	0.281706810761493	-3.13509	UP
ATRIP	0.021714857142857	0.333885428571428	3.25179298070977	0.00902417509773681	0.281804906572028	-3.14076	UP
PRPF4B	0.0229817499999999	0.274145	3.2501925785842	0.00904828537218698	0.281804906572028	-3.14347	UP
ZNRF1	0.0339825185185186	0.343404296296296	3.25003888889002	0.00905060421732736	0.281804906572028	-3.14373	UP
ACD	0.0175977419354839	0.405867129032258	3.24957975797557	0.00905753515619692	0.281804906572028	-3.1445	UP
MAPKAPK3	0.0296646666666667	0.222409666666667	3.24898822298109	0.00906647289751549	0.281804906572028	-3.1455	UP
SCARF1	0.0275710588235295	0.650025529411765	3.24814176709902	0.00907927814346806	0.281804906572028	-3.14693	UP
TNFAIP3	0.0219935999999999	0.323715	3.24707267924794	0.00909547800655379	0.281804906572028	-3.14874	UP
TKTL1	0.0741361818181818	0.563850181818182	3.2469147952275	0.00909787294096408	0.281804906572028	-3.14901	UP
VPS18	0.0196095555555555	0.312725	3.2436	0.0091482805439497	0.281804906572028	-3.15461	UP
MX2	0.0459014999999999	0.518062	3.24333726309178	0.00915231476846367	0.281804906572028	-3.15506	UP
LOC100189589	0.02471	0.401630066666667	3.24321503749166	0.00915418067718501	0.281804906572028	-3.15526	UP
MRPS25	0.0311611666666665	0.287741583333333	3.24263208163583	0.00916308553296344	0.281804906572028	-3.15625	UP
KALRN	0.0347488656716419	0.451969925373134	3.24251880829991	0.00916481685773833	0.281804906572028	-3.15644	UP
SRA1	0.0248592307692307	0.422061153846154	3.24174149950764	0.00917670671381186	0.281804906572028	-3.15775	UP
LONRF2	0.0296854117647057	0.342698588235294	3.24053522941027	0.00919518949768891	0.281804906572028	-3.15979	UP
DHFR	0.0208356470588231	0.238814764705882	3.2399844614493	0.00920364124902227	0.281804906572028	-3.16073	UP
C14orf129	0.025656	0.821806	3.23951592791862	0.00921083737673118	0.281804906572028	-3.16152	UP
ST5	0.0267359166666665	0.4724	3.23918042722981	0.00921599383445584	0.281804906572028	-3.16209	UP
KRTAP9-2	0.04295	0.446806	3.23823587065765	0.00923052710852503	0.281843188158287	-3.16368	UP
TNFRSF6B	0.0892448571428572	0.565478428571429	3.23544127391484	0.00927366407109354	0.28235488154066	-3.16841	UP
SDK2	0.0385648405797102	0.541568130434782	3.2354262682651	0.0092738962553056	0.28235488154066	-3.16843	UP
HTR1B	0.0613888333333332	0.307565583333333	3.23428354186352	0.00929159538910217	0.282488460962947	-3.17037	UP
KRT35	0.0328309999999998	0.669074	3.23238807162785	0.00932103011627929	0.282977940053738	-3.17357	UP
AAA1	0.0315775555555554	0.575988111111111	3.23054622304262	0.00934972410436165	0.283161839440411	-3.17669	UP
PDGFRB	0.0321799	0.549726	3.23028669708298	0.00935377453690818	0.283161839440411	-3.17713	UP
ZNF48	0.0162623529411765	0.378193294117647	3.22931659776972	0.00936893091682	0.283184525625613	-3.17877	UP
PPFIA2	0.0479782	0.308906	3.22853165339794	0.00938121302081927	0.283184525625613	-3.18009	UP
ABTB1	0.0341164285714284	0.506366071428571	3.22619155991686	0.00941792713019563	0.28328885770547	-3.18405	UP
PRKAR1A	0.0134165	0.153319	3.22573352950995	0.00942513053024494	0.28328885770547	-3.18483	UP
INO80	0.0189784000000001	0.348795	3.22560123454401	0.0094272121755422	0.28328885770547	-3.18505	UP
RDH11	0.0208008	0.26595	3.22491185600298	0.00943806712208509	0.28328885770547	-3.18622	UP
SUV420H1	0.0220780000000002	0.351612785714286	3.22007351071878	0.00951461443555688	0.284572422388292	-3.1944	UP
MIR557	0.0907159999999999	0.612006	3.21765633854342	0.00955309542742043	0.284572422388292	-3.19849	UP
CLPS	0.0659831111111109	0.63699	3.21725416616315	0.00955951346613189	0.284572422388292	-3.19917	UP
CCDC69	0.0176144285714286	0.217619	3.2164689344554	0.00957205731738409	0.284572422388292	-3.2005	UP
LOC221122	0.0742145714285716	0.411223	3.21516970147755	0.00959284938890026	0.284572422388292	-3.20269	UP
LIN28B	0.0398749999999999	0.704959833333333	3.21513007055133	0.00959348434590378	0.284572422388292	-3.20276	UP
U2AF2	0.0234463448275865	0.415084137931035	3.21408878075758	0.0096101831359119	0.284572422388292	-3.20452	UP
TTTY16	0.08606	0.223189	3.21282490455084	0.00963049163875399	0.284572422388292	-3.20666	UP
OXNAD1	0.0189654736842108	0.261728315789474	3.21137150099083	0.00965390012449203	0.284572422388292	-3.20912	UP
BECN1	0.0145859999999999	0.268563909090909	3.21127880017053	0.00965539514571535	0.284572422388292	-3.20928	UP
UBL3	0.0238406315789474	0.307361789473684	3.21085253502442	0.00966227275058285	0.284572422388292	-3.21	UP
LRRFIP2	0.0248351	0.338446	3.21055599233122	0.00966706031107035	0.284572422388292	-3.2105	UP
PLSCR1	0.0332941250000001	0.325444	3.21026252138213	0.00967180068146318	0.284572422388292	-3.211	UP
S100A8	0.0652250000000001	0.435716833333333	3.2099601600673	0.00967668715635087	0.284572422388292	-3.21151	UP
MIR99A	0.0683559999999999	0.6597	3.20917623394846	0.00968936805022768	0.284572422388292	-3.21283	UP
CENPBD1	0.0268721111111112	0.185223388888889	3.20865096844925	0.00969787437602043	0.284572422388292	-3.21372	UP
MIR651	0.0729039999999999	0.778646	3.20648038586832	0.00973310703643157	0.284572422388292	-3.21739	UP
SNORA71D	0.0200396666666667	0.0604335	3.20573750439489	0.00974519561895472	0.284572422388292	-3.21865	UP
PPP3CA	0.0314875555555555	0.434068055555556	3.20484143113311	0.00975979756867538	0.284572422388292	-3.22017	UP
PEX5	0.0269250833333338	0.317711791666667	3.20442534986299	0.00976658546198549	0.284572422388292	-3.22087	UP
HMGXB4	0.0160057142857141	0.293883428571429	3.20398001999434	0.00977385589115603	0.284572422388292	-3.22162	UP
ZFP36L2	0.0406694761904764	0.173177547619048	3.20335060906852	0.00978414110875306	0.284572422388292	-3.22269	UP
KIF13B	0.0246161904761903	0.538279142857143	3.2017194520981	0.00981084770134247	0.284572422388292	-3.22545	UP
DENND1A	0.0362629333333336	0.609140866666667	3.20108911546962	0.00982118813846298	0.284572422388292	-3.22652	UP
XPO7	0.0208997333333332	0.408090533333333	3.20058703938189	0.00982943252571783	0.284572422388292	-3.22737	UP
MVP	0.0249642400000001	0.677486	3.19833338682021	0.00986652657371531	0.284572422388292	-3.23118	UP
ACTL7A	0.0397767999999999	0.800212	3.19801429161049	0.00987179034712923	0.284572422388292	-3.23172	UP
KIAA1109	0.0259050000000001	0.728164	3.19758935299921	0.00987880458845805	0.284572422388292	-3.23244	UP
ZNF26	0.019604736842105	0.230135	3.19656058571113	0.00989580713971024	0.284572422388292	-3.23418	UP
HIST1H3J	0.0249233333333335	0.079335	3.19573039314408	0.0099095497542265	0.284572422388292	-3.23558	UP
PCDHB19P	0.0634710000000001	0.441664	3.19494401512384	0.00992258517486493	0.284572422388292	-3.23691	UP
CYP4B1	0.0423809999999997	0.722403833333333	3.19418146542991	0.0099352424366236	0.284572422388292	-3.2382	UP
JMJD8	0.0218131111111115	0.435028888888889	3.19221466779846	0.00996796518956416	0.284572422388292	-3.24153	UP
PABPC1P2	0.0582960000000001	0.61852	3.19157563824044	0.00997862091962101	0.284572422388292	-3.24261	UP
SOCS4	0.0177698571428571	0.249827071428571	3.19126414412207	0.00998381928451521	0.284572422388292	-3.24314	UP
ANXA8	0.04745	0.789064	3.19116223052081	0.00998552067228663	0.284572422388292	-3.24331	UP
ANXA8L1	0.04745	0.789064	3.19116223052081	0.00998552067228663	0.284572422388292	-3.24331	UP
ELOVL3	0.021709	0.212492	3.19086955908858	0.00999040830683179	0.284572422388292	-3.24381	UP
MIR363	0.0831745	0.584544	3.18850040671439	0.0100300639396732	0.284694155539762	-3.24782	UP
LARP7	0.0168750833333333	0.290004	3.18808131945657	0.0100370955765886	0.284694155539762	-3.24853	UP
FABP7	0.064037	0.387655	3.18738643976992	0.010048765749028	0.284694155539762	-3.2497	UP
ZC3H7B	0.0149880909090912	0.462126136363636	3.18661383043025	0.0100617577244541	0.284694155539762	-3.25101	UP
NBPF7	0.0509016	0.458243	3.18661367364835	0.0100617603626041	0.284694155539762	-3.25101	UP
SNX7	0.0188981666666668	0.136507416666667	3.18281840405697	0.010125831610764	0.28521304834191	-3.25743	UP
KIAA1586	0.0193378000000001	0.234059	3.18112372655716	0.0101545761633601	0.28521304834191	-3.2603	UP
DEFA4	0.0370920000000002	0.622809714285714	3.18086930992371	0.0101588987245276	0.28521304834191	-3.26073	UP
ABRA	0.0285373	0.419601	3.18004047057383	0.0101729938926696	0.28521304834191	-3.26213	UP
C10orf96	0.0411149230769232	0.465753615384615	3.17925864003901	0.0101863080459444	0.28521304834191	-3.26346	UP
PLD1	0.0375145806451615	0.47060664516129	3.17890809998095	0.0101922833650515	0.28521304834191	-3.26405	UP
AMY2B	0.0343962857142858	0.750868428571429	3.17809158844921	0.0102062156162142	0.28521304834191	-3.26543	UP
EPS8	0.0208396	0.400059	3.17757987471476	0.0102149570296936	0.28521304834191	-3.2663	UP
SNORD105	0.0265162	0.181141	3.17687588896909	0.0102269955225324	0.28521304834191	-3.26749	UP
GLTPD2	0.0421782857142856	0.242174	3.17470461851364	0.0102642171484932	0.28521304834191	-3.27116	UP
WNK2	0.0260259512195123	0.661196195121951	3.17358	0.0102834726195584	0.28521304834191	-3.27306	UP
AKAP2	0.0358201666666663	0.432474	3.17269563071204	0.0102987807200886	0.28521304834191	-3.27456	UP
HYAL1	0.0355799999999999	0.668792	3.17197801024451	0.010311155954411	0.28521304834191	-3.27578	UP
SSR3	0.0201427777777778	0.191556944444444	3.17162429692353	0.0103172612936608	0.28521304834191	-3.27638	UP
DAO	0.0269257142857143	0.639748	3.17159370686819	0.0103177894737831	0.28521304834191	-3.27643	UP
PURG	0.0171016279069766	0.175943837209302	3.16936302019662	0.0103563803357992	0.28521304834191	-3.28021	UP
PPP2R5C	0.0186669333333334	0.479689	3.16885488389434	0.0103651917971888	0.28521304834191	-3.28107	UP
LOC100009676	0.0186384761904766	0.126384952380952	3.16861000172493	0.0103694409845732	0.28521304834191	-3.28148	UP
GPR115	0.06426	0.514678	3.16848579298869	0.0103715969341386	0.28521304834191	-3.28169	UP
COL6A6	0.0551741666666667	0.560254	3.16818843785885	0.0103767601372775	0.28521304834191	-3.28219	UP
SFRS1	0.0246178181818181	0.090305	3.16807989846369	0.0103786454467154	0.28521304834191	-3.28238	UP
HEATR7A	0.0226648	0.755809	3.16798509545911	0.0103802924453127	0.28521304834191	-3.28254	UP
PIAS2	0.0347668333333334	0.384444	3.16622630691062	0.010410896336401	0.28521304834191	-3.28551	UP
SPANXD	0.0679000000000001	0.714597333333333	3.16507405674218	0.0104309963363118	0.28521304834191	-3.28747	UP
SPANXE	0.0679000000000001	0.714597333333333	3.16507405674218	0.0104309963363118	0.28521304834191	-3.28747	UP
IGDCC3	0.0259536666666668	0.496668444444444	3.16483913122597	0.0104350992943044	0.28521304834191	-3.28786	UP
LOC388796	0.026944275862069	0.403014482758621	3.16261009113327	0.0104741118628119	0.28521304834191	-3.29164	UP
SMG7	0.0169019999999998	0.206702	3.16231367178321	0.010479311049691	0.28521304834191	-3.29214	UP
CD36	0.0400844705882352	0.56874094117647	3.16124698806465	0.0104980425816488	0.28521304834191	-3.29394	UP
XYLB	0.017157	0.339602	3.15916438100711	0.0105347133856225	0.28521304834191	-3.29747	UP
SNHG6	0.058070181818182	0.30859	3.1586496735119	0.0105437966650723	0.28521304834191	-3.29834	UP
OR52E8	0.0777214999999999	0.706573	3.15812297884376	0.0105530998092912	0.28521304834191	-3.29923	UP
CHADL	0.0245988	0.599683266666667	3.15751061290599	0.0105639267798792	0.28521304834191	-3.30027	UP
ACPL2	0.0402283333333336	0.262406611111111	3.15653046236597	0.0105812801196981	0.28521304834191	-3.30193	UP
ITGA2B	0.0320243636363638	0.465142	3.15637036329599	0.0105841174153178	0.28521304834191	-3.3022	UP
LYG1	0.055376857142857	0.604963571428571	3.15583723787155	0.0105935711606348	0.28521304834191	-3.3031	UP
ZCCHC14	0.0236612467532465	0.680800779220779	3.1553220033609	0.0106027158866167	0.28521304834191	-3.30397	UP
MIR301A	0.056265	0.708596	3.15502040760597	0.0106080725679291	0.28521304834191	-3.30448	UP
ADNP2	0.0256539999999998	0.568167444444444	3.15455158574018	0.0106164048885421	0.28521304834191	-3.30528	UP
SNORD1B	0.0387926666666667	0.430633	3.15447849390543	0.0106177045469162	0.28521304834191	-3.3054	UP
DLX5	0.0220523913043481	0.170854586956522	3.15323739487533	0.0106397976808153	0.28544519163664	-3.3075	UP
FAM128A	0.0158789	0.148651	3.15193991541888	0.0106629448984956	0.28570499203406	-3.3097	UP
EPDR1	0.0697908571428571	0.409132714285714	3.15073400997261	0.0106845047531786	0.285843617050364	-3.31174	UP
HMGCS1	0.0213802	0.23044	3.14594410085474	0.0107705840458891	0.285843617050364	-3.31985	UP
PCDHGC4	0.0655636551724137	0.419132793103448	3.14546810860814	0.0107791768592544	0.285843617050364	-3.32065	UP
MAP3K13	0.045901	0.423288944444445	3.14481479773014	0.0107909821550376	0.285843617050364	-3.32176	UP
MTSS1	0.0328128965517242	0.411528034482759	3.14421731875987	0.0108017901819387	0.285843617050364	-3.32277	UP
DISP2	0.0219676666666668	0.304817055555556	3.1437900068406	0.0108095268018078	0.285843617050364	-3.3235	UP
RNF219	0.0435484615384616	0.358715923076923	3.1436365045328	0.0108123073979865	0.285843617050364	-3.32376	UP
ST3GAL1	0.0284848837209299	0.447417511627907	3.14288450196291	0.0108259400489437	0.285843617050364	-3.32503	UP
MCHR1	0.0272368888888888	0.505957333333333	3.14227554734527	0.0108369923788672	0.285843617050364	-3.32606	UP
RPS18	0.0318485161290322	0.191493612903226	3.14169578712358	0.0108475255944837	0.285843617050364	-3.32704	UP
SPAG8	0.046423	0.301339	3.14063199158478	0.0108668801932388	0.285843617050364	-3.32884	UP
LYNX1	0.02567703030303	0.428020333333333	3.1404261274512	0.0108706297548929	0.285843617050364	-3.32919	UP
BTAF1	0.0195638	0.332719	3.13989578747818	0.0108802953578429	0.285843617050364	-3.33009	UP
DUS1L	0.0244195294117647	0.370911882352941	3.13983645230166	0.0108813773070948	0.285843617050364	-3.33019	UP
GTF2E2	0.0157831111111109	0.274260333333333	3.13833418948041	0.0109088071621023	0.285843617050364	-3.33273	UP
PABPC4	0.0235828000000001	0.369314	3.13797967280919	0.0109152906264992	0.285843617050364	-3.33333	UP
EDARADD	0.0250153333333338	0.310964238095238	3.13790623763632	0.0109166341160822	0.285843617050364	-3.33346	UP
CASP7	0.0187745217391306	0.287506304347826	3.13544320079754	0.010961793507514	0.285843617050364	-3.33763	UP
CNGB1	0.0518731	0.560207	3.13420631089217	0.0109845438989692	0.285843617050364	-3.33972	UP
RCSD1	0.0533691000000001	0.571326	3.13247857742074	0.0110164035579451	0.285843617050364	-3.34265	UP
TSHB	0.0291480000000001	0.755915	3.13011794071288	0.0110600872718276	0.285843617050364	-3.34664	UP
RBPMS	0.0243028064516129	0.560205983870968	3.12956948041325	0.0110702619589672	0.285843617050364	-3.34757	UP
NLK	0.0228246	0.525924	3.12923516127689	0.01107646874209	0.285843617050364	-3.34814	UP
SERPINF2	0.0356262857142858	0.707002285714285	3.12753485393848	0.011108090957309	0.285843617050364	-3.35102	UP
MOCS3	0.0212358823529414	0.152317823529412	3.12746717620696	0.0111093515371585	0.285843617050364	-3.35113	UP
MINPP1	0.0242235294117651	0.349366235294118	3.1272133271097	0.0111140810912479	0.285843617050364	-3.35156	UP
IKBKE	0.0350414545454545	0.423570181818182	3.12693549094184	0.0111192599229041	0.285843617050364	-3.35203	UP
SNORD45B	0.091999	0.323311	3.12611223715553	0.0111346197999923	0.285843617050364	-3.35342	UP
C22orf31	0.0532144999999999	0.593419	3.1256668148873	0.0111429393418083	0.285843617050364	-3.35418	UP
LLGL1	0.0287755714285718	0.287359642857143	3.12559034175698	0.0111443683381847	0.285843617050364	-3.35431	UP
C5orf53	0.0672675	0.730738	3.12515249056378	0.0111525537544048	0.285843617050364	-3.35505	UP
PDCL3	0.0187496000000001	0.172211866666667	3.12404266511594	0.0111733290208312	0.285843617050364	-3.35693	UP
MIR1227	0.045168	0.514942	3.12334817450307	0.0111863496414801	0.285843617050364	-3.3581	UP
FLJ43950	0.0694133333333333	0.519079333333333	3.12329986661108	0.0111872559177347	0.285843617050364	-3.35819	UP
USP6NL	0.0206029444444443	0.612835583333333	3.12047364496698	0.0112404082123973	0.285843617050364	-3.36297	UP
PMS2L11	0.025235111111111	0.797828444444445	3.12037484834349	0.011242270939268	0.285843617050364	-3.36314	UP
GLDN	0.0593732941176474	0.422025705882353	3.1201159789021	0.011247153204382	0.285843617050364	-3.36358	UP
BEAN	0.0327796250000001	0.461775	3.12002	0.0112490457887451	0.285843617050364	-3.36375	UP
AMBP	0.0684212	0.495731	3.11979426015043	0.0112532238326749	0.285843617050364	-3.36412	UP
BMS1P1	0.0213542857142853	0.268473142857143	3.11840660271445	0.0112794465456712	0.285843617050364	-3.36647	UP
BMS1P5	0.0213542857142853	0.268473142857143	3.11840660271445	0.0112794465456712	0.285843617050364	-3.36647	UP
EEF2	0.0257764444444447	0.469222666666667	3.11758691854832	0.0112949656152164	0.285843617050364	-3.36786	UP
CHPF	0.0191938888888892	0.323029944444444	3.11725547133149	0.0113012471116387	0.285843617050364	-3.36842	UP
HDAC11	0.0221654285714284	0.257005914285714	3.11696804159109	0.0113066972989062	0.285843617050364	-3.36891	UP
DEPDC6	0.0234854	0.237827	3.11667695000915	0.0113122196662231	0.285843617050364	-3.3694	UP
C7orf53	0.0455647142857144	0.693254928571429	3.11642611007702	0.0113169806267676	0.285843617050364	-3.36983	UP
MKRN2	0.0178794	0.263168	3.1152347972298	0.0113396198780681	0.285843617050364	-3.37184	UP
MAP3K11	0.0245644444444445	0.358220222222222	3.11443641479842	0.0113548179949013	0.285843617050364	-3.37319	UP
RABGGTB	0.0249785333333332	0.105312466666667	3.11406158364591	0.0113619605292448	0.285843617050364	-3.37383	UP
TBC1D22A	0.025615573770492	0.649230147540984	3.11352548157931	0.0113721841359878	0.285843617050364	-3.37474	UP
LTBP3	0.0379128499999999	0.433613	3.11264740792494	0.0113889495946662	0.285843617050364	-3.37622	UP
PRH1	0.0322218823529413	0.586789882352941	3.11226542379517	0.0113962508925945	0.285843617050364	-3.37687	UP
OR52N5	0.0471533333333335	0.693354666666667	3.11226041743686	0.0113963466166539	0.285843617050364	-3.37688	UP
LOC100132832	0.0237660000000001	0.636245	3.11132229539046	0.0114142985229067	0.285843617050364	-3.37847	UP
GPR88	0.0538289999999998	0.327280642857143	3.10783678892549	0.011481251324118	0.285843617050364	-3.38437	UP
DHRS7	0.0178578461538462	0.148777230769231	3.1074338071918	0.0114890180660585	0.285843617050364	-3.38505	UP
MECOM	0.0390758055555558	0.304966347222222	3.10741	0.0114894581178598	0.285843617050364	-3.38509	UP
MIR30C1	0.0357473333333329	0.791962333333333	3.10724018925747	0.011492751614222	0.285843617050364	-3.38538	UP
PPAPDC1A	0.0415815652173915	0.31244252173913	3.10692328089344	0.0114988652621284	0.285843617050364	-3.38592	UP
PPP1R1C	0.0711142499999998	0.617493	3.10565528680542	0.0115233601559516	0.285843617050364	-3.38806	UP
HCN3	0.0283016999999999	0.270861	3.10511728759273	0.0115337692743658	0.285843617050364	-3.38897	UP
CDC37	0.0199259999999998	0.388750368421053	3.10406744682564	0.0115541091555143	0.285843617050364	-3.39075	UP
ZAP70	0.046199488372093	0.640658395348837	3.10310946712555	0.0115727013497092	0.285843617050364	-3.39237	UP
PDLIM4	0.0236442222222222	0.406964925925926	3.10244136046266	0.0115856859031104	0.285843617050364	-3.39351	UP
HTRA3	0.0382427	0.451026	3.1020305392344	0.0115936775587129	0.285843617050364	-3.3942	UP
IQCD	0.0159125	0.161705	3.1018396792396	0.0115973922553001	0.285843617050364	-3.39452	UP
ADCY5	0.0383917647058823	0.468770470588235	3.10147529868181	0.0116044875570618	0.285843617050364	-3.39514	UP
CRLF3	-0.0252018	0.325910666666667	-3.10094	0.0116148282500402	0.285843617050364	-3.39604	DOWN
LOC100130557	0.020323882352941	0.150537352941177	3.10040010985366	0.011625449800298	0.285843617050364	-3.39696	UP
TNNT2	0.0362876666666667	0.576721	3.09900344785092	0.0116527375001472	0.285843617050364	-3.39933	UP
ANGPTL2	0.0455500000000001	0.55477	3.09899036279269	0.011652993463222	0.285843617050364	-3.39935	UP
EGF	0.040258923076923	0.557186384615385	3.0982684467263	0.0116671241319115	0.285843617050364	-3.40057	UP
PARD6A	0.0173206000000002	0.388404633333334	3.09823918946479	0.011667697178601	0.285843617050364	-3.40062	UP
OLAH	0.0506583999999999	0.582195	3.09814574416378	0.0116695276358818	0.285843617050364	-3.40078	UP
ZFY	0.0349262	0.173308	3.09769520858343	0.0116783570982831	0.285843617050364	-3.40154	UP
TRIM7	0.0366377037037041	0.387193814814815	3.09569513960843	0.0117176365090559	0.285965402743906	-3.40493	UP
RRAGD	0.0266664705882353	0.270268529411765	3.09546708651107	0.0117221238321373	0.285965402743906	-3.40532	UP
PHGR1	0.0620409999999999	0.555515	3.09426175192446	0.011745870027045	0.285965402743906	-3.40736	UP
SPINK4	0.0547825000000001	0.537071	3.09342695202872	0.011762345207303	0.285965402743906	-3.40877	UP
C10orf140	0.0208793571428572	0.167243321428571	3.09264727702065	0.0117777538346175	0.285965402743906	-3.41009	UP
MINK1	0.0189048333333337	0.591293916666667	3.09261846553877	0.0117783236283185	0.285965402743906	-3.41014	UP
ERAS	0.0724111111111111	0.535041555555555	3.09184064163626	0.0117937170234085	0.285965402743906	-3.41146	UP
EIF4A2	0.0294007272727271	0.193192636363636	3.09101899264839	0.0118100000979793	0.285965402743906	-3.41285	UP
PXK	0.0218649000000002	0.483934	3.0898413426851	0.0118333783760864	0.285965402743906	-3.41484	UP
INPP1	0.0216902857142862	0.449477571428571	3.08981264421783	0.0118339486784288	0.285965402743906	-3.41489	UP
SNORA46	0.0211320000000002	0.882536	3.08929979919598	0.0118441447933917	0.285965402743906	-3.41576	UP
USP40	0.0267971250000001	0.777891	3.08853980689483	0.011859271097639	0.285965402743906	-3.41705	UP
SLC10A7	0.0278531250000001	0.322173	3.0868542178544	0.0118928903603104	0.285965402743906	-3.4199	UP
RPL32	0.015856	0.219085733333333	3.08637828455943	0.0119024005491863	0.285965402743906	-3.42071	UP
FBXL21	0.0270449333333334	0.260032333333333	3.08550537961898	0.0119198633313753	0.285965402743906	-3.42219	UP
SLFN5	0.0191192222222222	0.293720944444444	3.08404068134338	0.0119492240816207	0.285965402743906	-3.42467	UP
MUL1	0.0148521904761909	0.281060857142857	3.08236332257642	0.0119829386513663	0.285965402743906	-3.42751	UP
TBX6	0.0290541333333335	0.370034133333333	3.08155759327692	0.0119991682360644	0.285965402743906	-3.42887	UP
LOC100101115	0.235146	0.483851	3.07924114739028	0.0120459531541988	0.285965402743906	-3.43279	UP
TTTY21	0.235146	0.483851	3.07924114739028	0.0120459531541988	0.285965402743906	-3.43279	UP
MIR1234	0.0196048888888888	0.848474222222222	3.07713539825073	0.0120886445812446	0.285965402743906	-3.43636	UP
LENG9	0.0230955555555554	0.0785411111111111	3.0731650159979	0.0121695606118724	0.285965402743906	-3.44308	UP
SPARC	0.0285350666666668	0.363653266666666	3.07297759851406	0.0121733938269014	0.285965402743906	-3.4434	UP
SLC25A12	0.0187617333333333	0.325400866666667	3.07228756291323	0.012187517643173	0.285965402743906	-3.44457	UP
SNORD59B	0.0400695	0.457495	3.07142426078365	0.0122052115232989	0.285965402743906	-3.44603	UP
KLHL21	0.0273908749999999	0.436399	3.07036258785153	0.0122270071527105	0.285965402743906	-3.44783	UP
ADH1A	0.046252	0.598467	3.07014411976166	0.0122314971322093	0.285965402743906	-3.4482	UP
KIAA1549	0.0236309787234044	0.684455914893617	3.06996173289272	0.0122352468579808	0.285965402743906	-3.44851	UP
CALML3	0.0308847692307694	0.757118076923077	3.06991335935731	0.0122362415757689	0.285965402743906	-3.44859	UP
SFXN5	0.025513945945946	0.531479459459459	3.06972908257117	0.0122400316656414	0.285965402743906	-3.4489	UP
GAGE12B	0.106641333333333	0.56306	3.0687587226918	0.0122600092353168	0.285965402743906	-3.45054	UP
GAGE12H	0.106641333333333	0.56306	3.0687587226918	0.0122600092353168	0.285965402743906	-3.45054	UP
BOC	0.0338957222222222	0.400357027777778	3.0683237971941	0.0122689742103248	0.285965402743906	-3.45128	UP
LOC90834	-0.03034	0.786794363636364	-3.06813	0.0122729590039065	0.285965402743906	-3.45161	DOWN
SCAPER	0.0364702352941175	0.701001705882353	3.06732965683859	0.0122894912767671	0.285965402743906	-3.45296	UP
MIR10A	0.0714716666666666	0.568624833333333	3.06692904045395	0.0122977691109683	0.285965402743906	-3.45364	UP
RLN3	0.0528251999999999	0.631576	3.06665630569431	0.0123034078213096	0.285965402743906	-3.4541	UP
DRP2	0.0764682499999999	0.529137	3.06611461881905	0.0123146148773929	0.285965402743906	-3.45502	UP
C10orf105	0.0304363200000001	0.704186	3.06596816895377	0.0123176465967265	0.285965402743906	-3.45527	UP
TRIM9	0.0244978	0.27789	3.06589202130055	0.0123192232623847	0.285965402743906	-3.4554	UP
NHEDC2	0.0310564615384616	0.351078846153846	3.06562997082629	0.0123246506925839	0.285965402743906	-3.45584	UP
ACVR1	0.0226301111111111	0.373643055555556	3.06470811745056	0.0123437629944623	0.285965402743906	-3.4574	UP
DSG2	0.0244399999999999	0.365688	3.06421954504517	0.0123539045923511	0.285965402743906	-3.45823	UP
ASPRV1	0.0523529090909091	0.789869	3.06407694864044	0.0123568661592953	0.285965402743906	-3.45847	UP
CD44	0.044498484848485	0.452278454545455	3.06384246452061	0.0123617377089472	0.285965402743906	-3.45887	UP
RAP2A	0.0184941428571428	0.275918785714286	3.0636042641899	0.012366688475541	0.285965402743906	-3.45927	UP
PRPF4	0.0202695555555558	0.174313222222222	3.06278651263241	0.0123837000910603	0.285965402743906	-3.46066	UP
HMGB2	0.0146213	0.0617884	3.06248227516854	0.0123900352211386	0.285965402743906	-3.46117	UP
FAM179A	0.0383045	0.562069	3.06210331737147	0.0123979308848719	0.285965402743906	-3.46181	UP
SCGB1A1	0.0590553333333333	0.646820333333333	3.06097870633885	0.0124213926825314	0.285965402743906	-3.46372	UP
PEX12	0.0147694	0.132542	3.06091392273126	0.0124227455892489	0.285965402743906	-3.46383	UP
ZNF124	0.0344323999999999	0.654185	3.06052273160118	0.0124309182201775	0.285965402743906	-3.46449	UP
MIR125B2	0.0758500000000001	0.663429	3.06040335034399	0.0124334133868332	0.285965402743906	-3.46469	UP
MEGF9	0.0324645	0.300427	3.05962551080117	0.0124496834137967	0.285965402743906	-3.46601	UP
SLC7A8	0.0323183157894738	0.377843263157895	3.05960632673118	0.012450084960806	0.285965402743906	-3.46604	UP
ROPN1	0.031535	0.262455833333333	3.05937784866526	0.0124548683154507	0.285965402743906	-3.46643	UP
OPRK1	0.0320618999999999	0.301791	3.05785107516366	0.0124868806834712	0.285965402743906	-3.46902	UP
SNX24	0.0190292999999999	0.268034	3.05756335285422	0.0124929228641461	0.285965402743906	-3.4695	UP
GSX1	0.0372081	0.205838	3.05711892043756	0.0125022618370766	0.285965402743906	-3.47026	UP
PTPLAD1	0.0229790476190476	0.254547714285714	3.05694282134108	0.012505964226228	0.285965402743906	-3.47055	UP
MIR196B	0.0477832	0.122391	3.05636709503004	0.0125180763857341	0.285965402743906	-3.47153	UP
ELOVL7	0.0275871764705882	0.269881705882353	3.05633181235607	0.0125188190541958	0.285965402743906	-3.47159	UP
C19orf24	0.0327866666666662	0.292696833333333	3.05445532202091	0.0125583824354956	0.286168089608293	-3.47477	UP
NEBL	0.0439346451612906	0.414539774193548	3.0544326840512	0.0125588605071852	0.286168089608293	-3.4748	UP
NOP56	0.0256207878787882	0.453879666666667	3.0539930916385	0.0125681475667937	0.286168089608293	-3.47555	UP
FAM176A	0.0587351428571431	0.388612771428572	3.05321895166346	0.0125845195190065	0.286233749960169	-3.47686	UP
GPA33	0.0319435	0.370427	3.04972224329936	0.012658741863611	0.287359299064372	-3.48278	UP
TMEM198	0.0337586	0.340595	3.0493060957322	0.0126676048898244	0.287359299064372	-3.48349	UP
SNHG4	0.0296786666666668	0.255886	3.04897649819574	0.0126746290902527	0.287359299064372	-3.48404	UP
RPS11	0.0204657333333334	0.132603	3.04823931818689	0.0126903538698772	0.287408750771252	-3.48529	UP
OR2B2	0.0488103999999999	0.561242	3.04503762344342	0.0127588807870588	0.287737247098906	-3.49071	UP
MIR148B	0.0378375000000001	0.650851	3.04503110664859	0.0127590206529634	0.287737247098906	-3.49072	UP
TXNDC12	0.0143820740740744	0.207911555555556	3.04436172992825	0.0127733954139969	0.287737247098906	-3.49186	UP
DTNBP1	0.0245725555555556	0.440276166666667	3.04332157026977	0.0127957655148979	0.287737247098906	-3.49362	UP
MIR193B	0.104442	0.227465	3.04319936949892	0.0127983962403769	0.287737247098906	-3.49383	UP
C1orf204	0.0821277333333335	0.455562266666666	3.04300608376817	0.0128025584034881	0.287737247098906	-3.49415	UP
CCBE1	0.0232246	0.210145	3.04288399624717	0.0128051881158598	0.287737247098906	-3.49436	UP
NGDN	0.0189694666666666	0.186385	3.04178754577703	0.0128288299256414	0.287737247098906	-3.49622	UP
FAM83B	0.0217725333333336	0.256214	3.04150473753093	0.0128349351037538	0.287737247098906	-3.4967	UP
KLHDC3	0.0145099999999998	0.167731666666667	3.04117600784324	0.0128420353494125	0.287737247098906	-3.49725	UP
CKMT1A	0.0422413333333334	0.51747	3.0396566833976	0.012874903451746	0.287737247098906	-3.49983	UP
MAZ	0.0370743157894736	0.284294526315789	3.03950246389883	0.0128782445380455	0.287737247098906	-3.50009	UP
TBC1D9	0.0240043571428571	0.495278321428572	3.03920316249492	0.012884731276358	0.287737247098906	-3.50059	UP
LOC283404	0.0385352499999999	0.528674	3.03728768143863	0.0129263244475899	0.287737247098906	-3.50384	UP
TBX22	0.0500056666666668	0.432935	3.03722550649473	0.0129276768229751	0.287737247098906	-3.50394	UP
GAGE2E	0.0736553846153845	0.581334153846154	3.03637522302743	0.0129461859557643	0.287737247098906	-3.50538	UP
GAGE8	0.0736553846153845	0.581334153846154	3.03637522302743	0.0129461859557643	0.287737247098906	-3.50538	UP
HHAT	0.0271073333333332	0.417685242424242	3.03624964434999	0.0129489218688778	0.287737247098906	-3.50559	UP
SSNA1	0.0215123	0.250406	3.03509516393166	0.0129741015733862	0.287940400296259	-3.50755	UP
CLYBL	0.0404091147540985	0.455270459016394	3.03435824984205	0.0129902001157102	0.287940400296259	-3.5088	UP
CLEC2D	0.0375647999999998	0.586351	3.03396633039747	0.0129987702504036	0.287940400296259	-3.50946	UP
PIK3C2G	0.0635448333333333	0.480099083333333	3.03275066799519	0.0130253899819659	0.288193897367029	-3.51152	UP
MSMP	0.0354273333333334	0.738891	3.03171482278602	0.0130481161149672	0.288193897367029	-3.51327	UP
DYNLL1	0.0140342666666668	0.136168	3.03137843227184	0.0130555051263663	0.288193897367029	-3.51384	UP
SGK1	0.0244205098039218	0.291976215686275	3.03096753537366	0.013064536509452	0.288193897367029	-3.51454	UP
SH3RF1	0.0218722307692305	0.616959961538461	3.02974153599119	0.0130915215095312	0.288439467456022	-3.51661	UP
CORO2A	0.0687871428571427	0.359735857142857	3.02887206391377	0.0131106936036489	0.288439467456022	-3.51809	UP
MUM1L1	0.109977333333334	0.416862666666666	3.02777968388161	0.0131348215085026	0.288439467456022	-3.51994	UP
L2HGDH	0.0176649333333333	0.246207	3.02760787311561	0.0131386204955095	0.288439467456022	-3.52023	UP
AP1M1	0.0143337	0.182333	3.02738140903205	0.0131436296607122	0.288439467456022	-3.52061	UP
RGP1	0.01839	0.283795	3.02543680034832	0.0131867228268105	0.288899929895239	-3.5239	UP
SDHA	0.0191401111111112	0.542260388888889	3.02393512150797	0.01322009917781	0.288899929895239	-3.52645	UP
ZNF366	0.0436807368421055	0.607964157894737	3.02249370340379	0.0132522172674985	0.288899929895239	-3.52889	UP
RHOH	0.0451214000000001	0.713169	3.02248874338074	0.0132523279255193	0.288899929895239	-3.5289	UP
MIR96	0.0273208571428571	0.761722857142857	3.02172732276156	0.0132693263929761	0.288899929895239	-3.53018	UP
C6orf182	0.0209584347826086	0.363025913043478	3.02117642492733	0.0132816388789158	0.288899929895239	-3.53112	UP
VPS13B	0.02986756097561	0.502967341463415	3.02056339955325	0.0132953536113097	0.288899929895239	-3.53216	UP
TCTN2	0.0193309999999996	0.216054666666667	3.02012367812815	0.0133052000510652	0.288899929895239	-3.5329	UP
KCNV2	0.0342902000000004	0.786894	3.02009321104074	0.0133058825593559	0.288899929895239	-3.53295	UP
GZF1	0.0462074000000001	0.661896	3.01973415349058	0.0133139286769039	0.288899929895239	-3.53356	UP
SYCN	0.0692498333333336	0.511505	3.01914004999125	0.0133272528419101	0.288899929895239	-3.53457	UP
ZBTB24	0.0234306666666668	0.259133777777778	3.01824863560311	0.0133472704284198	0.288899929895239	-3.53607	UP
LGALS4	0.027505142857143	0.732843142857143	3.01800206989046	0.0133528127182007	0.288899929895239	-3.53649	UP
SIRPB1	0.0386599999999998	0.417846666666667	3.01768545631665	0.0133599329833138	0.288899929895239	-3.53703	UP
GPR18	0.0249536666666667	0.789717833333333	3.01714013292081	0.0133722057451997	0.288899929895239	-3.53795	UP
KCNJ11	0.0263118823529411	0.304208058823529	3.01668604609989	0.0133824339610301	0.288899929895239	-3.53872	UP
MRVI1	0.0340053	0.472375	3.0154950336712	0.0134092992190974	0.288958495733455	-3.54074	UP
HDAC4	0.062127345971564	0.675395834123223	3.01523145938915	0.0134152520052988	0.288958495733455	-3.54118	UP
SORBS2	0.0497492530120485	0.545798843373494	3.01475601173196	0.0134259967387582	0.288958495733455	-3.54199	UP
ZMIZ1	0.0282473000000001	0.526222	3.01399823672028	0.0134431399925317	0.289034319940745	-3.54327	UP
FIG4	0.0231341379310344	0.210276034482759	3.00964821867551	0.0135419839894057	0.289500235093857	-3.55064	UP
TBCB	0.0217769565217393	0.380427173913043	3.00786538964287	0.0135827084821879	0.289500235093857	-3.55365	UP
ALS2	0.0195482352941174	0.244831411764706	3.00776544103784	0.0135849952644982	0.289500235093857	-3.55382	UP
PARD3	0.0322652345679009	0.546447555555555	3.00757115810603	0.0135894415002187	0.289500235093857	-3.55415	UP
ACOX3	0.0389192826086955	0.52144427173913	3.00702049173313	0.013602051766755	0.289500235093857	-3.55509	UP
FAM75A5	0.0459420000000001	0.630827	3.00700227847646	0.0136024690543635	0.289500235093857	-3.55512	UP
FAM75A7	0.0459420000000001	0.630827	3.00700227847646	0.0136024690543635	0.289500235093857	-3.55512	UP
CLU	0.0218523	0.394098	3.00679453606255	0.0136072296066091	0.289500235093857	-3.55547	UP
ARAP3	0.0223693	0.267008	3.00546830473668	0.013637661129689	0.289500235093857	-3.55771	UP
WDHD1	0.0197258461538464	0.185679846153846	3.00493	0.0136499947400137	0.289500235093857	-3.55862	UP
ARR3	0.0893800000000001	0.653835714285714	3.0046083595996	0.013657430393971	0.289500235093857	-3.55917	UP
MIR9-1	0.0217717777777777	0.0882676666666666	3.0040743346121	0.0136697217907909	0.289500235093857	-3.56007	UP
SPERT	0.0427400000000001	0.617541857142857	3.00373096807928	0.0136776308506569	0.289500235093857	-3.56065	UP
PODN	0.0541834999999999	0.461435	3.00352709156972	0.0136823291230653	0.289500235093857	-3.561	UP
PAPPA2	0.0666579999999999	0.366934538461538	3.00289562091869	0.0136968916169703	0.289500235093857	-3.56207	UP
TLR10	0.0297553333333332	0.278953	3.00266687582399	0.0137021706599027	0.289500235093857	-3.56246	UP
ABHD6	0.0216049411764707	0.308455176470588	3.00251732340514	0.0137056231936979	0.289500235093857	-3.56271	UP
AKT1S1	0.0135638620689655	0.240530344827586	3.00231182207798	0.0137103687983284	0.289500235093857	-3.56306	UP
BMS1P4	0.0190245714285715	0.342835714285714	3.00137462016023	0.0137320326826062	0.289618851906032	-3.56464	UP
ABCA5	0.0420692631578947	0.312451263157895	3.00088856457388	0.0137432818373015	0.289618851906032	-3.56547	UP
OR2Z1	0.0819540000000001	0.553894	2.9984331826851	0.0138002523783811	0.290530908453994	-3.56962	UP
SNORD17	0.0519468000000002	0.527277	2.99617811967482	0.0138527871311373	0.291062126429874	-3.57344	UP
MIPEP	0.0203961578947372	0.347730973684211	2.99535505190158	0.013872012352027	0.291062126429874	-3.57483	UP
DHRS12	0.0232113333333333	0.30891880952381	2.99494033225581	0.0138817096767575	0.291062126429874	-3.57554	UP
CHST9	0.0221033333333334	0.200545333333333	2.99442207417335	0.0138938377373402	0.291062126429874	-3.57641	UP
SEPT10	0.0274803157894736	0.192446157894737	2.99396579595619	0.0139045243099681	0.291062126429874	-3.57719	UP
BFAR	0.0299362857142855	0.373514142857143	2.99382686712138	0.0139077798501434	0.291062126429874	-3.57742	UP
CCT3	0.0169018	0.184679	2.99075021718241	0.0139800748762988	0.29132568396949	-3.58263	UP
COL17A1	0.0432918461538463	0.535493615384615	2.98940828322408	0.0140117274352758	0.29132568396949	-3.5849	UP
MIR302A	0.0434199999999998	0.745065333333333	2.98935052530055	0.0140130914250523	0.29132568396949	-3.585	UP
MIR302D	0.0434199999999998	0.745065333333333	2.98935052530055	0.0140130914250523	0.29132568396949	-3.585	UP
SERPINE2	0.0339641111111113	0.458105777777778	2.98908060609446	0.0140194675310432	0.29132568396949	-3.58546	UP
CSDA	0.0287765714285713	0.126810571428571	2.98884432487264	0.0140250514577744	0.29132568396949	-3.58586	UP
METAP2	0.0172686	0.186862	2.98874416745622	0.0140274191163346	0.29132568396949	-3.58603	UP
SNX20	0.0493963	0.547778	2.98812265840282	0.0140421203083287	0.29132568396949	-3.58708	UP
BTBD9	0.0345426666666664	0.437960933333333	2.98640616473834	0.0140828038980252	0.29132568396949	-3.58998	UP
CD40LG	0.105557333333333	0.698526888888889	2.98477904264864	0.0141214801149003	0.29132568396949	-3.59274	UP
TMEM39A	0.0150583076923077	0.301987	2.98465313958527	0.0141244773007752	0.29132568396949	-3.59295	UP
DRAM2	0.017155142857143	0.132978142857143	2.98405537566756	0.0141387162170204	0.29132568396949	-3.59396	UP
ADHFE1	0.0855228181818183	0.311056863636364	2.98385936545015	0.0141433884222705	0.29132568396949	-3.59429	UP
COMMD6	0.0133604000000001	0.338768333333333	2.9832581943548	0.0141577280725767	0.29132568396949	-3.59531	UP
TAAR2	0.0570425	0.741405	2.98309674117969	0.0141615817149088	0.29132568396949	-3.59558	UP
PSKH1	0.0252672	0.439047	2.98165631310494	0.014196009873388	0.29132568396949	-3.59802	UP
MRPS27	0.020556933333333	0.358249	2.98120331079161	0.0142068548477983	0.29132568396949	-3.59879	UP
TMEM140	-0.0418344	0.263478928571429	-2.98033	0.0142278940670449	0.29132568396949	-3.60028	DOWN
MIR182	0.0339615000000001	0.72539	2.98009663754647	0.0142333843510324	0.29132568396949	-3.60066	UP
PCDH12	0.0663249999999999	0.356282	2.97990316700302	0.0142380274641394	0.29132568396949	-3.60099	UP
CNIH2	0.0183259000000001	0.246999	2.97949876320408	0.0142477377622879	0.29132568396949	-3.60167	UP
GKAP1	0.0217016666666666	0.306021166666667	2.97820532083191	0.0142788404231689	0.29132568396949	-3.60386	UP
RNASEK	0.0215965263157893	0.121173842105263	2.97773078625799	0.0142902686125188	0.29132568396949	-3.60467	UP
UBTD2	0.0206038518518521	0.36387837037037	2.97760752515032	0.0142932386265844	0.29132568396949	-3.60488	UP
PLCL2	0.031184076923077	0.421650576923077	2.97675794581112	0.0143137266062153	0.29132568396949	-3.60631	UP
C7orf34	0.058304	0.543972	2.97674585169401	0.0143140184769741	0.29132568396949	-3.60633	UP
HIST1H1B	0.0130612	0.116516	2.97638086341101	0.0143228296947868	0.29132568396949	-3.60695	UP
EMILIN1	0.0319485555555554	0.523225833333334	2.9763361659612	0.0143239091198502	0.29132568396949	-3.60703	UP
AEBP2	0.0198641052631579	0.392122894736842	2.97606279633454	0.0143305126870549	0.29132568396949	-3.60749	UP
MAFG	0.0344441818181821	0.320690151515152	2.97589869803901	0.0143344781647573	0.29132568396949	-3.60777	UP
RDM1	0.0265515384615388	0.279712846153846	2.97542436094702	0.014345946927483	0.29132568396949	-3.60857	UP
HSPA12A	0.0312088181818181	0.420125136363636	2.97456507575627	0.0143667469615929	0.291469156091743	-3.61003	UP
PRKRIR	0.0176861538461539	0.224377692307692	2.97233163801624	0.0144209537689543	0.292099298798319	-3.61381	UP
MIR106A	0.0612025	0.459947	2.97193734860181	0.0144305450030803	0.292099298798319	-3.61447	UP
ZPBP2	0.0559934285714284	0.516920714285714	2.97086027741774	0.01445677826942	0.292099298798319	-3.6163	UP
USP47	0.0245969	0.485495	2.97059307031533	0.0144632939089959	0.292099298798319	-3.61675	UP
C1orf152	0.034898	0.649245	2.97045628920659	0.0144666303678918	0.292099298798319	-3.61698	UP
FAM184A	0.0247244	0.47225	2.96923472639326	0.014496462337496	0.292151191075697	-3.61905	UP
CWF19L1	0.0148218666666669	0.293413	2.96900797161917	0.0145020068377907	0.292151191075697	-3.61943	UP
CYP2S1	0.0160284	0.121604733333333	2.96843360594559	0.0145160606165574	0.292151191075697	-3.6204	UP
MEX3D	0.0236104000000001	0.475628	2.96773639793865	0.0145331387749047	0.292151191075697	-3.62158	UP
POM121L12	0.040322363636364	0.766006818181818	2.96683732827512	0.0145551917453333	0.292151191075697	-3.6231	UP
TBC1D5	0.0222410769230766	0.392241692307692	2.96616191583421	0.0145717811087081	0.292151191075697	-3.62425	UP
IFFO2	0.0330845624999999	0.489445	2.96605824888252	0.0145743290615714	0.292151191075697	-3.62442	UP
GALNTL1	0.0298241666666664	0.291688	2.96585454612724	0.0145793370410991	0.292151191075697	-3.62477	UP
PLA2G3	0.0669168000000001	0.336958	2.96370635591663	0.0146322564916862	0.292509978206257	-3.6284	UP
APEH	0.0165802	0.186957	2.96324203193546	0.0146437205217708	0.292509978206257	-3.62919	UP
C9orf106	0.0468424	0.353879	2.96261358787291	0.0146592511911203	0.292509978206257	-3.63025	UP
IL1RL1	0.0468349999999999	0.429948	2.9626085235455	0.0146593764133527	0.292509978206257	-3.63026	UP
RAD51L1	0.0239764935064936	0.555408506493506	2.96047873862097	0.0147121347887502	0.292509978206257	-3.63387	UP
CCDC106	0.0243432000000003	0.335070533333333	2.96042302026912	0.0147135176172207	0.292509978206257	-3.63396	UP
AMDHD2	0.0249890000000003	0.473788954545455	2.96019083612756	0.0147192814307085	0.292509978206257	-3.63435	UP
FGFR1	0.0328232571428572	0.33637	2.96009988783481	0.0147215397864645	0.292509978206257	-3.63451	UP
TGFBR3	0.0278736666666666	0.373240880952381	2.95972267709948	0.0147309101481788	0.292509978206257	-3.63514	UP
PPIAL4D	0.049024	0.529924	2.95829949926743	0.0147663182496231	0.292509978206257	-3.63755	UP
PPIAL4F	0.049024	0.529924	2.95829949926743	0.0147663182496231	0.292509978206257	-3.63755	UP
TRIM67	0.0307572631578945	0.307152105263158	2.95823487189331	0.0147679282071406	0.292509978206257	-3.63766	UP
PTPN22	0.055487	0.530822	2.95766992623077	0.0147820093938335	0.292509978206257	-3.63862	UP
SULT1C2	0.0449120000000001	0.444096666666667	2.95734086266713	0.0147902175493763	0.292509978206257	-3.63918	UP
HNRNPR	0.0148955294117647	0.113748235294118	2.95545197818381	0.0148374236385447	0.29296644526838	-3.64237	UP
KIF3C	0.0251137777777778	0.310747222222222	2.9537182608897	0.0148808867720212	0.29296644526838	-3.6453	UP
KRT38	0.0313315555555554	0.535713111111111	2.9521239644607	0.0149209690251605	0.29296644526838	-3.648	UP
GABRP	0.0662622857142857	0.522456571428571	2.95174738828199	0.0149304525608349	0.29296644526838	-3.64864	UP
MSH3	0.0242229523809522	0.379632523809524	2.95101812100554	0.0149488355575138	0.29296644526838	-3.64987	UP
LOC100130274	0.0440038181818183	0.434737181818182	2.95065018976343	0.0149581189160912	0.29296644526838	-3.6505	UP
NIPAL3	0.0249069090909092	0.260248272727273	2.95001512738108	0.0149741561198787	0.29296644526838	-3.65157	UP
CCDC56	0.0254454999999999	0.255013916666667	2.94983401062962	0.014978733057817	0.29296644526838	-3.65188	UP
NFIA	0.0203668064516131	0.290970951612903	2.94950587700047	0.014987028832145	0.29296644526838	-3.65243	UP
YDJC	0.0237732307692308	0.243206923076923	2.94914192485021	0.0149962356254503	0.29296644526838	-3.65305	UP
TPM2	0.0277984000000001	0.306768	2.94904417096499	0.0149987094573452	0.29296644526838	-3.65321	UP
ZNF678	0.0243716	0.372669	2.94761372528646	0.0150349568798332	0.29296644526838	-3.65563	UP
CTSL3	0.0779075	0.600561	2.94712027425819	0.0150474815606322	0.29296644526838	-3.65647	UP
STK38	0.021689	0.260305	2.94708860533856	0.0150482857374098	0.29296644526838	-3.65652	UP
MIR634	0.0463768	0.628126	2.94532171303659	0.0150932221858112	0.29296644526838	-3.65951	UP
CPEB4	0.0189721818181819	0.243650363636364	2.94419862760464	0.0151218559384075	0.29296644526838	-3.66141	UP
PTCH1	0.020192058823529	0.308582264705882	2.94310985216676	0.0151496676669327	0.29296644526838	-3.66325	UP
LOC440563	0.0761780000000001	0.606691	2.94299850780637	0.0151525147819874	0.29296644526838	-3.66344	UP
FNDC5	0.020830222222222	0.37698	2.94241133883302	0.0151675379037332	0.29296644526838	-3.66444	UP
CD200	0.0406384000000001	0.30336	2.94220081832119	0.0151729279031601	0.29296644526838	-3.66479	UP
MGAT5	0.0293278000000002	0.693463566666667	2.94211276986909	0.0151751828031027	0.29296644526838	-3.66494	UP
STARD3NL	0.0229054285714286	0.271916619047619	2.94189054548386	0.0151808754320455	0.29296644526838	-3.66532	UP
ACTN1	0.0243641395348839	0.464432209302325	2.94160845019144	0.0151881048763693	0.29296644526838	-3.66579	UP
EIF3B	0.0139544210526319	0.550779631578947	2.94105103843768	0.0152024003325509	0.29296644526838	-3.66674	UP
FARP1	0.0330126440677966	0.62171320338983	2.94077712154427	0.0152094302537591	0.29296644526838	-3.6672	UP
FHIT	0.0233484262295083	0.491225163934426	2.93929685170207	0.0152474777646537	0.29296644526838	-3.6697	UP
HIST1H4B	0.0157442	0.257197	2.9388049478762	0.0152601426211141	0.29296644526838	-3.67054	UP
DENND1B	0.0243613999999999	0.375356	2.93840534420911	0.0152704389331545	0.29296644526838	-3.67121	UP
ACER3	0.0223238666666666	0.501957	2.9384003314665	0.015270568137875	0.29296644526838	-3.67122	UP
VIT	0.0251747999999998	0.598775266666667	2.93812425367166	0.0152776858298056	0.29296644526838	-3.67169	UP
MT1A	0.0241521999999999	0.290785	2.93714622527636	0.0153029279874303	0.29296644526838	-3.67334	UP
FBXL6	0.0149503076923078	0.308483615384615	2.93584178959611	0.0153366604544211	0.29296644526838	-3.67555	UP
MAP4K1	0.0194387499999998	0.217995208333333	2.93565057908098	0.0153416114705976	0.29296644526838	-3.67587	UP
EIF3H	0.0178753333333332	0.384512333333333	2.93563645385163	0.0153419772797614	0.29296644526838	-3.6759	UP
CARD18	0.10996	0.372282	2.93468733206663	0.0153665775529168	0.29296644526838	-3.6775	UP
ZSCAN22	0.0180622666666667	0.296435	2.93437916366467	0.0153745735838031	0.29296644526838	-3.67802	UP
ABCA4	0.0292718461538459	0.561176307692308	2.93392661750796	0.0153863234426548	0.29296644526838	-3.67879	UP
ST6GALNAC1	0.0469600000000002	0.467829818181818	2.9326902469131	0.0154184709798904	0.29296644526838	-3.68088	UP
SNORD115-41	0.0284554285714284	0.672643714285714	2.93221279362186	0.0154309037623192	0.29296644526838	-3.68169	UP
ANXA6	0.0279664	0.391932	2.93158871000358	0.0154471701304038	0.29296644526838	-3.68274	UP
ABCA10	0.0821266666666666	0.401772	2.93030481802388	0.0154806888285898	0.29296644526838	-3.68492	UP
KRT33B	0.0355815999999998	0.661064	2.93027596806335	0.0154814428658751	0.29296644526838	-3.68496	UP
EIF4E3	0.0284481481481484	0.292360518518519	2.92975910903295	0.0154949580824056	0.29296644526838	-3.68584	UP
CCDC24	0.0225430000000001	0.211115928571429	2.92816209853227	0.0155367937052517	0.29296644526838	-3.68854	UP
RBM38	0.018238666666667	0.470920916666667	2.92802481627263	0.0155403953327202	0.29296644526838	-3.68877	UP
FAM107A	0.0418623333333331	0.484592333333333	2.92781550138838	0.0155458883832313	0.29296644526838	-3.68913	UP
UBL4B	0.0843987499999999	0.480391	2.92771683722618	0.0155484783108933	0.29296644526838	-3.68929	UP
PDK1	0.0228363333333332	0.14981	2.92752170936258	0.0155536016951632	0.29296644526838	-3.68962	UP
DEAF1	0.0183688260869564	0.506367934782609	2.92732679264209	0.0155587212479815	0.29296644526838	-3.68995	UP
SPATA5	0.0168710526315791	0.361360947368421	2.92713598844033	0.0155637344423895	0.29296644526838	-3.69028	UP
CLEC4M	0.0407488571428571	0.649170714285714	2.92587644442514	0.0155968689322575	0.29296644526838	-3.69241	UP
MAN2C1	0.0179472380952379	0.374731142857143	2.9240378198829	0.0156453658467399	0.29296644526838	-3.69552	UP
SKA2	0.0221398260869564	0.231283565217391	2.92373680050527	0.0156533203359793	0.29296644526838	-3.69602	UP
PI4KB	0.0233741666666668	0.342179	2.92358775683523	0.0156572603612946	0.29296644526838	-3.69628	UP
XYLT1	0.0290427999999997	0.540428955555555	2.92314628150272	0.015668936839592	0.29296644526838	-3.69702	UP
PPY	0.0495479999999998	0.640842	2.92308627978053	0.0156705244938133	0.29296644526838	-3.69713	UP
NTN1	0.0346858666666668	0.403236	2.92300827959154	0.0156725886343481	0.29296644526838	-3.69726	UP
TWF2	0.0171455384615384	0.307779230769231	2.9224911896527	0.0156862795141399	0.29296644526838	-3.69813	UP
LAX1	0.0438274999999999	0.554328	2.92209472408866	0.0156967848755396	0.29296644526838	-3.6988	UP
SNORD4A	0.0857953333333332	0.288110666666667	2.92160989229669	0.015709641437993	0.29296644526838	-3.69962	UP
TSPO2	0.0632822222222224	0.611052666666666	2.92143470882174	0.0157142895086765	0.29296644526838	-3.69992	UP
ZBTB11	0.0185068181818184	0.156709863636364	2.92141480106059	0.0157148178014482	0.29296644526838	-3.69995	UP
LMO2	0.038028	0.349489555555556	2.92141068763915	0.015714926961668	0.29296644526838	-3.69996	UP
C12orf70	0.0764220000000002	0.604824428571428	2.92104222506675	0.0157247081888557	0.29296644526838	-3.70058	UP
ORC5L	0.017399090909091	0.270853363636364	2.92068531239733	0.0157341887074487	0.29296644526838	-3.70119	UP
PLEKHA6	0.0330608571428572	0.541490095238095	2.91923525920298	0.0157727655925142	0.29296644526838	-3.70364	UP
HDAC5	0.0186703636363637	0.246393454545455	2.9190672664731	0.0157772410374411	0.29296644526838	-3.70392	UP
EPC2	0.0186970000000004	0.394619576923077	2.91868894434537	0.0157873245291	0.29296644526838	-3.70456	UP
DOCK5	0.0230221212121214	0.429963121212121	2.91821592352974	0.0157999412506926	0.29296644526838	-3.70536	UP
WRN	0.017336	0.154693	2.91668586225164	0.0158408222207645	0.29296644526838	-3.70795	UP
C8orf44	0.0221314285714284	0.6296	2.91640415231369	0.015848360793763	0.29296644526838	-3.70843	UP
IL22RA1	0.0329017777777777	0.447540222222222	2.91536818393954	0.0158761147077606	0.29296644526838	-3.71018	UP
LGALS12	0.0402528571428572	0.636455714285714	2.91342538607081	0.0159282959946186	0.29296644526838	-3.71346	UP
CLCN1	0.0350808	0.48706	2.91120553865103	0.0159881317042	0.29296644526838	-3.71722	UP
C1orf105	0.0217867	0.348794	2.91113924183534	0.0159899222317965	0.29296644526838	-3.71733	UP
ICAM2	0.0350162857142857	0.463136571428572	2.90948734415709	0.0160346020524429	0.29296644526838	-3.72012	UP
CHIA	0.0451612499999998	0.666742	2.90930790873596	0.0160394629695456	0.29296644526838	-3.72043	UP
ODZ1	0.0443379999999999	0.379161	2.90884457954799	0.0160520215061823	0.29296644526838	-3.72121	UP
OXGR1	0.0226349333333332	0.261460533333333	2.90861836976555	0.0160581565475506	0.29296644526838	-3.72159	UP
SNORD52	0.0462384285714286	0.198743928571429	2.90848649853782	0.0160617341286655	0.29296644526838	-3.72181	UP
EHBP1	0.0223624117647057	0.493326088235294	2.90842959362775	0.0160632781719444	0.29296644526838	-3.72191	UP
ANPEP	0.0249794285714288	0.515276857142857	2.90827449633354	0.0160674873072528	0.29296644526838	-3.72217	UP
IL18BP	-0.0246774	0.573050142857143	-2.90757	0.0160866077172317	0.29296644526838	-3.72336	DOWN
PRR13	0.0115663333333333	0.0863301666666667	2.90730063534026	0.0160939422019271	0.29296644526838	-3.72382	UP
C13orf39	0.057006	0.666698	2.90713981477339	0.0160983151375391	0.29296644526838	-3.72409	UP
TIMM13	0.0444966	0.298283	2.9071161451669	0.0160989588489702	0.29296644526838	-3.72413	UP
ZCCHC13	0.119094444444445	0.560405444444444	2.9062636064357	0.0161221616584868	0.29296644526838	-3.72557	UP
CHCHD5	0.0163240000000002	0.185373714285714	2.90612417124682	0.0161259597737613	0.29296644526838	-3.72581	UP
TREX2	0.0738173750000001	0.659872	2.90580607355855	0.0161346279277377	0.29296644526838	-3.72635	UP
KLF15	0.0220493043478259	0.324253260869565	2.90540938725401	0.0161454442455437	0.29296644526838	-3.72702	UP
IARS2	0.0140152727272728	0.331260545454545	2.9051157847736	0.0161534545486869	0.29296644526838	-3.72751	UP
SPTA1	0.06441	0.462647	2.90489972574976	0.0161593518238347	0.29296644526838	-3.72788	UP
GAGE12J	0.0882513333333335	0.537685666666667	2.90469536348764	0.0161649318496542	0.29296644526838	-3.72822	UP
ZNF234	0.0193133333333332	0.119862166666667	2.90428277401813	0.0161762033920142	0.29296644526838	-3.72892	UP
GPR116	0.0494186666666665	0.546680571428572	2.90393098266742	0.0161858202885529	0.29296644526838	-3.72952	UP
FCF1	0.0136618333333332	0.152562583333333	2.90353987430979	0.0161965188026896	0.29296644526838	-3.73018	UP
ZNF710	0.0268035	0.557756	2.90317012494975	0.0162066396544121	0.29296644526838	-3.7308	UP
ZNF596	0.0262215999999999	0.243599	2.9029695248629	0.016212133204385	0.29296644526838	-3.73114	UP
CCDC146	0.0316431428571428	0.326972714285714	2.90212790399816	0.0162352020837678	0.29296644526838	-3.73256	UP
C1orf223	0.040384	0.682396666666667	2.90201294944254	0.0162383555796838	0.29296644526838	-3.73276	UP
TSPY4	0.187853785714286	0.365333107142857	2.9017631242223	0.0162452110644171	0.29296644526838	-3.73318	UP
PDE8A	0.0281860000000002	0.460376571428572	2.90131088292749	0.0162576285446324	0.29296644526838	-3.73395	UP
KRTAP13-3	0.0423439999999999	0.449357	2.89949986625188	0.0163074513775934	0.29296644526838	-3.73701	UP
TNFSF15	0.0681512000000001	0.524153	2.89947337035734	0.0163081814541788	0.29296644526838	-3.73705	UP
ERI3	0.0255724888888888	0.433574955555556	2.89925806306855	0.0163141153317454	0.29296644526838	-3.73742	UP
SNORA41	0.040784	0.602525333333333	2.89860120750753	0.0163322318367034	0.29296644526838	-3.73853	UP
H2BFWT	0.14933	0.583961	2.89715103457771	0.0163723008598434	0.29296644526838	-3.74098	UP
ZFAND3	0.0267458181818181	0.564599772727273	2.89659773563429	0.0163876150655555	0.29296644526838	-3.74191	UP
FKRP	0.0285959999999998	0.406443157894737	2.89657914804321	0.0163881297850345	0.29296644526838	-3.74195	UP
TAAR3	0.0366784	0.68265	2.89656993701198	0.0163883848589781	0.29296644526838	-3.74196	UP
GUCY2D	0.0219147407407413	0.539071962962963	2.89609574628497	0.0164015216970589	0.29296644526838	-3.74276	UP
SSX5	0.0591814285714287	0.571770142857143	2.89585756157842	0.0164081243249068	0.29296644526838	-3.74317	UP
ARV1	0.020631411764706	0.267840647058824	2.89559895488867	0.0164152961158265	0.29296644526838	-3.7436	UP
TBC1D17	0.0141337692307696	0.288411961538461	2.89558269751178	0.0164157470785514	0.29296644526838	-3.74363	UP
NBPF10	0.0338824999999998	0.559848	2.89532666070188	0.0164228509310656	0.29296644526838	-3.74406	UP
GMCL1	0.0145266666666667	0.319309333333333	2.89528	0.0164241154946752	0.29296644526838	-3.74414	UP
SHB	0.0281696470588234	0.383229294117647	2.89512165822974	0.0164285410616546	0.29296644526838	-3.74441	UP
SQLE	0.022052	0.134281	2.89422162338334	0.016453546461979	0.293089433875761	-3.74593	UP
GAPVD1	0.0251048	0.201417	2.89288486362113	0.0164907565292351	0.293089433875761	-3.74819	UP
KRTAP13-1	0.0382419999999997	0.458158333333334	2.89266022101406	0.0164970180565858	0.293089433875761	-3.74857	UP
ZAK	0.0177863783783784	0.426472108108108	2.89248041526183	0.0165020315709646	0.293089433875761	-3.74887	UP
HSD3B1	0.109132666666666	0.532453	2.89209073676993	0.0165129022602554	0.293089433875761	-3.74953	UP
BTBD18	0.0250024285714288	0.504722	2.89091896441794	0.0165456344536302	0.293089433875761	-3.75151	UP
SLC39A7	0.0174176521739128	0.266933724637681	2.89079718890001	0.0165490398934342	0.293089433875761	-3.75172	UP
PVT1	0.0339038333333336	0.532866511904762	2.89052687880168	0.0165566016278629	0.293089433875761	-3.75218	UP
ESPNL	0.0454450000000002	0.551653	2.8904147469189	0.0165597394664266	0.293089433875761	-3.75237	UP
HNF1A	0.0330778888888885	0.675242277777778	2.88983112178096	0.0165760810609031	0.293134180161187	-3.75335	UP
TYRO3	0.0264384444444444	0.296599888888889	2.88889945086215	0.0166022018894025	0.293151818402337	-3.75493	UP
LOC390595	0.0212312857142857	0.759913357142857	2.88854628803165	0.0166121142597593	0.293151818402337	-3.75552	UP
SPATA8	0.0344877142857142	0.715452428571429	2.88802279135497	0.016626818504413	0.293151818402337	-3.75641	UP
ACSS2	0.0262912727272728	0.394318181818182	2.88782650166086	0.0166323353921311	0.293151818402337	-3.75674	UP
ZFPM1	0.0601350081300813	0.558942333333333	2.88707462291792	0.0166534847573896	0.293280995880967	-3.75801	UP
MED22	0.0279045454545451	0.366217	2.88566624751478	0.0166931739212092	0.29329868041553	-3.76039	UP
GP1BB	0.0404226666666666	0.123939	2.88502456422031	0.0167112888675298	0.29329868041553	-3.76148	UP
AIG1	0.0299952499999999	0.294128958333333	2.88475106299135	0.0167190159605688	0.29329868041553	-3.76194	UP
FTO	0.0272609473684211	0.411455105263158	2.88470097258618	0.016720431532081	0.29329868041553	-3.76202	UP
ADD3	0.0216791818181818	0.3384	2.88422138593268	0.0167339909632429	0.29329868041553	-3.76283	UP
CHST10	0.0214444705882353	0.577860117647059	2.88410031226212	0.0167374158608552	0.29329868041553	-3.76304	UP
ALAS2	0.129595	0.622705	2.88295348503617	0.0167698922503795	0.293625316374013	-3.76498	UP
ATP6V0D1	0.015536	0.490657407407407	2.8807657183294	0.0168320237342825	0.293632173650283	-3.76867	UP
PPP1R11	0.0160422222222221	0.381905222222222	2.88011600712304	0.0168505201090389	0.293632173650283	-3.76977	UP
HAUS3	0.0266017999999999	0.281131	2.87988628007089	0.0168570650478739	0.293632173650283	-3.77016	UP
HS3ST3B1	0.0303040740740741	0.298097740740741	2.87954859016216	0.0168666905336287	0.293632173650283	-3.77073	UP
MTBP	0.0167196	0.108171	2.87946575017141	0.016869052648824	0.293632173650283	-3.77087	UP
ZMYND19	0.0160673333333334	0.355957888888889	2.87942218225959	0.0168702950870592	0.293632173650283	-3.77094	UP
PAGE2	0.103379	0.652391	2.87872777135782	0.0168901103204382	0.293632173650283	-3.77212	UP
CCDC135	0.0347771	0.579121	2.87866065103163	0.0168920268698827	0.293632173650283	-3.77223	UP
NQO1	0.0345484615384615	0.250758846153846	2.8778365025788	0.0169155775282073	0.293632173650283	-3.77362	UP
ACP6	0.0228849	0.16576	2.8759832862453	0.0169686561899064	0.293632173650283	-3.77675	UP
KLHL6	0.0393829565217392	0.576542	2.87287080968831	0.0170581818676893	0.293632173650283	-3.78201	UP
SNORD32A	0.0565157777777776	0.298064333333333	2.87281849394452	0.0170596907339187	0.293632173650283	-3.7821	UP
RGS12	0.041270279411765	0.670445551470588	2.87209444545355	0.0170805872947693	0.293632173650283	-3.78332	UP
WNT9B	0.0256085000000002	0.196200916666667	2.87168117280897	0.0170925262651077	0.293632173650283	-3.78402	UP
NFE2L1	0.0220901666666669	0.338799833333333	2.87151661341908	0.0170972825495444	0.293632173650283	-3.7843	UP
FOLR2	0.0316168000000002	0.708442	2.8710984970336	0.0171093734623353	0.293632173650283	-3.78501	UP
GMDS	0.0309958863636364	0.573173215909091	2.87101005119582	0.0171119322115483	0.293632173650283	-3.78516	UP
ABHD15	0.0247678571428569	0.28129	2.86978013872282	0.0171475539408488	0.293632173650283	-3.78723	UP
TOP1P1	0.0591969999999999	0.56896	2.86960520360816	0.017152626653519	0.293632173650283	-3.78753	UP
CSMD1	0.0338204036697249	0.494195266055046	2.86799774904657	0.0171993103330863	0.293632173650283	-3.79024	UP
RGPD4	0.0684134545454547	0.485229636363636	2.86754633015115	0.0172124435698371	0.293632173650283	-3.79101	UP
TLR9	0.038152285714286	0.680779285714286	2.86691311037603	0.0172308831036423	0.293632173650283	-3.79208	UP
C9orf23	0.0118612	0.0432974	2.86643558356906	0.0172448020492297	0.293632173650283	-3.79288	UP
PCDHGC5	0.0589768421052633	0.520152	2.86583095449467	0.0172624421107807	0.293632173650283	-3.79391	UP
TF	0.0353674285714284	0.515748285714286	2.86580620744812	0.0172631644954217	0.293632173650283	-3.79395	UP
HSPBP1	0.0168786666666664	0.277958	2.86475879983616	0.0172937671896721	0.293632173650283	-3.79572	UP
UNKL	0.0244679729729731	0.553852878378378	2.86466247066681	0.0172965844505454	0.293632173650283	-3.79588	UP
B3GALT2	0.0258812	0.654614	2.86421487904323	0.0173096808977338	0.293632173650283	-3.79664	UP
PLA2G12B	0.0406053333333336	0.56731	2.86185377260457	0.0173789328365631	0.293632173650283	-3.80062	UP
FAM131A	0.0192320952380954	0.482614142857143	2.86155699364988	0.0173876572774518	0.293632173650283	-3.80112	UP
FLJ20184	0.0298897142857142	0.350488285714286	2.86030960832997	0.0174243753129333	0.293632173650283	-3.80323	UP
KCTD1	0.0204982702702702	0.242102054054054	2.85851	0.0174775839573542	0.293632173650283	-3.80628	UP
SP5	0.0371568461538462	0.178437730769231	2.85789658095634	0.0174956281931164	0.293632173650283	-3.80731	UP
FAM86A	0.0139556000000003	0.275104866666667	2.85768146950314	0.017501994398568	0.293632173650283	-3.80767	UP
LOC729467	0.0385977142857141	0.358806571428571	2.85761086518982	0.0175040844385059	0.293632173650283	-3.80779	UP
PPRC1	0.0159971764705884	0.129827176470588	2.85747039972486	0.0175082432706787	0.293632173650283	-3.80803	UP
POLG2	0.0202602	0.10556	2.85708527291109	0.017519651047766	0.293632173650283	-3.80868	UP
LOC100131691	0.0198363673469386	0.163950795918367	2.85670349404298	0.0175309670834526	0.293632173650283	-3.80932	UP
PREP	0.0198913333333331	0.512694666666667	2.85618100769027	0.0175464657238636	0.293632173650283	-3.8102	UP
SOX7	0.0447633636363636	0.432481409090909	2.85614907349551	0.0175474134453951	0.293632173650283	-3.81026	UP
PDE6A	0.0260658571428568	0.642240928571429	2.85514046170925	0.0175773730277156	0.293632173650283	-3.81196	UP
TRAPPC5	0.028042857142857	0.201281714285714	2.85506644747687	0.0175795735685195	0.293632173650283	-3.81209	UP
ADPRHL2	0.0349793333333332	0.365550833333333	2.85408930658694	0.017608651415039	0.293632173650283	-3.81374	UP
SPINK8	0.0316213333333332	0.603000666666667	2.85305275887836	0.0176395503151696	0.293632173650283	-3.81549	UP
CDAN1	0.0145865882352941	0.386440352941176	2.85276506904296	0.0176481359124676	0.293632173650283	-3.81597	UP
SMAD6	0.023141791666667	0.432984770833333	2.85267298897028	0.0176508847738154	0.293632173650283	-3.81613	UP
JAK3	0.0361806666666668	0.472103606060606	2.85161513359087	0.0176824959786471	0.293632173650283	-3.81791	UP
PCGF2	0.0148724000000001	0.327587	2.85149128591055	0.017686200583424	0.293632173650283	-3.81812	UP
LOC729121	0.0747947500000001	0.524562	2.85140863236514	0.0176886734020385	0.293632173650283	-3.81826	UP
MIR660	0.107732	0.746231	2.85117159693849	0.0176957669397596	0.293632173650283	-3.81866	UP
SEL1L3	0.0420407777777774	0.446563277777778	2.85105456931296	0.0176992701777284	0.293632173650283	-3.81886	UP
TSPY2	0.303092	0.424474	2.85075974359618	0.0177080989379177	0.293632173650283	-3.81936	UP
LOC100101116	0.246188	0.315222	2.85075552164727	0.0177082253994669	0.293632173650283	-3.81937	UP
TTTY1	0.246188	0.315222	2.85075552164727	0.0177082253994669	0.293632173650283	-3.81937	UP
ADH1B	0.0577464	0.439144	2.85024699975577	0.0177234640252157	0.293632173650283	-3.82023	UP
OR2M5	0.0504883333333331	0.663472166666667	2.84971	0.0177394680608055	0.293632173650283	-3.82113	UP
MIR188	0.113886666666667	0.588629333333333	2.84968637939531	0.0177402792418176	0.293632173650283	-3.82117	UP
FCGR1B	0.0532119999999998	0.776018	2.84928730671312	0.0177522588426151	0.293632173650283	-3.82185	UP
SDK1	0.0304315313531354	0.63035400330033	2.84848671298338	0.0177763162326782	0.293632173650283	-3.8232	UP
HIST1H3D	0.0115921176470588	0.0807662941176471	2.84810298706937	0.0177878586738589	0.293632173650283	-3.82385	UP
DRAP1	0.0189974117647058	0.249982117647059	2.84793445486034	0.0177929305043851	0.293632173650283	-3.82413	UP
EXOC6B	0.0345915172413794	0.413120103448276	2.84784276575639	0.0177956904230039	0.293632173650283	-3.82428	UP
ALG6	0.0137252000000002	0.346671533333333	2.84761647058289	0.0178025039509414	0.293632173650283	-3.82467	UP
C5orf13	0.0849571891891892	0.420230648648649	2.84730566754193	0.0178118662316406	0.293632173650283	-3.82519	UP
MIR211	0.0544152	0.64605	2.84678287640237	0.0178276254430218	0.293632173650283	-3.82607	UP
CXADRP2	0.055292	0.312089	2.84661696930684	0.0178326295571079	0.293632173650283	-3.82635	UP
D4S234E	0.036265757575758	0.334296272727273	2.84555927706911	0.0178645652561334	0.293632173650283	-3.82814	UP
KCNA10	0.0641637142857147	0.574475285714286	2.84441955923789	0.0178990423947468	0.293632173650283	-3.83006	UP
SEPT5	0.0331758666666669	0.105287533333333	2.84434054210493	0.0179014352038398	0.293632173650283	-3.8302	UP
DPM1	0.0164440000000002	0.164937764705882	2.84340824057927	0.017929691751636	0.293632173650283	-3.83177	UP
NIPA1	0.0225393076923077	0.359300653846154	2.84261756181819	0.017953691303738	0.293632173650283	-3.83311	UP
TRIM75	0.0376274999999999	0.717574	2.84213016708986	0.017968501433829	0.293632173650283	-3.83393	UP
HMHB1	0.0665342222222223	0.511589333333333	2.84186349399172	0.0179766098772772	0.293632173650283	-3.83438	UP
STX8	0.018784	0.338166	2.84172870065925	0.0179807098021285	0.293632173650283	-3.83461	UP
ST3GAL3	0.0437621379310344	0.425917482758621	2.84131956409186	0.0179931600482977	0.293632173650283	-3.8353	UP
P2RX4	0.018853777777778	0.550351444444444	2.84069602682087	0.0180121513988979	0.293632173650283	-3.83635	UP
PLEKHG3	0.0179067096774194	0.338856258064516	2.84065119193976	0.0180135177358844	0.293632173650283	-3.83643	UP
DDX42	0.0137519047619044	0.262198428571428	2.83954469562075	0.0180472713052559	0.293632173650283	-3.83829	UP
LRRK1	0.0247229999999999	0.579330414285714	2.83896891521207	0.0180648607339747	0.293632173650283	-3.83927	UP
MIR1289-2	0.0491973333333333	0.571577666666667	2.83894692507179	0.0180655328511166	0.293632173650283	-3.8393	UP
HSFY1	0.300637	0.436536	2.83863656622112	0.0180750215052304	0.293632173650283	-3.83983	UP
HSFY2	0.300637	0.436536	2.83863656622112	0.0180750215052304	0.293632173650283	-3.83983	UP
PDE6H	0.0513860000000002	0.708057285714286	2.83851426640653	0.018078761982794	0.293632173650283	-3.84003	UP
FSD2	0.0501089999999998	0.55818	2.83755629705888	0.0181080880851107	0.293632173650283	-3.84165	UP
PHEX	0.0547540000000002	0.617040714285714	2.83749751118603	0.0181098892500204	0.293632173650283	-3.84175	UP
IL1R2	0.0238621250000001	0.650705	2.83729396411334	0.0181161272138203	0.293632173650283	-3.84209	UP
EIF3M	0.0150630666666665	0.281934733333333	2.83721880704653	0.0181184310488282	0.293632173650283	-3.84222	UP
NRCAM	0.0418530857142854	0.332615857142857	2.83683551930936	0.0181301848092844	0.293632173650283	-3.84287	UP
SCUBE3	0.0327904705882357	0.435137117647059	2.83667401191114	0.0181351398447	0.293632173650283	-3.84314	UP
HIST1H2AJ	0.0169285000000001	0.0933217500000001	2.83644472070216	0.0181421768351411	0.293632173650283	-3.84353	UP
CLDN10	0.0346841333333333	0.359226	2.83606009198549	0.0181539873651438	0.293632173650283	-3.84418	UP
TTC15	0.0191741720430106	0.699279924731183	2.83558993842085	0.0181684346099961	0.293632173650283	-3.84497	UP
NOTCH1	0.0450107246376809	0.593444260869565	2.83509910272673	0.0181835297975008	0.293632173650283	-3.8458	UP
DPY19L2P4	0.0567079	0.243937	2.83387300681679	0.0182212926530307	0.293632173650283	-3.84787	UP
RAB5C	0.0172851578947365	0.311661842105263	2.83319375968378	0.0182422470936353	0.293632173650283	-3.84901	UP
PDZD2	0.0276201250000001	0.579039	2.8331544123776	0.0182434616851017	0.293632173650283	-3.84908	UP
SGCZ	0.036615619047619	0.399460095238095	2.83277865055691	0.0182550650007855	0.293632173650283	-3.84971	UP
COL4A3BP	0.0141336363636362	0.229373909090909	2.83235038158747	0.0182682988076258	0.293632173650283	-3.85044	UP
TNIK	0.0319542222222224	0.427335511111111	2.83226506829244	0.0182709362057966	0.293632173650283	-3.85058	UP
PTGES2	0.0209385000000001	0.332355583333333	2.83179994290994	0.0182853219898927	0.293632173650283	-3.85137	UP
TRIM3	0.0236139090909093	0.392477954545455	2.8312753376967	0.018301561159168	0.293632173650283	-3.85225	UP
KIAA1467	0.0221631666666666	0.302337916666667	2.83018273940189	0.0183354293957649	0.293632173650283	-3.8541	UP
AMDHD1	0.0264735384615384	0.306833692307692	2.82930479155049	0.0183626898335604	0.293632173650283	-3.85558	UP
OR6B3	0.0405316	0.537053	2.82910833015366	0.018368795603409	0.293632173650283	-3.85591	UP
KIDINS220	0.0194059090909091	0.445144954545454	2.82868171338442	0.0183820613775107	0.293632173650283	-3.85663	UP
HDC	0.0557670000000002	0.493452	2.82840817012178	0.018390572381407	0.293632173650283	-3.85709	UP
RAC3	0.0203666666666666	0.351713333333333	2.82829728322636	0.0183940236423415	0.293632173650283	-3.85728	UP
OXA1L	0.0188700000000002	0.264072	2.8275696455904	0.0184166869995167	0.293632173650283	-3.85851	UP
DICER1	0.017596	0.37032	2.82756927493321	0.0184166985513769	0.293632173650283	-3.85851	UP
BEND2	0.0802884615384616	0.614887153846154	2.82694631716331	0.0184361239378246	0.293632173650283	-3.85956	UP
CPSF4	0.0202752631578946	0.236906368421053	2.82643859887338	0.0184519711861558	0.293632173650283	-3.86041	UP
KRT24	0.0423576666666662	0.485004166666667	2.82638952262305	0.0184535037170522	0.293632173650283	-3.8605	UP
LEFTY2	0.0391899999999999	0.505362	2.82630782000248	0.0184560553748486	0.293632173650283	-3.86063	UP
TGIF2LX	0.109234571428572	0.554176714285714	2.82590919521329	0.0184685099573125	0.293632173650283	-3.86131	UP
MRPS21	0.0185601176470584	0.278963117647059	2.82514995632504	0.0184922550254089	0.293632173650283	-3.86259	UP
USP36	0.015859380952381	0.613412928571429	2.82512350814445	0.0184930827437558	0.293632173650283	-3.86263	UP
SPA17	0.0167214999999998	0.189100583333333	2.82507055395892	0.0184947401026591	0.293632173650283	-3.86272	UP
SRFBP1	0.0146964615384616	0.201480230769231	2.82476195024009	0.0185044017621691	0.293632173650283	-3.86324	UP
C6orf1	0.0184515714285716	0.179454214285714	2.82471272320363	0.0185059434170763	0.293632173650283	-3.86333	UP
MYLK	0.0275731538461535	0.484004423076923	2.82393498766324	0.0185303171816977	0.293632173650283	-3.86464	UP
LOC728402	0.045642	0.729464	2.82345161472347	0.0185454821457691	0.293632173650283	-3.86545	UP
PRDM13	0.0433407727272728	0.293309022727273	2.82325691716608	0.0185515939775264	0.293632173650283	-3.86578	UP
DYNC2LI1	0.0142912000000001	0.264264	2.82259933084022	0.0185722515949169	0.293632173650283	-3.86689	UP
SNORA63	0.102869333333333	0.524946666666667	2.82206581322139	0.0185890287606685	0.293632173650283	-3.86779	UP
RHCE	0.0613842857142859	0.471927285714286	2.82203646928043	0.0185899519638673	0.293632173650283	-3.86784	UP
ITPRIPL1	0.027016923076923	0.238714	2.82126794335525	0.0186141474157506	0.293632173650283	-3.86914	UP
CST8	0.0774924999999999	0.587081	2.82007521018335	0.0186517611921601	0.293632173650283	-3.87115	UP
IQSEC2	0.0317043448275864	0.31696624137931	2.82006389425086	0.0186521184165214	0.293632173650283	-3.87117	UP
DNAJC6	0.0343981379310346	0.356084586206896	2.8194859036449	0.0186703737750946	0.293632173650283	-3.87214	UP
DNMT3A	0.0289821265822784	0.444060025316456	2.81913024991892	0.018681615777188	0.293632173650283	-3.87274	UP
ZFP42	0.0282967	0.203591	2.81793637286071	0.0187194035590919	0.293632173650283	-3.87476	UP
MIR1248	0.0857975	0.421902	2.81781623043549	0.0187232104994319	0.293632173650283	-3.87496	UP
SNORA81	0.0857975	0.421902	2.81781623043549	0.0187232104994319	0.293632173650283	-3.87496	UP
HISPPD1	0.0335696	0.814156	2.81774563939642	0.0187254476750512	0.293632173650283	-3.87508	UP
NAB2	0.014592888888889	0.147955666666667	2.81678902076158	0.0187557915352041	0.293632173650283	-3.87669	UP
TBC1D23	0.019402777777778	0.184180611111111	2.81653337521277	0.0187639089984835	0.293632173650283	-3.87713	UP
SLC39A11	0.023914	0.53070941025641	2.81627962831443	0.018771969684216	0.293632173650283	-3.87755	UP
ADAD2	0.0374690909090912	0.630473272727273	2.81562988042245	0.0187926259412851	0.293632173650283	-3.87865	UP
NAP1L6	0.0898844999999999	0.452939	2.81558259207571	0.0187941301901037	0.293632173650283	-3.87873	UP
NR1D1	0.020015846153846	0.304362384615385	2.81548143221499	0.0187973485076411	0.293632173650283	-3.8789	UP
RPS6	0.0228968	0.0522632	2.81547978024032	0.0187974010684727	0.293632173650283	-3.8789	UP
CCDC149	0.0382493103448279	0.368299137931035	2.81425139600435	0.0188365256653723	0.293632173650283	-3.88097	UP
GLI3	0.0343542933333337	0.399988	2.81400035657571	0.0188445315035949	0.293632173650283	-3.8814	UP
SNX1	0.0164194666666667	0.204053466666667	2.81392011435453	0.0188470912138763	0.293632173650283	-3.88153	UP
GALK1	0.0167807368421052	0.352716789473684	2.81380037934585	0.0188509113889873	0.293632173650283	-3.88174	UP
KRT20	0.0393505714285713	0.514830714285714	2.81354491548844	0.0188590646415463	0.293632173650283	-3.88217	UP
PPP1R16A	0.0450646153846156	0.543500307692308	2.81164315743163	0.0189198722339981	0.293632173650283	-3.88537	UP
IWS1	0.0121317391304349	0.249457956521739	2.81129470048128	0.018931035388035	0.293632173650283	-3.88596	UP
MANEAL	0.0178674999999999	0.302861	2.81111490532474	0.0189367979006018	0.293632173650283	-3.88626	UP
ZNF326	0.020875777777778	0.385464111111111	2.81071307579521	0.0189496831159526	0.293632173650283	-3.88694	UP
HIST1H3H	0.0126935555555556	0.0457143333333333	2.81034900771928	0.0189613651042239	0.293632173650283	-3.88756	UP
C11orf2	0.0174201538461536	0.519577615384615	2.81000044403541	0.0189725564125681	0.293632173650283	-3.88814	UP
GPATCH2	0.0306095	0.315892	2.80959572691442	0.018985559004972	0.293632173650283	-3.88883	UP
KCNK4	0.0450914	0.356885	2.80954051168661	0.018987333635603	0.293632173650283	-3.88892	UP
C11orf35	0.0141100000000001	0.213193173913044	2.80773507258729	0.0190454532649758	0.293632173650283	-3.89197	UP
RNASEH2C	0.0277717499999999	0.245289	2.80747718250767	0.0190537697611653	0.293632173650283	-3.8924	UP
ARHGAP8	0.0143914736842102	0.300016578947368	2.8074	0.0190561419298342	0.293632173650283	-3.89252	UP
DPH2	0.0115648	0.223304	2.8066845876085	0.0190793524977098	0.293632173650283	-3.89374	UP
APBB3	0.0169091111111112	0.317763333333333	2.80651067859035	0.0190849704307272	0.293632173650283	-3.89403	UP
FLJ42393	0.0461196666666664	0.760347833333333	2.80588717672246	0.0191051256821151	0.293632173650283	-3.89508	UP
GPR83	0.0343913333333331	0.182627533333333	2.80546914379659	0.0191186510017197	0.293632173650283	-3.89579	UP
ZNF79	0.0244672	0.167757	2.80499868910529	0.0191338839734334	0.293632173650283	-3.89658	UP
NPEPPS	-0.0354484	0.405103111111111	-2.80499	0.0191342025927878	0.293632173650283	-3.8966	DOWN
DPF2	0.022738	0.275968454545455	2.80480209946496	0.0191402530289771	0.293632173650283	-3.89691	UP
NRBP2	0.0200191666666665	0.581248	2.80474698793455	0.0191420389008626	0.293632173650283	-3.897	UP
SH2D7	0.0344106666666669	0.537831333333333	2.80464555808798	0.0191453261430386	0.293632173650283	-3.89718	UP
BHMT2	0.0789278	0.384366	2.80428529123025	0.0191570066478775	0.293632173650283	-3.89778	UP
H1FOO	0.0358405000000001	0.76442	2.80359459328488	0.0191794204511694	0.293632173650283	-3.89895	UP
GTF3C1	0.018327142857143	0.490862761904762	2.80355627158109	0.0191806648017439	0.293632173650283	-3.89901	UP
SDCCAG10	0.0170962	0.206414	2.80352034638895	0.019181831408801	0.293632173650283	-3.89907	UP
CCDC80	0.0222278999999999	0.407747	2.80330718282207	0.0191887549922148	0.293632173650283	-3.89943	UP
METT10D	0.0136442857142857	0.445351071428571	2.80309781630073	0.0191955577029874	0.293632173650283	-3.89978	UP
WWC2	0.0268907	0.583544	2.80288183874208	0.0192025777700313	0.293632173650283	-3.90015	UP
CHTF8	0.0153603076923078	0.158638615384615	2.80152446570995	0.019246756768357	0.293632173650283	-3.90244	UP
XPA	0.025676	0.303487	2.80060822968692	0.0192766358841518	0.293632173650283	-3.90398	UP
KDM6B	0.0193149302325583	0.470842488372093	2.80047190431714	0.0192810855524248	0.293632173650283	-3.90421	UP
IGF2BP1	0.0224674400000001	0.372827	2.80037710643506	0.0192841803721464	0.293632173650283	-3.90437	UP
GPRC5A	0.0203218823529414	0.173879294117647	2.80005824415431	0.019294593792123	0.293632173650283	-3.90491	UP
CD68	0.0267648571428574	0.408838714285714	2.79974202030049	0.0193049266520475	0.293632173650283	-3.90544	UP
C4orf42	0.0175575789473681	0.567403631578947	2.79973340139705	0.0193052083595885	0.293632173650283	-3.90546	UP
AGER	0.0229066923076925	0.723569884615385	2.79916882911927	0.0193236703588407	0.293632173650283	-3.90641	UP
C8orf33	0.0195570769230774	0.226911153846154	2.79863976153427	0.0193409874987482	0.293632173650283	-3.9073	UP
SNORA11	0.165931	0.669461	2.7984443684147	0.019347386955349	0.293632173650283	-3.90763	UP
PIK3CG	0.0355957333333336	0.464121466666667	2.7975742171885	0.0193759118467389	0.293632173650283	-3.9091	UP
TRAF5	0.0352568181818179	0.463437772727273	2.79718616346053	0.0193886465246949	0.293632173650283	-3.90975	UP
NPBWR1	0.060247076923077	0.253190153846154	2.79685103162396	0.0193996512735191	0.293632173650283	-3.91032	UP
SNORD36B	0.0483800000000001	0.193056	2.79571830327345	0.0194368934391796	0.293632173650283	-3.91223	UP
TEX10	0.0187588571428572	0.317842285714286	2.79565466289459	0.0194389879651428	0.293632173650283	-3.91233	UP
MIR16-2	0.0414389999999998	0.647164	2.79407303097751	0.0194911157158825	0.293632173650283	-3.915	UP
S100A16	0.0305051666666668	0.533411583333333	2.79377608599068	0.019500918206215	0.293632173650283	-3.9155	UP
LAPTM4B	0.0213311578947367	0.338395894736842	2.7925140086556	0.0195426363402041	0.293632173650283	-3.91763	UP
LOC100130000	0.0308459999999997	0.819281	2.79234283940883	0.0195483012929484	0.293632173650283	-3.91792	UP
TMEM180	0.0191296923076922	0.212203615384615	2.79216053980396	0.0195543364338205	0.293632173650283	-3.91822	UP
POLR2L	0.0250667619047616	0.245233761904762	2.79206013165806	0.0195576613102662	0.293632173650283	-3.91839	UP
LMOD3	0.0286157142857145	0.622238714285714	2.79046742099289	0.019610478062404	0.293632173650283	-3.92108	UP
ATP2B4	0.018745023255814	0.425659209302326	2.79021632334485	0.0196188179713411	0.293632173650283	-3.9215	UP
ZC3H18	0.0173914999999998	0.581656361111111	2.7899843690471	0.0196265252361028	0.293632173650283	-3.92189	UP
FBXO32	0.041667142857143	0.265599285714286	2.78862037894466	0.019671909069903	0.293632173650283	-3.92419	UP
CDKN1B	0.0136422	0.111796	2.78857292315114	0.0196734899635838	0.293632173650283	-3.92427	UP
PKMYT1	0.0289098181818183	0.304154545454546	2.7883758872961	0.0196800551850097	0.293632173650283	-3.9246	UP
KCTD14	0.0502152727272728	0.644006909090909	2.78799258098636	0.0196928332577101	0.293632173650283	-3.92525	UP
ITM2C	0.0253514615384614	0.408744192307692	2.78764359453528	0.0197044745066428	0.293632173650283	-3.92584	UP
LGALS1	0.0239349333333334	0.133925	2.78753146243489	0.0197082164051092	0.293632173650283	-3.92603	UP
FBXL19	0.0151694054054055	0.536587621621622	2.78746998066077	0.0197102683837164	0.293632173650283	-3.92613	UP
ATF6B	0.021785170212766	0.448695755319149	2.78724628499617	0.0197177361339477	0.293632173650283	-3.92651	UP
ARHGEF17	0.0242746222222222	0.386356244444444	2.78669400099595	0.0197361855451826	0.293632173650283	-3.92744	UP
RNF213	0.0203273411764708	0.749605364705882	2.7863410993408	0.0197479835745646	0.293632173650283	-3.92803	UP
FOXP4	0.0390457872340426	0.487244042553192	2.7862582191241	0.019750755415355	0.293632173650283	-3.92817	UP
SPC25	0.0126528333333333	0.0978069166666666	2.78623457732361	0.0197515461621863	0.293632173650283	-3.92821	UP
EFCAB5	0.018003	0.224256	2.7849324018199	0.0197951493515236	0.293632173650283	-3.93041	UP
DDX3Y	0.183318	0.325795	2.78490342378993	0.0197961207808434	0.293632173650283	-3.93045	UP
RING1	0.0162889538461537	0.462567707692308	2.78456458228638	0.0198074833194499	0.293632173650283	-3.93102	UP
LOC729234	0.0207165714285714	0.410054	2.7843649591819	0.0198141804578685	0.293632173650283	-3.93136	UP
MIR181A2	0.0345080000000001	0.814896	2.78414356377283	0.0198216107044096	0.293632173650283	-3.93173	UP
MIR181B2	0.0345080000000001	0.814896	2.78414356377283	0.0198216107044096	0.293632173650283	-3.93173	UP
BRE	0.0251331914893615	0.381261829787234	2.78413618600295	0.0198218583579611	0.293632173650283	-3.93175	UP
CLASP1	0.0171276842105262	0.417105771929825	2.78405262399441	0.0198246635464777	0.293632173650283	-3.93189	UP
SYTL5	0.0805299999999999	0.640405666666667	2.78400998729083	0.0198260950209403	0.293632173650283	-3.93196	UP
LOC399753	0.0334960000000001	0.573552	2.78382874044101	0.0198321813227335	0.293632173650283	-3.93226	UP
GPR37L1	0.0306364	0.435209	2.78361041425986	0.0198395152571456	0.293632173650283	-3.93263	UP
CIRBP	0.0211666666666668	0.366169	2.78347681477117	0.0198440044319058	0.293632173650283	-3.93286	UP
C7orf44	0.0153615238095238	0.350826190476191	2.78189364340672	0.0198972797972524	0.293632173650283	-3.93553	UP
UXS1	0.0177849714285712	0.502694142857143	2.78123055269572	0.0199196363244861	0.293632173650283	-3.93664	UP
PPM1L	0.0306325945945946	0.455574351351351	2.78030804093995	0.0199507815374486	0.293632173650283	-3.9382	UP
SDR9C7	0.0432527999999998	0.684013	2.78026427281937	0.0199522604263786	0.293632173650283	-3.93827	UP
RPL28	0.0368383999999998	0.147775066666667	2.78020591117009	0.0199542325906512	0.293632173650283	-3.93837	UP
AGAP1	0.0233008859060401	0.713774449664429	2.78017323639513	0.0199553368266277	0.293632173650283	-3.93842	UP
SNORA71A	0.0446300000000001	0.673081	2.77988254132784	0.0199651635077056	0.293632173650283	-3.93891	UP
ZNF154	0.0726653333333337	0.679464666666667	2.77980582849686	0.0199677575284264	0.293632173650283	-3.93904	UP
C1QL2	0.0526383333333331	0.263681722222222	2.77955974932575	0.019976080913364	0.293632173650283	-3.93946	UP
SNORA4	0.0794435000000001	0.498975	2.77836	0.0200168568149059	0.293632173650283	-3.94149	UP
KDM5D	0.0806618	0.290093	2.77810760272003	0.0200252696177998	0.293632173650283	-3.9419	UP
C1orf106	0.0311861	0.38821	2.77808329263689	0.0200260941140729	0.293632173650283	-3.94195	UP
NPFF	0.0403293333333333	0.658019333333334	2.77782239408216	0.0200349448559937	0.293632173650283	-3.94238	UP
ABHD12B	0.0329222000000001	0.580707	2.77745561715838	0.0200473940929851	0.293632173650283	-3.943	UP
C1orf228	0.0203973103448281	0.346038862068966	2.7772798416335	0.0200533630752544	0.293632173650283	-3.9433	UP
SNORA22	0.0231884000000001	0.872413	2.7772326598616	0.0200549655780465	0.293632173650283	-3.94338	UP
GGT7	0.0210578461538462	0.471340538461539	2.77639706904651	0.0200833673566075	0.293632173650283	-3.94479	UP
HOXC13	0.0238025185185184	0.199752888888889	2.77601603032931	0.0200963323417539	0.293632173650283	-3.94543	UP
COL16A1	0.0299996190476192	0.580258095238095	2.77504231710602	0.0201295016403507	0.293632173650283	-3.94707	UP
GLT1D1	0.0395502264150942	0.52403579245283	2.77476905074172	0.0201388203042339	0.293632173650283	-3.94753	UP
C15orf38	0.0293394285714283	0.290527428571429	2.77432165066532	0.0201540864954094	0.293632173650283	-3.94828	UP
PSD4	0.0282645217391302	0.532723565217391	2.77419851547211	0.0201582901627163	0.293632173650283	-3.94849	UP
HIST4H4	0.0261142222222224	0.138128222222222	2.77406498796434	0.0201628496082589	0.293632173650283	-3.94871	UP
RPL13A	0.0231145333333335	0.322170933333333	2.77373407752791	0.0201741533943788	0.293632173650283	-3.94927	UP
RPL13AP5	0.0231145333333335	0.322170933333333	2.77373407752791	0.0201741533943788	0.293632173650283	-3.94927	UP
POM121L8P	0.0267353333333333	0.702260333333333	2.77305846177957	0.020197252032499	0.293766885114229	-3.95041	UP
SEC13	0.0197938571428571	0.452205	2.77216863741932	0.0202277149308897	0.293939607100787	-3.95191	UP
SRY	0.152101666666667	0.313056833333333	2.77168987166974	0.020244124504315	0.293939607100787	-3.95271	UP
FBF1	0.021165538461539	0.459760923076923	2.77128879646479	0.0202578815811953	0.293939607100787	-3.95339	UP
WIPF2	0.0225704000000002	0.287004266666667	2.77063311760731	0.0202803919831263	0.293939607100787	-3.95449	UP
ADAM29	0.0554126666666664	0.612156166666667	2.76962022042115	0.0203152157651559	0.293939607100787	-3.9562	UP
KIAA0284	0.0279148372093028	0.627440674418605	2.7695416317841	0.0203179201894693	0.293939607100787	-3.95633	UP
DOM3Z	0.0164138481012659	0.291499126582279	2.76942738161305	0.0203218524601779	0.293939607100787	-3.95653	UP
TMEM43	0.017591047619048	0.161848285714286	2.76913505184037	0.0203319173794647	0.293939607100787	-3.95702	UP
JUB	0.0171298260869564	0.216794217391304	2.76883693793453	0.020342186619896	0.293939607100787	-3.95752	UP
GLIS3	0.0158732499999999	0.528804	2.76867866941551	0.0203476406781517	0.293939607100787	-3.95779	UP
SNORD35B	0.0323722	0.115282	2.76806851418566	0.020368680903563	0.294043386023476	-3.95881	UP
RAD18	0.0177265263157894	0.360487052631579	2.76737224611022	0.0203927173755595	0.294093906431194	-3.95999	UP
TMEM14C	0.013269157894737	0.257715947368421	2.76716441137633	0.0203998977553705	0.294093906431194	-3.96034	UP
TCF7	0.0258890833333333	0.311368958333333	2.76554340637132	0.0204559885434901	0.294702330537273	-3.96307	UP
PRSS16	0.0262681111111112	0.361806833333333	2.76452214990418	0.020491406304026	0.295012302020174	-3.96479	UP
C12orf35	0.0136282	0.267923	2.76383438113278	0.0205152933257109	0.295066002239792	-3.96594	UP
CAPN11	0.0527024444444447	0.640983666666667	2.7636142356536	0.02052294516309	0.295066002239792	-3.96631	UP
CA5A	0.027399818181818	0.533968227272727	2.76308119649886	0.0205414844990268	0.295132594823187	-3.96721	UP
FRMD7	0.0639449999999999	0.616742	2.76263844855447	0.0205568962924573	0.295150526279693	-3.96796	UP
TMEM223	0.0215361666666662	0.135884416666667	2.76189731578972	0.0205827207568022	0.295150526279693	-3.96921	UP
DDX47	0.0200427272727274	0.201480818181818	2.76170727391267	0.020589347949747	0.295150526279693	-3.96953	UP
IFIT3	0.034457	0.363299	2.76144876445309	0.0205983662136669	0.295150526279693	-3.96996	UP
CHRNA9	0.0496492499999998	0.596143	2.76050400777333	0.0206313584942604	0.295327911543293	-3.97155	UP
ARPP19	0.0172353333333334	0.199078066666666	2.76025623940058	0.0206400197332694	0.295327911543293	-3.97197	UP
ZSCAN4	0.0325902857142857	0.673780857142857	2.75936370541374	0.0206712504123047	0.295327911543293	-3.97347	UP
DUT	0.0160528421052629	0.114228631578948	2.75932631512455	0.0206725597750162	0.295327911543293	-3.97353	UP
KIAA0556	0.0232069047619049	0.423323880952381	2.7585443116632	0.0206999637408045	0.295327911543293	-3.97485	UP
UCK2	0.0166555652173911	0.353197086956522	2.7583712313697	0.0207060339850072	0.295327911543293	-3.97514	UP
MYCN	0.0137188695652174	0.164176826086956	2.75826672972559	0.0207096999177764	0.295327911543293	-3.97532	UP
EIF2B3	0.0240647142857142	0.273139	2.75770473998611	0.0207294258112346	0.295327911543293	-3.97626	UP
SLC25A20	0.0166595384615382	0.367175923076923	2.75751765226876	0.0207359968050284	0.295327911543293	-3.97658	UP
SAGE1	0.0631146666666667	0.467399	2.75667619842657	0.0207655767344048	0.295481125674423	-3.97799	UP
C7orf42	0.0194850000000001	0.312007166666667	2.75628480770577	0.0207793499080566	0.295481125674423	-3.97865	UP
SLC29A1	0.0173278620689656	0.158792482758621	2.75592516791706	0.0207920138652605	0.295481125674423	-3.97926	UP
LRRC8D	0.029259837837838	0.408228891891892	2.75500752314181	0.0208243620165707	0.295481125674423	-3.9808	UP
USP44	0.0324123333333332	0.351792611111111	2.75477014815847	0.0208327380346938	0.295481125674423	-3.9812	UP
KLHL18	0.0121569999999998	0.223650833333333	2.75435923010246	0.020847245716496	0.295481125674423	-3.98189	UP
RGS8	0.027303777777778	0.668052555555556	2.75372328985075	0.0208697179829517	0.295481125674423	-3.98296	UP
FIBCD1	0.0602356	0.479007571428571	2.75328279413015	0.0208852981081245	0.295481125674423	-3.98371	UP
EIF2C3	0.011825894736842	0.230058315789474	2.75305700394175	0.020893288739325	0.295481125674423	-3.98409	UP
GPR119	0.0849486666666665	0.476218111111111	2.75294393525745	0.0208972913547312	0.295481125674423	-3.98428	UP
C5orf54	0.0148946666666666	0.348076166666667	2.75193943894983	0.0209328842922653	0.295481125674423	-3.98597	UP
FAM177B	0.0447665714285715	0.632681857142857	2.75148106547385	0.0209491463954826	0.295481125674423	-3.98674	UP
C1orf201	0.0384891111111108	0.586796555555556	2.75139066556126	0.0209523550907459	0.295481125674423	-3.98689	UP
LYPLAL1	0.0180376923076922	0.329161307692308	2.75070388539548	0.0209767481379226	0.295481125674423	-3.98805	UP
TMEM72	0.0288842499999999	0.415531	2.75046340054901	0.0209852964310816	0.295481125674423	-3.98845	UP
IMPACT	0.0154778888888888	0.244314055555556	2.75042280571417	0.0209867397641471	0.295481125674423	-3.98852	UP
SSB	0.014173142857143	0.180788428571428	2.75010424257689	0.0209980696181695	0.295481125674423	-3.98906	UP
LIN7B	0.0225441	0.208635	2.75001982952975	0.0210010728413026	0.295481125674423	-3.9892	UP
WNT3	0.0186725882352941	0.360847294117647	2.7496010076497	0.0210159799614982	0.295481125674423	-3.9899	UP
SBF2	0.0221609767441858	0.412211697674419	2.74856	0.0210529153030054	0.295481125674423	-3.99165	UP
MIR527	-0.022648	0.709767333333333	-2.74795	0.0210747547645644	0.295481125674423	-3.99268	DOWN
MAPK9	0.020067	0.382711	2.74786586921204	0.0210778522678784	0.295481125674423	-3.99282	UP
DIS3L2	0.0143291724137932	0.450300103448276	2.74748349799326	0.0210915116585147	0.295481125674423	-3.99347	UP
NYNRIN	0.0296501666666669	0.389853	2.74641250322098	0.021129818088884	0.295481125674423	-3.99527	UP
NFYC	0.019203931034483	0.395859344827586	2.74630519398518	0.0211336600915784	0.295481125674423	-3.99545	UP
C4orf32	0.0252535714285715	0.236458214285714	2.74573793192299	0.0211539815131455	0.295481125674423	-3.9964	UP
DPRX	0.0262662222222222	0.782090444444444	2.74571779721071	0.0211547031741592	0.295481125674423	-3.99644	UP
DCTPP1	0.0184265000000002	0.242174416666667	2.7455391115784	0.0211611086450889	0.295481125674423	-3.99674	UP
PLXND1	0.020931073170732	0.560444073170732	2.74540163066592	0.0211660383496997	0.295481125674423	-3.99697	UP
KCNG1	0.04509	0.484506153846154	2.74494382376737	0.0211824624366724	0.295481125674423	-3.99774	UP
MIR620	0.0629953333333331	0.657544333333333	2.74469644749629	0.0211913425400516	0.295481125674423	-3.99816	UP
FAM110A	0.0316524444444444	0.265890148148148	2.74466915806246	0.0211923223823793	0.295481125674423	-3.9982	UP
MIR1182	-0.0520468	0.478701230769231	-2.74334	0.0212399991433145	0.295951426014627	-4.00043	DOWN
BYSL	0.0131583529411762	0.127113647058823	2.74283977445119	0.0212581114931548	0.296009438317742	-4.00128	UP
PPT1	0.0241245454545455	0.328488090909091	2.74192024891775	0.0212912574501978	0.296056598332286	-4.00283	UP
LOC730101	0.0128154545454544	0.142403545454545	2.74113843118278	0.021319480379809	0.296056598332286	-4.00414	UP
KCNA3	0.0289413684210528	0.239425105263158	2.74095083592531	0.0213262580004092	0.296056598332286	-4.00446	UP
MAGEB6	0.088805777777778	0.628013111111111	2.74079052526099	0.0213320515749245	0.296056598332286	-4.00473	UP
LOC100128788	0.0298538181818186	0.292423363636364	2.74023826373937	0.0213520222503303	0.296056598332286	-4.00566	UP
SLC17A9	0.0455560909090909	0.703266136363636	2.74017362586994	0.0213543608901341	0.296056598332286	-4.00576	UP
SUPT3H	0.0205631999999999	0.377626	2.73982094043226	0.0213671258164756	0.296056598332286	-4.00636	UP
C15orf53	0.0463143	0.636803	2.73965575119151	0.0213731072355244	0.296056598332286	-4.00664	UP
RSRC1	0.024321	0.148237	2.73844734185375	0.0214169143902979	0.296469889286701	-4.00867	UP
RELA	0.0162005333333333	0.422085	2.73751026379078	0.0214509474363964	0.29662439586695	-4.01024	UP
ZNF608	0.026190727272727	0.455196515151515	2.73737040162954	0.0214560316505239	0.29662439586695	-4.01048	UP
PTTG2	0.0608522500000002	0.633133	2.73695401158379	0.0214711752745123	0.296640501627881	-4.01118	UP
C5orf41	0.0155350526315789	0.187021	2.73578086480255	0.021513899104501	0.296743467154238	-4.01315	UP
C7orf65	0.0269538181818182	0.716932727272727	2.73562466726393	0.0215195939757819	0.296743467154238	-4.01342	UP
KIAA0586	0.0181565882352945	0.201947	2.73559766870366	0.0215205784812389	0.296743467154238	-4.01346	UP
ABHD5	0.0130207	0.20319	2.73462951941998	0.0215559121046695	0.296840564784518	-4.01509	UP
CCT7	0.0136121111111112	0.136045833333333	2.73427147311681	0.0215689941538232	0.296840564784518	-4.01569	UP
HPS5	0.0266995555555556	0.134423666666667	2.73416521847316	0.0215728779489529	0.296840564784518	-4.01587	UP
PLAU	0.0308388235294119	0.283743529411765	2.73387273216952	0.0215835724736116	0.296840564784518	-4.01636	UP
LRRC37A	0.0249219999999999	0.733639	2.73257643822728	0.0216310346273501	0.296892663185461	-4.01854	UP
FBLN7	0.0310951111111113	0.501407222222222	2.73249965535097	0.0216338	0.296892663185461	-4.01867	UP
BCL2L12	0.0154889	0.224754	2.73210147051459	0.0216484512274574	0.296892663185461	-4.01934	UP
PRTG	0.0232750833333336	0.388602	2.73180555400801	0.0216593093244415	0.296892663185461	-4.01984	UP
PRR5-ARHGAP8	0.0187452244897962	0.346160775510204	2.73179310986488	0.0216597660587286	0.296892663185461	-4.01986	UP
GSK3B	0.0137187272727274	0.281513636363636	2.73090813795303	0.0216922718089872	0.296892663185461	-4.02135	UP
ST3GAL2	0.0401013846153849	0.352260153846154	2.73054891459048	0.0217054803727318	0.296892663185461	-4.02195	UP
PTAR1	0.0312307999999999	0.338241	2.73002	0.0217250608967126	0.296892663185461	-4.02285	UP
FHOD1	0.0199491111111114	0.353254777777778	2.72991009405439	0.0217289896440992	0.296892663185461	-4.02302	UP
TRMT61A	0.0229165454545457	0.513554272727273	2.7295387034998	0.0217426689763052	0.296892663185461	-4.02365	UP
BAK1	0.0253031666666665	0.351016	2.72839260648074	0.0217849374830307	0.296892663185461	-4.02558	UP
BEST4	0.0367407058823532	0.450238823529412	2.72775943105696	0.0218083246583225	0.296892663185461	-4.02664	UP
PABPC1L2B	0.13756	0.328946	2.72754132112891	0.0218163866818683	0.296892663185461	-4.02701	UP
CCDC88B	0.0258909499999997	0.685914	2.72746980973272	0.0218190306183902	0.296892663185461	-4.02713	UP
TRIM24	0.0326052222222223	0.416037944444444	2.72717078477938	0.0218300897308783	0.296892663185461	-4.02763	UP
MIR145	0.0460748888888888	0.481180777777778	2.72714023927489	0.0218312197402876	0.296892663185461	-4.02768	UP
RALGPS1	0.0329136923076921	0.502558230769231	2.7269824692049	0.021837057269135	0.296892663185461	-4.02795	UP
OR52N2	0.111428	0.536086	2.72692484354713	0.021839189822935	0.296892663185461	-4.02804	UP
MIR30B	-0.0345695	0.576218	-2.72575	0.0218828661809597	0.297295968774741	-4.03003	DOWN
TMEM56	0.0255950526315788	0.211806894736842	2.72447034821295	0.0219302180079658	0.29774866049075	-4.03217	UP
ANKRD9	0.0364519	0.281965	2.72340177710337	0.0219699664382112	0.297866704945656	-4.03397	UP
IER3	0.0261750188679246	0.181402528301887	2.72313319334844	0.0219799685292875	0.297866704945656	-4.03442	UP
P4HA2	0.0192649565217392	0.276143434782609	2.72264455455495	0.0219981772349879	0.297866704945656	-4.03524	UP
PRF1	0.0360192222222223	0.666073388888889	2.72236486542921	0.0220086064319711	0.297866704945656	-4.03571	UP
MGAT3	0.0241540000000003	0.595300894736842	2.72231	0.0220106585690566	0.297866704945656	-4.0358	UP
SLC33A1	0.0181556666666667	0.0989405	2.72158682536221	0.0220376445500663	0.297866704945656	-4.03702	UP
MGC16025	0.0804390000000001	0.704118	2.72144313433604	0.0220430116169101	0.297866704945656	-4.03726	UP
CEPT1	0.0140927272727274	0.160912272727273	2.72122387800469	0.0220512036883099	0.297866704945656	-4.03763	UP
PMM2	0.0166961999999999	0.471016	2.72024349639914	0.0220878711149693	0.298034877711392	-4.03927	UP
RUSC2	0.0215333999999998	0.519643	2.71959371939773	0.0221122072958064	0.298034877711392	-4.04037	UP
CECR2	0.0848863999999999	0.534593	2.71947534339159	0.0221166437480182	0.298034877711392	-4.04057	UP
ARNTL	0.0294506086956525	0.360158	2.71939031558079	0.0221198309408342	0.298034877711392	-4.04071	UP
B4GALT2	0.0229147999999999	0.47085	2.71891509089418	0.0221376528209111	0.298037904490919	-4.04151	UP
IPO13	0.0141389565217393	0.250752086956522	2.71839882036874	0.0221570303541081	0.298037904490919	-4.04237	UP
PLEKHA5	0.0425242777777778	0.480531527777778	2.71775808583768	0.0221811031823993	0.298037904490919	-4.04345	UP
AKAP6	0.0552806999999998	0.558898	2.71760042963063	0.0221870304598103	0.298037904490919	-4.04372	UP
YPEL2	0.0202530833333333	0.301563541666667	2.71732741404245	0.0221972985782303	0.298037904490919	-4.04418	UP
ZBTB47	0.0295731724137932	0.515460655172414	2.71599385242876	0.0222475224995004	0.298037904490919	-4.04642	UP
SNORA71C	0.0326924000000002	0.784098	2.71527346568531	0.022274700817629	0.298037904490919	-4.04763	UP
MIR548D1	0.0216530000000001	0.823669	2.71496	0.02228646245957	0.298037904490919	-4.04815	UP
C3orf45	0.070161	0.549557833333333	2.71494597295672	0.0222870672924995	0.298037904490919	-4.04818	UP
SNORD33	0.0526264444444442	0.453991444444445	2.71489903681894	0.0222888402161383	0.298037904490919	-4.04826	UP
LOC100132163	0.0891870000000001	0.620299	2.71431811111079	0.0223107953158704	0.298037904490919	-4.04923	UP
CCR6	0.0480165833333334	0.471330041666666	2.71426070348277	0.0223129661187666	0.298037904490919	-4.04933	UP
RAG1AP1	0.0179836923076919	0.146280153846154	2.71382977224846	0.0223292680593327	0.298037904490919	-4.05005	UP
NUCKS1	0.0164449999999999	0.330918611111111	2.71354027547109	0.0223402263140417	0.298037904490919	-4.05054	UP
CIDEA	0.0558691851851854	0.336583925925926	2.71316650605969	0.0223543825114686	0.298037904490919	-4.05117	UP
SLC26A8	0.0471552	0.403094	2.71276257557026	0.0223696911646271	0.298037904490919	-4.05185	UP
HNRNPC	0.0206400000000002	0.422020266666667	2.71262842418912	0.0223747777272786	0.298037904490919	-4.05207	UP
NCRNA00094	0.017150857142857	0.304722	2.71234361264587	0.0223855806610517	0.298037904490919	-4.05255	UP
XPO4	0.019786705882353	0.436752411764706	2.71230882023377	0.0223869007001802	0.298037904490919	-4.05261	UP
FOXN3	0.0198178	0.622946	2.71188306064931	0.0224030605363177	0.298066048677868	-4.05332	UP
GARS	0.0145208148148148	0.212029444444444	2.71127521818781	0.0224261516899035	0.298148644584304	-4.05434	UP
SNORD83B	0.0298837777777776	0.729480333333333	2.71098019238337	0.0224373679563232	0.298148644584304	-4.05484	UP
GREM1	0.0554772000000001	0.353107	2.70904958124455	0.0225109049631558	0.2985742933533	-4.05808	UP
CIRH1A	0.0150088571428572	0.195917428571429	2.70894648461213	0.022514838716206	0.2985742933533	-4.05826	UP
WDR88	0.031394947368421	0.737621894736842	2.70841715803352	0.0225350465641106	0.2985742933533	-4.05915	UP
C15orf2	0.0319361333333333	0.679559133333333	2.70737946857425	0.0225747148051522	0.2985742933533	-4.06089	UP
EPB41L4A	0.0257152500000001	0.344835	2.70732518889691	0.0225767917085418	0.2985742933533	-4.06098	UP
CXCL17	0.0491644999999999	0.457321	2.70713822065902	0.0225839471433553	0.2985742933533	-4.06129	UP
MAP4K2	0.0243049333333332	0.527589133333333	2.7064238706547	0.0226113069079166	0.2985742933533	-4.06249	UP
OR8D1	0.0816454999999999	0.590634	2.70617564729734	0.0226208217074054	0.2985742933533	-4.06291	UP
SDCCAG8	0.0208360895522389	0.50428523880597	2.70612354415808	0.0226228194147445	0.2985742933533	-4.063	UP
SULT1B1	0.0466170000000001	0.58224	2.70553765373093	0.0226452954732658	0.2985742933533	-4.06398	UP
CCDC62	-0.177223	0.363087	-2.70534	0.0226528886407715	0.2985742933533	-4.06431	DOWN
AFG3L1	0.0191815	0.403397392857143	2.7047924401535	0.0226739159192854	0.2985742933533	-4.06523	UP
TSC22D4	0.031405619047619	0.321345380952381	2.70471513294881	0.0226768870346414	0.2985742933533	-4.06536	UP
LOC728743	0.0283963999999999	0.403002	2.70462522595478	0.0226803428840445	0.2985742933533	-4.06551	UP
CMPK1	-0.0271408	0.188926	-2.7043	0.0226928055722578	0.2985742933533	-4.06606	DOWN
CDC40	0.0115331578947368	0.152243210526316	2.70361264022306	0.0227193012346035	0.2985742933533	-4.06722	UP
CSTT	0.0697793333333334	0.55795	2.70287499228818	0.0227477238839683	0.2985742933533	-4.06845	UP
GPR110	0.0660415	0.470938	2.70249024067853	0.0227625630861247	0.2985742933533	-4.0691	UP
SLC25A10	0.0237972799999999	0.598368	2.70230241949767	0.0227698105525807	0.2985742933533	-4.06942	UP
MRPL20	0.0153752000000002	0.144087733333333	2.70113286827982	0.0228149922406445	0.2985742933533	-4.07138	UP
MFSD9	0.0161624615384618	0.249542923076923	2.70094620673193	0.0228222116064604	0.2985742933533	-4.07169	UP
CX3CR1	0.0591149411764706	0.503594529411765	2.70089487432866	0.0228241973525021	0.2985742933533	-4.07178	UP
KCNC4	0.0524226363636364	0.324850681818182	2.70073612742414	0.022830339425666	0.2985742933533	-4.07205	UP
FITM1	0.0338362222222224	0.639407444444444	2.7004791955311	0.0228402838879225	0.2985742933533	-4.07248	UP
INO80D	0.0164382499999999	0.272082	2.69982856909546	0.0228654856139334	0.2985742933533	-4.07357	UP
ELOVL2	0.0359570666666666	0.290191	2.69980125475294	0.0228665442331021	0.2985742933533	-4.07362	UP
NBPF4	0.0922400000000002	0.447381	2.69933289288166	0.0228847041415626	0.2985742933533	-4.0744	UP
SLC25A33	0.0313192	0.265613	2.69925239494973	0.0228878267648018	0.2985742933533	-4.07454	UP
STARD5	0.0141674285714288	0.170059857142857	2.69923254062824	0.0228885970064263	0.2985742933533	-4.07457	UP
LASP1	0.0346207	0.344268	2.69908537593649	0.0228943070215442	0.2985742933533	-4.07482	UP
FLVCR1	0.020578	0.347621	2.69828666741822	0.0229253219928292	0.2985742933533	-4.07616	UP
VGLL4	0.0250024190476192	0.605839838095238	2.69826413804804	0.0229261974510833	0.2985742933533	-4.0762	UP
ZFYVE26	0.0150401666666668	0.245253916666667	2.69752443799528	0.0229549597516949	0.2985742933533	-4.07744	UP
TUBGCP4	0.0163598666666668	0.266069666666667	2.69732722552556	0.0229626342215956	0.2985742933533	-4.07777	UP
PIGB	0.0169281666666668	0.143195	2.69716188116127	0.022969070537141	0.2985742933533	-4.07805	UP
MOBP	0.03831	0.509400333333333	2.69698618890409	0.0229759116462909	0.2985742933533	-4.07834	UP
TMEM183A	0.0149489333333334	0.213321666666666	2.69616866920271	0.0230077711499722	0.298590953950827	-4.07971	UP
TIMM23	0.0184075	0.209099	2.69601455306968	0.0230137821636939	0.298590953950827	-4.07997	UP
SLC9A4	0.0352945000000001	0.475644	2.69587041731636	0.0230194053373334	0.298590953950827	-4.08021	UP
TMEM37	0.0234675000000001	0.385208583333333	2.69416091337395	0.0230862035173373	0.29880744071683	-4.08308	UP
ITSN2	0.0160334074074076	0.452768555555556	2.69366996284421	0.0231054231360966	0.29880744071683	-4.08391	UP
HIGD1A	0.024388923076923	0.322053692307692	2.69336198425082	0.0231174880047898	0.29880744071683	-4.08443	UP
MYST2	0.0149781111111111	0.343444	2.69310780001239	0.0231274502742416	0.29880744071683	-4.08485	UP
C17orf66	0.0718902857142855	0.500201428571429	2.69237943101809	0.0231560211779885	0.29880744071683	-4.08607	UP
NTN5	0.025343	0.700536	2.69223071158909	0.0231618591780425	0.29880744071683	-4.08632	UP
TYW1	0.0131007368421054	0.172194684210526	2.69167614780939	0.0231836416717536	0.29880744071683	-4.08725	UP
C3orf17	0.0138496842105265	0.337259578947368	2.69079887838599	0.0232181415704684	0.29880744071683	-4.08873	UP
B3GNT8	0.0193037777777777	0.737931	2.68958540270474	0.0232659481768752	0.29880744071683	-4.09076	UP
CTTNBP2NL	0.0163927999999999	0.326926533333333	2.68876599992108	0.0232982855546708	0.29880744071683	-4.09214	UP
MLST8	0.0211956249999999	0.29316	2.68847051491782	0.0233099577996651	0.29880744071683	-4.09263	UP
CHAC1	0.0253648571428572	0.247082571428571	2.68845	0.0233109052479824	0.29880744071683	-4.09267	UP
HEYL	0.0301565000000002	0.177273	2.6881280427602	0.0233234934693932	0.29880744071683	-4.09321	UP
PAGE2B	0.0969974999999998	0.692827583333333	2.68731593740053	0.0233556221677116	0.29880744071683	-4.09457	UP
CRYGC	0.0408560000000004	0.636035555555555	2.68727081837868	0.0233574084778295	0.29880744071683	-4.09465	UP
FZD3	0.0213460000000002	0.279253666666667	2.68712388362327	0.0233632267310321	0.29880744071683	-4.09489	UP
SMPD4	0.0209350909090906	0.231319909090909	2.68679668181165	0.0233761883371479	0.29880744071683	-4.09544	UP
HOXB2	0.038754	0.409376545454545	2.68675630087301	0.0233777884669739	0.29880744071683	-4.09551	UP
SMC4	0.0124840909090909	0.148050772727273	2.68625915373871	0.0233974973582365	0.29880744071683	-4.09635	UP
LOC492303	0.0218869333333336	0.29376	2.68623339078278	0.0233985191583862	0.29880744071683	-4.09639	UP
AARS	0.0138553636363636	0.320957681818182	2.68620376145933	0.0233996943602035	0.29880744071683	-4.09644	UP
SETDB2	0.0188577142857143	0.336848571428571	2.68594193340184	0.023410081942934	0.29880744071683	-4.09688	UP
UFSP1	0.0187208333333336	0.112790416666667	2.68570742381171	0.0234193896377783	0.29880744071683	-4.09727	UP
EBNA1BP2	0.0149832222222221	0.119361944444445	2.68557936951352	0.0234244736843691	0.29880744071683	-4.09749	UP
PAGE3	0.0974247499999999	0.614092	2.68554381011245	0.0234258856697274	0.29880744071683	-4.09755	UP
FAM129A	0.0273013333333336	0.451064866666667	2.68545443341086	0.0234294349982325	0.29880744071683	-4.0977	UP
DPYSL2	0.0270687027027027	0.429865864864865	2.6853562897301	0.0234333331023481	0.29880744071683	-4.09786	UP
FGR	0.0288809333333331	0.540724	2.68495447703429	0.0234492992191424	0.29880744071683	-4.09853	UP
CXADRP3	0.0582709999999999	0.601966833333333	2.68405344971262	0.0234851414092671	0.29880744071683	-4.10005	UP
PARP8	0.0166990000000001	0.254232388888889	2.68398828151928	0.0234877358804201	0.29880744071683	-4.10016	UP
NFATC2IP	0.0125480000000003	0.197703	2.68318870562588	0.0235195919405164	0.29880744071683	-4.1015	UP
NELL1	0.0529774545454544	0.317266909090909	2.68305373229835	0.0235249737116168	0.29880744071683	-4.10172	UP
PTPRO	0.0657744800000002	0.472695	2.68269232858752	0.023539389987432	0.29880744071683	-4.10233	UP
SLC1A6	0.0670752727272729	0.472936909090909	2.68253501039316	0.0235456681256009	0.29880744071683	-4.10259	UP
HSPA13	0.0128489333333334	0.130606866666666	2.6818117588848	0.0235745527202996	0.29880744071683	-4.10381	UP
OR51G1	0.0710389999999999	0.402068	2.68162177559657	0.0235821459990144	0.29880744071683	-4.10413	UP
ZNF509	0.0164905833333331	0.250763791666667	2.68137704940058	0.0235919308638608	0.29880744071683	-4.10454	UP
MAP2K5	0.032676814814815	0.452393518518519	2.68128373938811	0.0235956627412586	0.29880744071683	-4.10469	UP
KLHL2	0.0212233	0.399528	2.68113628370348	0.0236015613486888	0.29880744071683	-4.10494	UP
SYCP2	0.0590737500000001	0.522512	2.68091412889973	0.0236104509049874	0.29880744071683	-4.10531	UP
RSAD1	0.0255386666666665	0.359061166666667	2.68084031058425	0.0236134054984272	0.29880744071683	-4.10544	UP
TOMM40L	0.0235018181818185	0.225211818181818	2.6803853663948	0.0236316229180477	0.298814083831224	-4.1062	UP
LOC339524	0.0259638709677419	0.432973032258064	2.68012406613956	0.0236420925852987	0.298814083831224	-4.10664	UP
STK19	0.0146023469387758	0.37047356122449	2.67938341028946	0.0236717941456805	0.298962078421283	-4.10788	UP
C15orf27	0.0245731578947367	0.402296	2.67912967561447	0.0236819779381827	0.298962078421283	-4.10831	UP
LOC389033	0.0362203333333331	0.459489	2.67863209857414	0.0237019612421562	0.298974979121595	-4.10914	UP
B3GNT6	0.0530593333333334	0.452966333333333	2.67840276799089	0.0237111771293363	0.298974979121595	-4.10953	UP
ERGIC1	0.0183104878048781	0.515810853658537	2.67752041219494	0.023746669020742	0.299244693164587	-4.11101	UP
MIR548J	0.0253506666666669	0.730747333333333	2.67548020570809	0.0238289383589135	0.299781904157725	-4.11443	UP
TSPY3	0.209635	0.303455	2.67529974244745	0.0238362291012304	0.299781904157725	-4.11473	UP
NLGN4Y	0.159981	0.351072666666667	2.67509799309147	0.0238443824517215	0.299781904157725	-4.11507	UP
EPHB3	0.0205826666666666	0.429478722222222	2.67473467989506	0.0238590721742273	0.299781904157725	-4.11568	UP
FNIP2	0.0313048181818182	0.420329409090909	2.6739498507924	0.0238908358751586	0.299781904157725	-4.11699	UP
AMMECR1L	0.0283579999999998	0.427425833333333	2.67245969405264	0.0239512623480696	0.299781904157725	-4.11949	UP
DTX2	0.053094	0.714249923076923	2.67198495407278	0.0239705454004971	0.299781904157725	-4.12029	UP
ZWILCH	0.0154733846153844	0.147095153846154	2.67173662969314	0.0239806380694637	0.299781904157725	-4.1207	UP
USF1	0.0150329411764706	0.293544941176471	2.67171043219518	0.0239817030648789	0.299781904157725	-4.12075	UP
SYCP1	0.03732	0.367137428571429	2.67117786106629	0.0240033637232783	0.299781904157725	-4.12164	UP
C6orf222	0.0488340000000002	0.586233666666667	2.67102646141106	0.0240095250065903	0.299781904157725	-4.12189	UP
GPLD1	0.0251835714285714	0.670846785714286	2.67073832493944	0.0240212552397177	0.299781904157725	-4.12238	UP
COG2	0.0252497333333331	0.364194333333333	2.67042750210275	0.0240339154885076	0.299781904157725	-4.1229	UP
MIR29A	0.0704604	0.502567	2.66952041907445	0.0240709004847389	0.299781904157725	-4.12442	UP
RMND5A	0.0168284444444443	0.260399111111111	2.66943073382582	0.0240745603670727	0.299781904157725	-4.12457	UP
AGAP5	0.0159254545454541	0.776894181818182	2.66900717884624	0.0240918523654841	0.299781904157725	-4.12528	UP
SNHG11	0.0187164444444446	0.291892888888889	2.66872002156895	0.0241035828869547	0.299781904157725	-4.12576	UP
TFPT	0.0235954444444443	0.197738611111111	2.66806546732536	0.0241303431535201	0.299781904157725	-4.12686	UP
PLEKHG1	0.0198388888888892	0.492296407407407	2.66787153344946	0.0241382775033738	0.299781904157725	-4.12718	UP
PLA2G4E	0.0553843076923076	0.480471384615385	2.66776022266763	0.0241428327035203	0.299781904157725	-4.12737	UP
MAN2B2	0.0165769999999998	0.518401388888889	2.6677325369526	0.024143965826979	0.299781904157725	-4.12742	UP
KLHL29	0.0326333492063493	0.603785071428572	2.66762340143236	0.0241484330544173	0.299781904157725	-4.1276	UP
ACHE	0.0135525882352943	0.28084005882353	2.66645488153949	0.0241963158233956	0.299781904157725	-4.12956	UP
PIGC	0.0194242857142852	0.245062	2.66608033257661	0.0242116839408008	0.299781904157725	-4.13019	UP
FMR1NB	0.104849777777778	0.824472222222222	2.6659602279453	0.0242166140235676	0.299781904157725	-4.13039	UP
SAP18	0.0133912222222222	0.136001722222222	2.66541018294086	0.0242392052491568	0.299781904157725	-4.13131	UP
SFN	0.073713692307692	0.408070846153846	2.66532707195168	0.024242620585318	0.299781904157725	-4.13145	UP
ANG	0.0167724137931038	0.189870413793103	2.66518619497243	0.0242484108394163	0.299781904157725	-4.13168	UP
PREX1	0.0180492307692312	0.493733384615385	2.66477589061898	0.0242652828541867	0.299781904157725	-4.13237	UP
OR11G2	0.0905713333333332	0.535666333333333	2.66468007869295	0.0242692244037178	0.299781904157725	-4.13253	UP
PRSS45	0.0899345	0.417296	2.66466107234635	0.0242700063706632	0.299781904157725	-4.13256	UP
TYK2	0.0280804347826085	0.350575695652174	2.66455188502853	0.0242744990892144	0.299781904157725	-4.13275	UP
RPUSD1	0.0194877142857144	0.270887571428571	2.66440645962839	0.0242804841857059	0.299781904157725	-4.13299	UP
LOC158376	0.0405304000000002	0.577922	2.6643798032755	0.0242815814091078	0.299781904157725	-4.13304	UP
ACVR2A	0.0183697777777779	0.264068555555556	2.66432754066193	0.0242837327763597	0.299781904157725	-4.13312	UP
ZDHHC20	0.0137267777777776	0.393744611111111	2.66377480028824	0.0243064977780632	0.299888482179233	-4.13405	UP
SF3A2	0.0148288148148146	0.355733444444444	2.66291357855261	0.0243420104045079	0.299971715467172	-4.13549	UP
WNT8A	0.0440506666666667	0.534302666666667	2.66225718369618	0.0243691118493564	0.299971715467172	-4.13659	UP
DLEU2L	0.05413	0.551593	2.66214398923198	0.0243737885131323	0.299971715467172	-4.13678	UP
SKIV2L	0.0166415384615387	0.555451128205128	2.66205905450102	0.0243772982076164	0.299971715467172	-4.13693	UP
GRASP	0.0351281818181819	0.351210181818182	2.66189879137195	0.0243839220197386	0.299971715467172	-4.13719	UP
EPN1	0.0202135238095239	0.571462476190476	2.66059177859752	0.0244380093049522	0.300309367710155	-4.13938	UP
LACTB	0.0159777777777779	0.375748	2.66055164735661	0.0244396719304197	0.300309367710155	-4.13945	UP
DGAT2	0.0243815000000001	0.30035	2.65954607664538	0.0244813694240779	0.3006476507803	-4.14114	UP
BLCAP	0.0246952166666666	0.474761	2.65805615346858	0.0245432823120905	0.301120825133286	-4.14363	UP
MIR521-2	0.0291006666666667	0.782547666666667	2.65769688618899	0.0245582348970428	0.301120825133286	-4.14423	UP
INVS	0.0174137999999999	0.336104	2.65759519993131	0.0245624687010846	0.301120825133286	-4.14441	UP
DEFB104A	0.0581628571428571	0.407203142857143	2.65616617401023	0.0246220449033853	0.301276091375339	-4.1468	UP
DEFB104B	0.0581628571428571	0.407203142857143	2.65616617401023	0.0246220449033853	0.301276091375339	-4.1468	UP
AASS	0.0183442727272726	0.362865681818182	2.65581195963984	0.0246368344867493	0.301276091375339	-4.14739	UP
HECA	0.0183189230769231	0.392554384615385	2.65533760587668	0.0246566542036283	0.301276091375339	-4.14819	UP
GPR89A	0.0236814285714282	0.248828714285714	2.65446088063061	0.0246933280526845	0.301276091375339	-4.14966	UP
CCDC127	0.0265646	0.515034	2.65443070227528	0.0246945913997675	0.301276091375339	-4.14971	UP
SMC5	0.0205135555555556	0.208624333333333	2.65415197242453	0.0247062628392781	0.301276091375339	-4.15017	UP
SULT1C4	0.043604	0.461585	2.65384334998028	0.0247191924326591	0.301276091375339	-4.15069	UP
CDC37L1	0.0140371428571426	0.129238	2.65379903150746	0.0247210496904412	0.301276091375339	-4.15076	UP
COG5	0.0188761538461539	0.364969153846154	2.65374175623913	0.02472345013658	0.301276091375339	-4.15086	UP
MARK1	0.0245231764705879	0.189364529411765	2.65336928857671	0.0247390662068204	0.301276091375339	-4.15148	UP
MCOLN3	0.0239745882352942	0.132926	2.65287254842841	0.0247599078859367	0.301276091375339	-4.15232	UP
DNMT3L	0.0319315000000001	0.519205416666667	2.65279738628644	0.0247630629871043	0.301276091375339	-4.15244	UP
ATP10A	0.0352319797979796	0.469192838383838	2.65253946645558	0.0247738928160769	0.301276091375339	-4.15287	UP
PRPF31	0.0235241052631579	0.238896684210526	2.65196787396313	0.0247979103828445	0.301344295216325	-4.15383	UP
NOTCH2NL	0.0132406666666667	0.275735888888889	2.65127180557027	0.0248271897333216	0.301344295216325	-4.155	UP
S100A5	0.0368893333333333	0.675133833333333	2.65113389509519	0.0248329948906819	0.301344295216325	-4.15523	UP
RPS6KC1	0.0129941176470588	0.305169294117647	2.65105533553611	0.0248363023577283	0.301344295216325	-4.15536	UP
LGTN	0.0145996923076921	0.308894	2.64885468455066	0.0249291321816539	0.30229777944393	-4.15905	UP
SARNP	0.013790761904762	0.185117761904762	2.64825062690544	0.0249546737550317	0.302433289786081	-4.16006	UP
RASGEF1C	0.0349636551724143	0.566272586206896	2.64791656345369	0.0249688103154995	0.302433289786081	-4.16062	UP
MTUS1	0.0224968275862065	0.473983724137931	2.64740812839856	0.0249903411368535	0.302521408593935	-4.16147	UP
EHD4	0.0186080555555554	0.490752527777778	2.64541087476504	0.025075099269096	0.302776304911717	-4.16481	UP
PARP16	0.0148066666666669	0.274959	2.64520475212486	0.0250838629209055	0.302776304911717	-4.16516	UP
CC2D2B	0.0628493333333334	0.501774666666666	2.64515847891948	0.0250858307254019	0.302776304911717	-4.16523	UP
C9orf86	0.0386310000000002	0.578813642857143	2.64489654477898	0.0250969725925731	0.302776304911717	-4.16567	UP
NCEH1	0.0139193599999999	0.28748	2.64463403737152	0.0251081438114501	0.302776304911717	-4.16611	UP
C15orf54	0.0562865	0.550774	2.64455841749552	0.0251113628002977	0.302776304911717	-4.16624	UP
TXNRD2	0.0279015000000001	0.405946	2.64439258802701	0.0251184232787931	0.302776304911717	-4.16652	UP
CCDC43	0.0122106666666666	0.147350666666667	2.64405454371685	0.0251328222548517	0.302776304911717	-4.16708	UP
SLC1A2	0.0413253125000001	0.291172	2.64389062742272	0.0251398072312542	0.302776304911717	-4.16736	UP
BUB3	0.0305956470588234	0.208514529411765	2.64318878715479	0.0251697367628979	0.302964823508483	-4.16853	UP
MPG	0.0295881052631582	0.336929526315789	2.64187377111584	0.025225910767763	0.303468850568424	-4.17073	UP
MEIS1	0.0441628620689655	0.528383534482759	2.64141320898712	0.0252456143976821	0.303533814806353	-4.1715	UP
KPNA6	0.0144329000000001	0.2571	2.64101773592928	0.0252625456893421	0.303565391887616	-4.17217	UP
GALK2	0.0153632972972973	0.333199594594594	2.64038936612477	0.0252894712933494	0.303610617415513	-4.17322	UP
ZNF609	0.0288932727272724	0.639343	2.64015488756408	0.0252995260353928	0.303610617415513	-4.17361	UP
HHIP	0.0262421176470588	0.212062588235294	2.63970016362238	0.0253190365781317	0.303610617415513	-4.17437	UP
COL14A1	0.0273037500000002	0.398456	2.63910848936581	0.0253444456867522	0.303610617415513	-4.17536	UP
SPTLC2	0.0155766666666668	0.275037444444444	2.63891758719473	0.0253526493097868	0.303610617415513	-4.17568	UP
SLMO2	0.0267151666666667	0.350152	2.63889156474728	0.0253537677758762	0.303610617415513	-4.17572	UP
SNORD86	0.0270510000000003	0.803526166666667	2.63829592061283	0.0253793825431564	0.303610617415513	-4.17672	UP
DNMT3B	0.0363110476190477	0.388355714285714	2.63787570557523	0.0253974688157185	0.303610617415513	-4.17742	UP
HYOU1	0.0152841333333333	0.169749266666667	2.6376860263403	0.0254056369292371	0.303610617415513	-4.17774	UP
C19orf25	0.0177130588235294	0.226036176470588	2.63676086185066	0.0254455147422491	0.303610617415513	-4.17929	UP
LOC641367	0.0133501666666668	0.871166	2.63668547729375	0.0254487668355719	0.303610617415513	-4.17942	UP
TMEM186	0.0237478181818183	0.238256090909091	2.63664656622905	0.0254504456233396	0.303610617415513	-4.17948	UP
LASS4	0.026465304347826	0.194971782608696	2.63590355396001	0.0254825235649604	0.303610617415513	-4.18072	UP
CCL27	0.044054	0.658437	2.63526042833066	0.0255103217530032	0.303610617415513	-4.1818	UP
PACSIN3	0.0167552857142858	0.382733785714286	2.6352051598783	0.0255127120672016	0.303610617415513	-4.18189	UP
C9orf21	0.0216605714285717	0.457260285714286	2.63508052594132	0.025518103202267	0.303610617415513	-4.1821	UP
ZNF804B	0.0777404761904763	0.413240142857143	2.6347995600803	0.0255302607708724	0.303610617415513	-4.18257	UP
CECR1	0.0601607777777777	0.450524388888889	2.63473770055699	0.0255329382488621	0.303610617415513	-4.18268	UP
CEBPE	0.0258826	0.646471	2.63412636527198	0.0255594138952455	0.303610617415513	-4.1837	UP
ZBTB25	0.014950533333333	0.132161533333333	2.63387336088934	0.0255703790111091	0.303610617415513	-4.18412	UP
LOC645676	0.0148088888888888	0.108479333333333	2.63353141503874	0.0255852062903058	0.303610617415513	-4.18469	UP
PIAS3	0.0162166	0.180355	2.63345107432059	0.0255886912297154	0.303610617415513	-4.18483	UP
PPEF1	0.112248	0.61211	2.63329708267707	0.0255953722518426	0.303610617415513	-4.18509	UP
DCDC2B	0.0265305714285713	0.610840142857143	2.63191926740883	0.0256552272638988	0.303951771631927	-4.18739	UP
FGF1	0.0354144444444444	0.541748777777778	2.63175360296078	0.0256624334703697	0.303951771631927	-4.18767	UP
NOC2L	0.0138480000000004	0.538497066666667	2.63129966866431	0.0256821894410124	0.303951771631927	-4.18843	UP
FES	0.0226690526315789	0.420491789473684	2.63095479337045	0.0256972091449607	0.303951771631927	-4.189	UP
SLC24A1	0.0379735555555557	0.640273666666667	2.63024159845585	0.0257282974357777	0.303951771631927	-4.1902	UP
DSG4	0.0265359999999998	0.835203333333333	2.63005045357756	0.0257366358598175	0.303951771631927	-4.19052	UP
ALG14	0.0169343636363636	0.247386090909091	2.6300422130312	0.0257369954026814	0.303951771631927	-4.19053	UP
SLC39A9	0.0142466315789476	0.164125947368421	2.63000273468014	0.025738717950265	0.303951771631927	-4.1906	UP
DDX59	0.0291926666666666	0.256673333333333	2.62920667136474	0.0257734769498977	0.304120712817196	-4.19193	UP
MAP3K5	0.0332058709677417	0.423223967741935	2.62901881727662	0.0257816861768124	0.304120712817196	-4.19224	UP
ATOX1	0.0208246153846154	0.225602769230769	2.62850631640366	0.025804095765372	0.304215953464978	-4.1931	UP
C11orf51	0.0115231666666667	0.0995713	2.62627080900309	0.0259020733043298	0.305038777246855	-4.19684	UP
LGI4	0.0144421666666667	0.450075	2.62611420275371	0.0259089509399684	0.305038777246855	-4.1971	UP
PBOV1	0.0451471428571432	0.685411857142857	2.62555701165889	0.0259334357537321	0.305038777246855	-4.19803	UP
TRPC6	0.0461835	0.196851	2.62540919372614	0.0259399352404124	0.305038777246855	-4.19828	UP
TRDMT1	0.0193804285714287	0.440936785714286	2.62520618983948	0.0259488638805922	0.305038777246855	-4.19862	UP
SRD5A1P1	0.0664346666666668	0.510101666666667	2.6247873472507	0.0259672953739814	0.305038777246855	-4.19932	UP
SLC18A2	0.094659	0.402425	2.6238740808716	0.0260075297365131	0.305038777246855	-4.20085	UP
RHOQ	0.0379362857142858	0.291310285714286	2.62374032582983	0.0260134276017048	0.305038777246855	-4.20107	UP
ZNF704	0.0164601	0.409994	2.62350381345476	0.0260238597733169	0.305038777246855	-4.20147	UP
DNAJC8	0.0153791111111112	0.292028111111111	2.62325447108631	0.0260348623805945	0.305038777246855	-4.20188	UP
TIGD6	0.015479	0.238226318181818	2.6231186248975	0.0260408587536288	0.305038777246855	-4.20211	UP
MIR107	-0.0431215	0.654861	-2.62265	0.0260613851966364	0.305038777246855	-4.20289	DOWN
MDM1	0.0159287058823528	0.218177294117647	2.62254519714463	0.0260661855781421	0.305038777246855	-4.20307	UP
SPEF1	0.0169813846153846	0.299196230769231	2.62224338135012	0.0260795258857808	0.305038777246855	-4.20357	UP
MIR1256	0.0534860000000001	0.455092233333333	2.62201771641033	0.0260895047690044	0.305038777246855	-4.20395	UP
CLDN2	0.101541	0.569231	2.62153518881831	0.0261108548943632	0.305120292793658	-4.20476	UP
EML2	0.0183434000000001	0.256599	2.62048432386466	0.0261574123320796	0.305185591529996	-4.20651	UP
KCNU1	0.071119111111111	0.540022	2.62008809349943	0.0261749884093654	0.305185591529996	-4.20718	UP
TRIM41	0.0162350967741936	0.341469806451613	2.61976067664115	0.0261895209418457	0.305185591529996	-4.20772	UP
STAT3	0.0217057142857144	0.322090428571429	2.61894802150513	0.0262256258083632	0.305185591529996	-4.20908	UP
SLC24A2	0.0522620000000001	0.354777	2.6181942914792	0.0262591571671611	0.305185591529996	-4.21034	UP
GAGE12C	0.083766	0.593477	2.61817372533757	0.026260072697603	0.305185591529996	-4.21038	UP
GAGE12D	0.083766	0.593477	2.61817372533757	0.026260072697603	0.305185591529996	-4.21038	UP
GAGE12E	0.083766	0.593477	2.61817372533757	0.026260072697603	0.305185591529996	-4.21038	UP
GAGE12G	0.083766	0.593477	2.61817372533757	0.026260072697603	0.305185591529996	-4.21038	UP
TRAF3IP2	0.0236881538461541	0.449503769230769	2.61723026411207	0.0263021064797296	0.305185591529996	-4.21195	UP
TOR3A	0.0149825000000001	0.3334	2.61686534939382	0.0263183824440643	0.305185591529996	-4.21256	UP
MIR1305	0.0152480000000003	0.87946	2.61685183604728	0.0263189853608393	0.305185591529996	-4.21259	UP
ADCY9	0.0202556543209881	0.649224765432099	2.61675878319692	0.0263231374178506	0.305185591529996	-4.21274	UP
ADAM9	0.0143851666666668	0.188184833333333	2.61673939395783	0.0263240026561326	0.305185591529996	-4.21277	UP
RIPPLY1	0.143924	0.637188	2.61651349985093	0.0263340851978822	0.305185591529996	-4.21315	UP
PCDH15	0.0251652857142857	0.431632785714286	2.61623449303206	0.0263465436917653	0.305185591529996	-4.21362	UP
TPPP2	0.0424636000000002	0.768902	2.61575194050964	0.0263681050075259	0.305192275347026	-4.21442	UP
ZNF689	0.0148603999999997	0.386573266666667	2.61557794111547	0.0263758839350853	0.305192275347026	-4.21471	UP
TLE3	0.0162912	0.431727	2.61468620213074	0.0264157865639808	0.305200456229632	-4.2162	UP
AHI1	0.0132417272727274	0.294865227272727	2.61464832679777	0.026417482704608	0.305200456229632	-4.21627	UP
PER1	0.0249078	0.392801	2.6146	0.0264197369630947	0.305200456229632	-4.21635	UP
AGRP	0.024301111111111	0.706122333333333	2.61389813864642	0.026451100193601	0.305237587530243	-4.21752	UP
SLITRK1	0.0427341	0.298092	2.61388434435753	0.0264517187440798	0.305237587530243	-4.21754	UP
CCDC90A	0.0133138	0.21829	2.61299094151596	0.026491810641802	0.305534083494391	-4.21904	UP
WHSC2	0.01870612244898	0.614320571428571	2.61212709260077	0.0265306339797608	0.305699299731272	-4.22048	UP
CPSF4L	0.0237217500000001	0.578944	2.6119845565922	0.026537045329548	0.305699299731272	-4.22072	UP
IFIT1L	0.068951142857143	0.615856428571429	2.6116782629264	0.026550827824218	0.305699299731272	-4.22123	UP
PDLIM5	0.0294090714285719	0.316003821428572	2.6111317306077	0.0265754382464724	0.305699299731272	-4.22214	UP
ZNF550	0.0185753333333334	0.707628333333333	2.61107124062856	0.0265781635174684	0.305699299731272	-4.22225	UP
PRDM8	0.0406612075471698	0.251186490566038	2.61026870921293	0.0266143465908696	0.305949647348236	-4.22359	UP
PTRF	0.0381142307692308	0.296469192307692	2.60970276340046	0.0266398924832264	0.306077508601271	-4.22453	UP
KIAA0090	0.0159260833333334	0.18958	2.60910928724366	0.0266667073413285	0.306174163044146	-4.22552	UP
ACLY	0.0223237	0.322446	2.60874137554681	0.026683344112222	0.306174163044146	-4.22614	UP
CAPN6	0.0559464444444443	0.315612555555555	2.60808393174144	0.0267130991705986	0.306174163044146	-4.22724	UP
MIR1204	0.0212011428571427	0.0913839999999999	2.60772	0.0267296648786148	0.306174163044146	-4.22785	UP
TAS2R13	0.0733389999999999	0.637726	2.60761194370534	0.0267344811587649	0.306174163044146	-4.22802	UP
P2RY11	0.0250646666666666	0.748068333333333	2.60724199844399	0.0267512523481115	0.306174163044146	-4.22864	UP
ZNF524	0.0121449230769228	0.286614461538462	2.6070506352684	0.0267599317732577	0.306174163044146	-4.22896	UP
C9orf153	0.0307368000000002	0.601148	2.60696695529635	0.0267637280263367	0.306174163044146	-4.2291	UP
NFAM1	0.0679354545454544	0.582983909090909	2.60590714500395	0.0268118542605035	0.306187062052731	-4.23087	UP
ZFYVE19	0.0189941333333334	0.280871	2.60563451238126	0.0268242485309469	0.306187062052731	-4.23133	UP
C10orf58	0.0304029230769229	0.385309461538462	2.60538	0.0268357258153203	0.306187062052731	-4.23175	UP
AHR	0.0272101333333335	0.260076133333333	2.60453876299458	0.0268741205636273	0.306187062052731	-4.23316	UP
C3orf1	0.0155644285714284	0.159602928571429	2.60430228383151	0.0268848958292372	0.306187062052731	-4.23355	UP
SLC17A4	0.0539772727272726	0.541664272727273	2.60403774940403	0.0268969545523404	0.306187062052731	-4.23399	UP
OR5K4	0.0865209999999999	0.540505	2.6039389287109	0.0269014606486447	0.306187062052731	-4.23416	UP
FGFBP2	0.0397155555555556	0.356420444444444	2.60355623607063	0.0269189180477166	0.306187062052731	-4.2348	UP
SLC25A31	0.0502671428571428	0.525334428571429	2.60322635312675	0.0269339754827346	0.306187062052731	-4.23535	UP
C11orf75	0.0284595384615386	0.419517615384615	2.60317499225609	0.0269363205943894	0.306187062052731	-4.23543	UP
CLIC5	0.0422851034482758	0.391435034482759	2.60299755070704	0.0269444240545161	0.306187062052731	-4.23573	UP
SP100	-0.026359	0.32944	-2.60282	0.0269524585464403	0.306187062052731	-4.23602	DOWN
TMLHE	-0.0599869	0.342819	-2.60263	0.0269612556492662	0.306187062052731	-4.23635	DOWN
ZFYVE21	0.0170207	0.598727	2.60221129879393	0.0269803601461993	0.306187062052731	-4.23704	UP
ADSL	0.0150487	0.146576	2.60140190606456	0.0270174038503545	0.306187062052731	-4.2384	UP
FAM60A	0.0178668461538464	0.179609884615385	2.60137107703784	0.027018815813747	0.306187062052731	-4.23845	UP
GTF2IP1	-0.060999	0.630638	-2.60054	0.0270570390657351	0.306187062052731	-4.23984	DOWN
LOC100093631	-0.060999	0.630638	-2.60054	0.0270570390657351	0.306187062052731	-4.23984	DOWN
PEA15	0.0196691666666666	0.382128	2.60000618643849	0.027081401364167	0.306187062052731	-4.24073	UP
SCD5	0.0390756000000002	0.325512771428571	2.5999603483644	0.0270835057264432	0.306187062052731	-4.2408	UP
RFNG	0.0113809230769233	0.429695230769231	2.59930618908595	0.0271135550496298	0.306187062052731	-4.24189	UP
CCDC137	0.0176433333333332	0.276104333333333	2.59921638155422	0.027117683024915	0.306187062052731	-4.24204	UP
CLMN	0.0330904	0.500347	2.59877323509051	0.0271380612945397	0.306187062052731	-4.24278	UP
PDK2	0.0177413333333334	0.377178583333333	2.5983590190268	0.027157122999038	0.306187062052731	-4.24348	UP
ECHDC3	0.0199936999999998	0.469963	2.59829730340819	0.0271599642173681	0.306187062052731	-4.24358	UP
CNIH3	0.035903703703704	0.335418666666667	2.59825490221195	0.0271619164243228	0.306187062052731	-4.24365	UP
CDKN1A	0.0205370666666665	0.362861133333333	2.5981691127794	0.0271658667109209	0.306187062052731	-4.24379	UP
TMEM154	0.0231502222222224	0.36937	2.59810425847169	0.0271688533926437	0.306187062052731	-4.2439	UP
GJD3	0.0276785	0.445888	2.59765401932805	0.0271895969139832	0.306258193265201	-4.24465	UP
TERC	0.0207413333333334	0.139727111111111	2.59660467036128	0.027238004089329	0.306587427996149	-4.2464	UP
SSBP1	0.0165458461538462	0.144539538461538	2.59617740868544	0.027257738572529	0.306587427996149	-4.24712	UP
MIR558	0.0284260000000001	0.781985	2.59608154201449	0.0272621684477043	0.306587427996149	-4.24728	UP
MUC16	0.0701508	0.590114	2.59553290326573	0.0272875341515829	0.306604868313951	-4.24819	UP
GMEB2	0.0261018095238097	0.469334333333334	2.59542305636938	0.0272926156281538	0.306604868313951	-4.24838	UP
SCNN1B	0.0263545714285718	0.260121714285714	2.59449140779655	0.0273357513025716	0.30680459519248	-4.24993	UP
MFSD6	0.0197509411764707	0.408045352941177	2.59439392040322	0.0273402689322216	0.30680459519248	-4.25009	UP
HSPA4	0.0141179999999998	0.249181117647059	2.59410273222072	0.0273537672166331	0.30680459519248	-4.25058	UP
CD28	0.0466613333333331	0.580896666666667	2.59373673743776	0.0273707426524131	0.306832820827712	-4.25119	UP
AHCYL2	0.0236419999999998	0.290482851851852	2.59307	0.0274018838837339	0.30701973489795	-4.25231	UP
TSPAN12	0.0237716666666666	0.412062	2.59271050750915	0.0274183969122623	0.307042638984231	-4.2529	UP
KRCC1	0.0143874736842106	0.201507842105263	2.59069817992905	0.0275120821137769	0.307594132778507	-4.25626	UP
ID3	0.0192517894736842	0.186558736842105	2.59010275283891	0.0275398637386533	0.307594132778507	-4.25725	UP
TIMM9	0.0145676000000003	0.152035533333333	2.59003011493838	0.0275432548141007	0.307594132778507	-4.25738	UP
MBLAC1	0.0202019999999999	0.263506166666667	2.58984412794769	0.0275519394503708	0.307594132778507	-4.25769	UP
MIR190B	0.053664	0.456461	2.58867086769608	0.0276067876299195	0.307594132778507	-4.25964	UP
CYGB	0.0315950370370371	0.442881888888889	2.5885880098919	0.0276106652216282	0.307594132778507	-4.25978	UP
UNC50	0.0181430588235294	0.162605647058823	2.58847828814845	0.0276158008313627	0.307594132778507	-4.25997	UP
ZNF446	0.0195774999999999	0.274092	2.58842640094056	0.0276182297832172	0.307594132778507	-4.26005	UP
PTPN4	0.0165204545454544	0.424135	2.58837098260324	0.0276208242700176	0.307594132778507	-4.26014	UP
TMEM8B	0.0307396363636365	0.341520909090909	2.58779930897142	0.0276476021516565	0.307594132778507	-4.2611	UP
GPD1	0.0330067999999999	0.461578	2.58758722590172	0.0276575429572345	0.307594132778507	-4.26145	UP
USP35	0.0182429	0.437239	2.58723684464145	0.027673973911983	0.307594132778507	-4.26204	UP
PDE8B	0.0382442	0.373009	2.58723075055441	0.0276742597772235	0.307594132778507	-4.26205	UP
CTAGE6	0.0634020000000001	0.463701	2.58695502521211	0.0276871967532048	0.307594132778507	-4.26251	UP
PTPN2	0.0181309999999999	0.266748833333333	2.5859259118988	0.0277355357908464	0.307594132778507	-4.26422	UP
GPR156	0.0322358333333336	0.418396083333333	2.58581382784828	0.0277408056279135	0.307594132778507	-4.26441	UP
USP28	0.0147661818181816	0.308054545454546	2.58573344808286	0.0277445854443007	0.307594132778507	-4.26454	UP
PCDHGC3	0.0484045098039215	0.354996607843137	2.58532765074025	0.0277636756896889	0.307594132778507	-4.26522	UP
SNORD65	0.0507916	0.258589	2.58511146035387	0.0277738514491323	0.307594132778507	-4.26558	UP
FAM32A	0.0147445	0.158043	2.58490663604639	0.0277834956528563	0.307594132778507	-4.26592	UP
HSCB	0.0126457647058822	0.174820647058823	2.58438352690573	0.0278081415254672	0.307594132778507	-4.2668	UP
RAF1	0.0162668	0.232018	2.58399	0.0278267696539727	0.307594132778507	-4.26745	UP
FRMD1	0.0286935483870968	0.712983096774193	2.58391193513918	0.0278303788706179	0.307594132778507	-4.26758	UP
LOC284632	0.0177463333333333	0.219247833333333	2.58349648683009	0.0278499835187538	0.307594132778507	-4.26827	UP
SFRS13B	0.0217149090909094	0.277141272727273	2.58326293983815	0.0278610104419904	0.307594132778507	-4.26866	UP
ATP6V0C	0.0257397777777779	0.349734222222222	2.58304724085101	0.027871198535889	0.307594132778507	-4.26902	UP
SNORD36A	0.0678730000000002	0.492362	2.58284549419551	0.0278807309800938	0.307594132778507	-4.26936	UP
CDK5R2	0.0187658	0.132228	2.58281698407276	0.0278820783332913	0.307594132778507	-4.26941	UP
GPT2	0.0282639130434785	0.351619	2.58269183342065	0.027887993566083	0.307594132778507	-4.26962	UP
FOXRED2	0.0168922857142857	0.519957	2.58138748076448	0.0279497181355784	0.308114788859797	-4.27179	UP
FAM90A7	0.0548085000000003	0.529723416666667	2.58064113071804	0.0279850981127533	0.308246460461987	-4.27304	UP
EVI2A	0.0277007999999999	0.701359	2.58052276093586	0.0279907134117265	0.308246460461987	-4.27323	UP
FER1L4	0.019448	0.575451	2.57930166949629	0.0280487058586765	0.308724889536813	-4.27527	UP
SH3BP1	0.0196628888888891	0.347945888888889	2.57891123442297	0.0280672737621597	0.308769111719435	-4.27592	UP
HIST2H3D	0.038712	0.088544	2.57829664196938	0.0280965267179929	0.308914386469471	-4.27695	UP
ATAD2B	0.015368	0.244106857142857	2.57792620991573	0.0281141729590547	0.308914386469471	-4.27756	UP
SAMD4A	0.0211827118644066	0.502478	2.57771686570147	0.0281241503538484	0.308914386469471	-4.27791	UP
POLR3GL	0.0196155384615386	0.187718076923077	2.57726288454522	0.0281457993221251	0.308992243877298	-4.27867	UP
ATG10	0.0227577777777778	0.394297555555556	2.57663304683543	0.02817586184064	0.30913019338631	-4.27972	UP
ARPP-21	0.0369468965517242	0.430932	2.57629279160463	0.0281921157229086	0.30913019338631	-4.28029	UP
RGN	0.0882893333333333	0.588664888888889	2.57608457942998	0.0282020665565193	0.30913019338631	-4.28063	UP
CXCL12	0.0364579999999998	0.295139285714286	2.57557053175808	0.0282266487991118	0.309159071649942	-4.28149	UP
ALOX15B	0.0319422857142859	0.66546	2.57489126268723	0.0282591648171239	0.309159071649942	-4.28262	UP
MYO18B	0.0346880000000001	0.382192	2.57476774409155	0.0282650815516533	0.309159071649942	-4.28283	UP
CLCNKA	0.026966	0.523574666666667	2.57414477144481	0.0282949417259496	0.309159071649942	-4.28387	UP
SUB1	0.0198654666666667	0.244244333333333	2.57399864856123	0.0283019501997864	0.309159071649942	-4.28411	UP
LYZL2	0.046576	0.512851714285714	2.57344549962152	0.0283284964756513	0.309159071649942	-4.28503	UP
CXCR5	0.0437083333333333	0.615456916666666	2.57313439323577	0.0283434377339511	0.309159071649942	-4.28555	UP
MAP4	0.0192034999999999	0.455866	2.57310031899951	0.0283450746668445	0.309159071649942	-4.28561	UP
LEPREL1	0.0215366	0.532572	2.57196376941191	0.0283997286975515	0.309159071649942	-4.2875	UP
MIR1229	0.0258144000000001	0.790413	2.57187359196442	0.0284040696119493	0.309159071649942	-4.28765	UP
ZFHX3	0.0197403799999999	0.5905	2.57183569580546	0.0284058940344024	0.309159071649942	-4.28771	UP
OR2M2	0.0662424999999999	0.47914	2.57140194288299	0.0284267843725357	0.309159071649942	-4.28844	UP
GLCCI1	0.025866476190476	0.280452857142857	2.57124	0.0284346425292716	0.309159071649942	-4.28871	UP
SRGAP2	0.0212430909090912	0.714771363636364	2.57119067730673	0.0284369648499175	0.309159071649942	-4.28879	UP
PTAFR	0.0330545000000001	0.665299	2.57087546738074	0.0284521609521417	0.309159071649942	-4.28931	UP
VIL1	0.05067	0.579891	2.57077221951275	0.028457140234339	0.309159071649942	-4.28949	UP
C22orf33	0.0512614285714288	0.331370714285714	2.57063047856333	0.0284639773157811	0.309159071649942	-4.28972	UP
C15orf23	0.0216464285714286	0.254021928571429	2.57056917429613	0.0284669349231415	0.309159071649942	-4.28982	UP
MRPL21	0.0119082999999999	0.251556	2.56996482586204	0.02849610792574	0.309261964530761	-4.29083	UP
SFRS13A	0.025944923076923	0.304872307692308	2.5696804136342	0.028509847320983	0.309261964530761	-4.29131	UP
C5orf33	0.0135568571428572	0.233631857142857	2.56871340197345	0.0285566111003802	0.309261964530761	-4.29292	UP
MAPKBP1	0.0179187999999999	0.353122	2.56861319402687	0.0285614614271775	0.309261964530761	-4.29308	UP
ACOX2	0.0394519999999999	0.594082	2.56825996009377	0.0285785654150896	0.309261964530761	-4.29367	UP
ECEL1	0.0321045882352939	0.298270058823529	2.56788146451402	0.0285969039165022	0.309261964530761	-4.2943	UP
SNORD80	0.103731	0.312799	2.56780560296195	0.0286005808958991	0.309261964530761	-4.29443	UP
FMO4	0.0307466000000001	0.494169	2.5676210169062	0.0286095296747272	0.309261964530761	-4.29474	UP
FBXO45	0.0140468	0.198999	2.56742265240221	0.0286191495431367	0.309261964530761	-4.29507	UP
C1orf49	0.0400066	0.718958	2.56725348559165	0.0286273559863165	0.309261964530761	-4.29535	UP
POLR3K	0.0313140000000004	0.252606692307692	2.56704569159139	0.0286374394769173	0.309261964530761	-4.2957	UP
ATPIF1	0.0152733	0.159267	2.56611900822076	0.0286824511205918	0.309261964530761	-4.29724	UP
RSU1	0.0190625000000001	0.357594916666667	2.56610256063014	0.0286832506624615	0.309261964530761	-4.29727	UP
PLCB2	0.0304889333333334	0.560824333333333	2.56586460141975	0.0286948206963515	0.309261964530761	-4.29766	UP
ZDHHC18	0.0263527272727274	0.456248181818182	2.56586070791154	0.0286950100448173	0.309261964530761	-4.29767	UP
STIP1	0.018086	0.36121	2.56510057545373	0.0287320005144626	0.309409322914282	-4.29894	UP
KIAA0495	0.0259007272727272	0.336498727272727	2.56498059601089	0.0287378434316974	0.309409322914282	-4.29914	UP
NUDT10	0.0663417499999999	0.528956	2.56383305642848	0.0287937876050112	0.30966809849207	-4.30105	UP
MIR143	0.0295473333333335	0.767688333333333	2.56319169340742	0.0288251021571454	0.30966809849207	-4.30211	UP
DIS3L	0.017081	0.362641785714286	2.56287537926539	0.0288405586726115	0.30966809849207	-4.30264	UP
SEMA3B	0.0306472820512821	0.331957333333333	2.56286323769571	0.0288411521280252	0.30966809849207	-4.30266	UP
SPATS2L	0.0392913333333337	0.406518466666667	2.56246845207804	0.0288604550744213	0.30966809849207	-4.30332	UP
ASS1	0.0231975999999999	0.501362	2.56244306968962	0.0288616965798458	0.30966809849207	-4.30336	UP
WNT9A	0.0214550714285715	0.455528535714286	2.56202045965169	0.0288823751259406	0.30966809849207	-4.30407	UP
SIRPG	0.0243613333333337	0.409278	2.56185959042314	0.0288902504207456	0.30966809849207	-4.30433	UP
CSTL1	0.0622362	0.446855	2.56179912151833	0.0288932112065548	0.30966809849207	-4.30443	UP
TRNAU1AP	0.0222342857142856	0.182238571428571	2.56127151947111	0.0289190574067861	0.309788650797278	-4.30531	UP
RABIF	0.0133956666666667	0.274116055555556	2.56071856177494	0.0289461704204001	0.309857549801305	-4.30623	UP
LOC254559	0.0415939310344826	0.471538689655172	2.56034305456229	0.0289645969737329	0.309857549801305	-4.30686	UP
MSH5	0.020384962962963	0.287896777777778	2.55995097366513	0.0289838492703826	0.309857549801305	-4.30751	UP
ABCA1	0.0294685263157894	0.436806368421052	2.55995004213344	0.0289838950264167	0.309857549801305	-4.30751	UP
CELA1	0.0297714999999998	0.73884	2.55918694570512	0.0290214018178404	0.310041228691594	-4.30878	UP
MIR365-2	0.0255407500000002	0.787039	2.55866432557777	0.0290471168639265	0.310041228691594	-4.30965	UP
TMCC3	0.0261167619047619	0.436138285714286	2.55851519725498	0.0290544587427678	0.310041228691594	-4.3099	UP
SNORA71B	0.0249176000000001	0.628182	2.55692605247067	0.0291328101849938	0.310041228691594	-4.31255	UP
GANAB	0.0154685263157898	0.283046578947368	2.55689803898322	0.0291341932498109	0.310041228691594	-4.31259	UP
ANKRD10	0.0170935652173913	0.462285043478261	2.55675367783364	0.0291413215959958	0.310041228691594	-4.31283	UP
SHF	0.0196492000000004	0.214551742857143	2.55673786077526	0.0291421027250603	0.310041228691594	-4.31286	UP
BTBD19	0.0285049411764707	0.453595176470588	2.55631864183054	0.0291628135416709	0.310041228691594	-4.31356	UP
SLCO1C1	0.0680973333333338	0.435184666666667	2.5561648466318	0.0291704152084168	0.310041228691594	-4.31381	UP
ABTB2	0.0219188181818182	0.406795727272727	2.55613605920946	0.0291718383091901	0.310041228691594	-4.31386	UP
IQCK	0.0242984545454548	0.353273136363636	2.55581468671235	0.0291877299869177	0.310041228691594	-4.3144	UP
SPRED2	0.0202397674418605	0.458520255813953	2.55558317512476	0.0291991834317883	0.310041228691594	-4.31478	UP
LOC285045	0.0180366666666666	0.662918066666667	2.55543910108627	0.0292063133834872	0.310041228691594	-4.31502	UP
[truncated: 1,163 more rows]
