# Supplementary material for: Integration of transcriptome and DNA methylation reveals the mechanism of cilia-related genes in recurrent miscarriage
Source: Sci Rep. 2026 May 9;16:21324. doi: 10.1038/s41598-026-52154-x (PMC13346893; doi:10.1038/s41598-026-52154-x)
Supplement: Supplementary file 11 — Supplementary Material 11 [file 41598_2026_52154_MOESM11_ESM.xlsx]

## Sheet: DEGs
Table S3 Information on DEGs, DE-miRNAs, and DE-lncRNAs
	X	baseMean	log2FoldChange	lfcSE	stat	pvalue	padj
1	A1BG	42.3374815719251	1.8743310719638	0.508027669601484	3.68942713973452	0.000224759584706144	0.018766049243873
4	A2MP1	3.55835715050983	-4.60984	1.72196775457724	-2.67707	0.00742680949074833	0.10215590608251
7	AACS	169.405655467002	0.645168095099335	0.239941201701937	2.68885914767062	0.00716966643174183	0.100687707870353
17	AANAT	6.46696975098767	1.71235118070532	0.596547219481158	2.87043694913979	0.00409904935423077	0.0770930843945262
26	AATK	42.0133633374382	1.04670788754177	0.467461653559971	2.23913101656687	0.0251473926729987	0.178306781462343
27	ABAT	102.490575127914	1.00981360735758	0.40702159364758	2.48098288424454	0.013102066416702	0.134259015010655
29	ABCA10	17.4110074979305	1.41097916690856	0.664859967437599	2.12222007041053	0.0338192618935311	0.205103788993266
31	ABCA12	132.81371539282	-1.01746	0.518557254740002	-1.96209	0.04975196972576	0.247524949952152
34	ABCA2	257.852884725787	1.01071270480129	0.459037053315166	2.20181071985785	0.0276786815418224	0.187417869028462
39	ABCA7	259.882510327792	1.06554657538826	0.502662379959464	2.11980569437917	0.0340224348937797	0.205500423296319
42	ABCB1	895.225799360372	-1.28636	0.6063866381535	-2.12135	0.0338926697188712	0.205242288860044
47	ABCB8	367.871054104946	1.0458952701097	0.359230476249765	2.91148813716603	0.00359711566356753	0.073126558846954
51	ABCC11	106.780533329948	0.777098889862708	0.261449417730769	2.97227240591117	0.00295604282679555	0.0669287694512786
54	ABCC3	156.372088078532	3.12545438163283	0.647380094577615	4.82785060555814	1.38014564850529e-06	0.000846679923682027
60	ABCD3	343.08543860266	-0.501515	0.252698343589802	-1.98464	0.0471847258248513	0.242150213615945
62	ABCE1	441.032452698926	-0.727555	0.299108323698754	-2.43241	0.0149985468433169	0.143101807008811
67	ABCG2	493.551742544242	-1.13288	0.461783426538249	-2.45327	0.0141564744255601	0.138889611918109
79	ABHD15	60.9462472956126	1.02114075259605	0.351122667777187	2.90821654739772	0.00363496536016802	0.0734751496122501
80	ABHD16B	62.2258148844373	1.3513469465052	0.441875181619531	3.05820965448282	0.00222663734930973	0.059117698841977
99	ABLIM2	8.55148067557341	3.87329102592909	1.19001630883223	3.25482180133311	0.00113463534712857	0.0440592498126847
103	ABR	36.6884	1.2849727740037	0.473338371342039	2.71470231826011	0.00663353677607639	0.0967181955035058
107	ABR_1	7.77444592196414	4.3326282949521	1.12863112342732	3.83883467770691	0.0001236196281545	0.0136689898028565
109	ABTB1	154.439528881731	1.10083856223527	0.350602884754468	3.13984456518721	0.0016903749689439	0.0514558189951137
111	ACAA1	255.755856331354	0.540825536048556	0.267331604805761	2.02305124544294	0.0430678643864437	0.231963200076117
115	ACACB	200.663514669308	1.05829702674813	0.304560560260487	3.47483280777714	0.000511171839477531	0.0289654602447434
116	ACAD10	334.230440249981	0.674638211387856	0.301158786397403	2.24014122071012	0.0250817561983375	0.178026511031642
119	ACAD9	537.611892183979	0.727175310549456	0.367367363780927	1.97942273114683	0.0477684313197436	0.242891133750106
124	ACADVL	3410.82770112042	0.802676928054877	0.378323726748321	2.12166689875323	0.0338657201863047	0.205139819997349
126	ACAP1_1	8.40971320410828	4.53859845785758	1.31817657071007	3.44308839855404	0.000575111294893823	0.0312055083510558
128	ACAP3	682.783067472199	1.51832898919585	0.393784967141442	3.85573121345307	0.000115384213791878	0.0134107924848105
129	ACAT1	166.749350035184	-0.745522	0.338928682275527	-2.19964	0.0278321820387145	0.187809699655281
130	ACAT2	141.385779630854	-0.722038	0.235294584712712	-3.06866	0.00215024360522495	0.0582587856801081
137	ACCS	157.088502360248	1.05935067994831	0.495747978611244	2.13687342289506	0.0326082881922585	0.201762554916123
148	ACKR4	52.5005288520118	-1.02535	0.501653018813207	-2.04394	0.0409591303808555	0.226628316896822
150	ACMSD	19.8897909964343	0.864843350574533	0.436138980139031	1.98295357663018	0.0473726152823817	0.242384746927564
160	ACOT8	100.678132106288	1.01128531377914	0.3596055164743	2.81220745358454	0.00492027582430893	0.0829070529341545
163	ACOX2	50.1847274122599	0.952469817740866	0.385339887234745	2.47176544472447	0.0134447696568692	0.135792402145518
164	ACOX3	611.018360281852	1.04819571721483	0.373734582496094	2.80465273032576	0.00503708171216614	0.0839759930758522
165	ACOXL	22.5879605606677	1.40351136436021	0.418153211481634	3.35645243375552	0.000789493000830643	0.0372116793202572
166	ACP1	359.672981083371	-0.585763	0.240327211325073	-2.43736	0.014795139212231	0.142034799169998
168	ACP3	199.432290239245	-0.823455	0.310766296447917	-2.64976	0.00805498737407914	0.106301524993694
172	ACRBP	15.4911539132222	1.07045254065903	0.440283991108985	2.4312774533609	0.0150456881174349	0.1431989745274
174	ACSBG1	165.889065710444	-1.09133	0.31039249828762	-3.51597	0.000438158665906258	0.0267708556089523
178	ACSL1	245.191229978352	1.27029826199995	0.474856872230879	2.67511820147424	0.00747029068928929	0.102551892277527
181	ACSL5	75.2767309066706	1.16984	0.388510729277984	3.01108646578451	0.00260314713957237	0.0627208220107095
182	ACSL6	4.05910011259149	-2.73866	0.935578746463017	-2.92724	0.00341983424105702	0.0711659503917217
184	ACSM3	114.598974409124	-0.589795	0.287674162866775	-2.05022	0.0403431613273535	0.225234636493544
198	ACTG2	445.223135895187	-1.8547	0.640930603392987	-2.89376	0.00380662000877309	0.0745150420090548
199	ACTL10	39.0209878814157	1.31075256364102	0.531539959782414	2.46595300977481	0.0136649259541384	0.136890169107667
201	ACTL9	5.56649429068706	4.95659694794883	1.23922481103583	3.99975606024687	6.34078085555526e-05	0.00946766519571083
205	ACTR10	221.880448776964	-0.695624	0.217330586041538	-3.20077	0.00137063039795481	0.04745833663124
207	ACTR1B	188.211909481323	1.00255100939631	0.429884668871214	2.33213948296598	0.0196933545521049	0.161203385641399
208	ACTR2	1243.84594750187	-0.551532	0.281221927855461	-1.9612	0.0498557316154366	0.247559573996788
213	ACTR5	62.4257052662341	0.671997164036554	0.31978938347129	2.10137421305884	0.035608129760777	0.210337829161552
214	ACTR6	113.614078991286	-0.728107	0.298376532708028	-2.44023	0.0146779577216363	0.141517417431541
226	ADA2	204.448500910258	2.99617090160142	0.737500714822402	4.0626006746623	4.85290068912966e-05	0.00834209550393583
228	ADAM10	2179.73772933342	-1.04078	0.298967111466818	-3.48127	0.000499045842886672	0.028756286653774
229	ADAM11	13.206327338436	2.69131129891825	0.759711107271719	3.54254567711048	0.000396284786159303	0.0257175542565181
239	ADAM28	183.930954956898	0.829395276830162	0.411062533128373	2.0176863858598	0.0436239335879243	0.233666191535632
240	ADAM32	4.54217730493293	2.77345905126796	0.990086189665103	2.80122991333319	0.00509082351449739	0.0845961704407462
241	ADAM33	354.184178245847	1.22430869704626	0.555037767862721	2.20581151037827	0.0273972000337666	0.186438555836013
248	ADAMTS13_1	5.51110841080568	2.30824	0.883830637437482	2.61163234069635	0.00901111036731031	0.113156091880724
252	ADAMTS17	105.176840947974	1.91916436003816	0.642583623430348	2.98663752087698	0.00282063943504024	0.0649846487653815
253	ADAMTS18	129.795911258103	-1.84317	0.507522600854426	-3.63169	0.000281565959053322	0.021044264439984
254	ADAMTS19	287.155697142889	-0.807907	0.233677348074022	-3.45736	0.000545489685327961	0.0302399376776931
255	ADAMTS2	529.111876106752	2.34324110706244	0.718974227878974	3.25914478739408	0.00111748621274297	0.0440325214946087
258	ADAMTS4	95.6094966588464	1.69571845948459	0.448996515180939	3.77668512371692	0.000158929444128444	0.0154814151889966
262	ADAMTS8	32.4957037634409	2.42960972986026	0.919356948728627	2.64272732502881	0.00822412372489804	0.107127776940185
264	ADAMTSL1	122.276332696906	1.23568919030664	0.570621734895279	2.16551371029253	0.0303483665993984	0.195083208737339
269	ADAP1	25.0546484385085	1.15992987403083	0.576916803146495	2.01056697899002	0.0443712148620145	0.235987786111352
279	ADCK5_1	11.400136180645	1.98275798968462	0.876210147387998	2.26287951080602	0.0236431177618445	0.174348816487488
288	ADCY7	1396.82425717395	1.36050002198001	0.546163119717211	2.49101408144226	0.0127379071297941	0.132469053506389
290	ADCYAP1R1	6.81117	-1.83272	0.726404588372573	-2.52301	0.0116356342712434	0.126740433787303
292	ADD2	67.8289200745581	-1.61597	0.480394115106908	-3.36384	0.000768663766337606	0.0368238548107777
296	ADGRB1	14.0097006566594	-1.5649	0.603027961769388	-2.59508	0.00945697821832859	0.114647154897969
297	ADGRB2	182.478060782073	1.52620813116414	0.636453483603097	2.3979884948134	0.0164853830343454	0.149148604754785
300	ADGRE2	26.9936315198701	1.75458182608921	0.552521804279467	3.17558838854754	0.00149532959297997	0.0484997945541001
301	ADGRE5	260.037387721444	1.76184501962417	0.474205909410255	3.71535863358448	0.000202915686943975	0.0179250552580593
304	ADGRF4	37.2387535976141	1.58302522271802	0.752369114631956	2.10405397022763	0.0353737394182046	0.20980145362099
305	ADGRF5	176.901546938453	-1.09354	0.546905680088405	-1.99951	0.0455535999149788	0.237959559002862
307	ADGRG2	131.167224756874	1.30550296560235	0.558597230377729	2.3371096285593	0.0194334844931167	0.160313878865205
308	ADGRG3	19.3017487381914	1.54157774460944	0.707234715768579	2.17972578302261	0.0292777941869145	0.192348627916666
316	ADGRV1	35.3724118169395	1.67797144532921	0.719262108550901	2.33290677401292	0.0196530387753674	0.161066731245559
329	ADM5	7.91566586551661	1.3232418570921	0.660010291204566	2.00488064311404	0.0449758085493794	0.236936682896241
340	ADRA1B	13.083029514688	2.17651477998627	1.02529486603124	2.12281837361698	0.0337690745720143	0.205037526295384
353	AEBP1	1031.10383414861	1.13035797674372	0.565790832815589	1.99783720623156	0.0457343121992196	0.23837649818014
354	AEBP2	707.133481617272	-0.681324	0.244795862661252	-2.78323	0.00538201614368974	0.0875155184700455
358	AFAP1L2	214.966528157008	1.11399484809796	0.479607165472288	2.32272352937214	0.0201940094197189	0.162889848852433
362	AFF2	214.695685235524	-1.44143	0.505133804533212	-2.85355	0.00432335983320148	0.0780570597952069
369	AFP	9.86745118774709	-6.26581	2.23481394567425	-2.80373	0.00505156192054134	0.0841488197447831
377	AGAP2	33.9966699309429	1.52847514291787	0.524976842945505	2.91150964743893	0.00359686799742078	0.073126558846954
378	AGAP3	391.758003137367	0.825954326150405	0.316667551497556	2.60826953138828	0.00910012684086758	0.113504405248429
388	AGFG1	1360.57902814393	-0.537483	0.254886726809576	-2.10871	0.0349694429823891	0.208557073317515
389	AGFG2	71.4431716596352	1.02387984275015	0.426674591641227	2.39967380952247	0.0164096873341671	0.148877836661011
407	AGR3	3.6959965217025	3.2326343917848	1.35717826110887	2.38187899439505	0.0172245563410683	0.152266864525883
408	AGRN	686.87072402228	1.88365735194192	0.538670193609588	3.49686575252972	0.000470758670933659	0.0277938583192697
410	AGTR1	181.745784128005	-2.34378	0.655526701264069	-3.57542	0.000349662583760776	0.0240498715824822
411	AGTRAP	65.8381880682131	0.812459617498065	0.377736092854823	2.15086573103916	0.0314867990850874	0.198493518897083
418	AHDC1	639.948357278623	0.927828595421155	0.382243251302458	2.42732498810553	0.0152106236038122	0.143983580027572
420	AHNAK	22283.0903626485	0.560798920134571	0.280433396220562	1.99975797352431	0.0455264047090501	0.237959559002862
421	AHNAK2	244.895336196067	2.60293326038331	0.721951046197998	3.60541517889766	0.000311654274312219	0.0223698363277216
424	AHSA2P	1135.59545104978	0.509512622926817	0.207984861612535	2.44975821305693	0.0142952171388542	0.139335036129554
425	AHSP	8.27368329981454	-5.31664	0.957859398435675	-5.55054	2.84781091634775e-08	5.7411120852537e-05
431	AIFM3	20.6108842953915	2.08528278329618	0.699928754556783	2.97927863331839	0.00288927913450612	0.0661803732255697
443	AK3	488.709464264006	-0.76244	0.264487981566808	-2.8827	0.00394280711310767	0.0757315139020944
454	AKAP13	2746.15896875298	0.846133865428567	0.282210778525288	2.99823369557357	0.00271549359524343	0.0635964219097298
466	AKNA	466.262373319776	0.764192524164479	0.366234778932021	2.08661920747381	0.0369225696392886	0.214023260000365
486	ALAS2	38.5806982669951	-4.51691	0.627898264399492	-7.19369	6.30627904868814e-13	1.29001244219965e-08
490	ALDH1A1	26.9224752072276	2.21618362493396	0.932141201743284	2.37751922218358	0.0174295345154928	0.153148896161636
491	ALDH1A2	59.6826543400537	2.23639630159601	0.97596014044523	2.29148323678032	0.0219354803098442	0.168879256762579
499	ALDH3B1	98.9885140123263	1.01485780692952	0.444726987567479	2.28197936104684	0.0224905587920629	0.170641678080821
502	ALDH5A1	115.059190626935	-0.673329	0.307230623727895	-2.19161	0.0284078629695737	0.189423291549231
504	ALDH7A1	674.857490262108	-0.674433	0.284319794090948	-2.37209	0.0176876529014044	0.15394648777221
505	ALDH8A1	22.3122565935646	3.2292145718374	0.803231722394676	4.02027768800034	5.81295817858066e-05	0.0092178195737245
510	ALG10	199.784284040353	-0.751945	0.274301127729353	-2.74131	0.00611945204298066	0.0927200336084277
511	ALG10B	252.508026210389	-0.780597	0.316058905322388	-2.46978	0.0135194709278266	0.135792402145518
517	ALG1L2	16.1828163304309	1.39619197036792	0.375271923969565	3.72048075326081	0.000198843896263927	0.0179187257355722
528	ALKBH3	55.1118310205347	0.746569590782079	0.348574994559871	2.14177609534137	0.0322115039154708	0.200889793931363
531	ALKBH6	68.6991163814373	0.824715748231843	0.368911437550631	2.23553857182499	0.0253820122889063	0.179101222277291
537	ALOX12P2	15.8280609725584	1.75593051820528	0.765704335495025	2.29322264065552	0.0218351903168783	0.168551189857382
539	ALOX15B	11.1908157684614	2.90693561911959	1.34860048048088	2.15552023093084	0.0311211472273601	0.197728022454845
544	ALPK1	160.688080815605	0.782346463283255	0.231124089599875	3.3849628770314	0.000711878814547833	0.0349213262119676
545	ALPK2	150.438465728379	1.83578935137387	0.785307113870188	2.33767059911969	0.0194043424806364	0.160313097651009
546	ALPK3	393.140040060288	0.854030790245528	0.359920641461939	2.37283081841762	0.0176523473618164	0.15394648777221
547	ALPL	137.310697276523	-2.53181	0.949300206924273	-2.66702	0.00765263356916699	0.103523616238711
548	ALPP	120.906306547701	1.34954329191361	0.676801554640113	1.99400146566039	0.0461518943454378	0.239311318309322
550	ALS2CL	355.869301731971	1.69307481066089	0.540721680595072	3.13113912650522	0.00174129646843149	0.0522304833639859
554	AMACR	10.1333168339184	1.21941882953323	0.566604796791301	2.15215055791767	0.0313854982644333	0.198444417940995
556	AMD1	696.708840595784	-0.579327	0.246313853434881	-2.35199	0.0186734035661718	0.157442698082699
565	AMMECR1	319.607542769215	-0.861381	0.231168090993741	-3.72621	0.000194381056195883	0.0177511557390311
572	AMPD2	362.81323272189	1.02208752494059	0.405421537587864	2.5210489088017	0.0117005587837102	0.12711128180128
575	AMT	161.37601671025	0.708382624194619	0.24682379509942	2.86999324319312	0.00410480570322378	0.0770930843945262
576	AMY2B	32.6892567185431	1.62627221340079	0.33242658125328	4.89212447232585	9.97533219995661e-07	0.000680184651607708
586	ANAPC1P1	3.82331278347012	1.80675701234659	0.815059261462126	2.21671858449344	0.0266423280085577	0.1838503880662
590	ANAPC5	772.538617858743	0.525017774987106	0.241797634282941	2.17131063562332	0.0299076988911011	0.194196917351545
595	ANGPT1	70.3698995036047	-1.16317	0.35669184212765	-3.26101	0.00111016873570573	0.0439138717104019
606	ANK1	149.091382946154	-1.67306	0.521332734551475	-3.20919	0.00133107279205174	0.0470518060680674
615	ANKH	658.302926044276	-0.509993	0.221901040368306	-2.29829	0.0215453186115259	0.167636434104606
622	ANKMY1	344.892455366587	0.732685186238989	0.296260622469437	2.47311026396893	0.0133942809617037	0.135792402145518
630	ANKRD13B	146.999813394629	1.86833817898062	0.463011350059831	4.03518872429194	5.45584263865653e-05	0.00885751722352048
632	ANKRD13D	265.136270506309	1.15250745005202	0.41701703249282	2.76369395073058	0.00571511160310096	0.0900712585121383
633	ANKRD16	56.1867875075659	0.928804948436828	0.336527607166411	2.75996657824729	0.0057807275077488	0.0904580754734326
638	ANKRD19P	31.1387587116264	1.08104357068934	0.501335063696565	2.15632946700024	0.0310579479132663	0.197611627531501
643	ANKRD23	62.1756841921503	1.12307786586406	0.479511882439419	2.34212729025739	0.0191741742020275	0.159138122774269
658	ANKRD35	12.050563670466	2.71934479551573	1.27206691824863	2.13773721846308	0.032538076990248	0.201568082935589
665	ANKRD40	390.469831624804	-0.507095	0.239223035635806	-2.11976	0.0340265396489994	0.205500423296319
675	ANKRD55	55.3492751439312	1.76303697627022	0.537876975317723	3.27776993099361	0.00104630637538876	0.0427609014254767
678	ANKRD63	12.9060063080656	3.24296471265232	1.2944304416729	2.50532172934775	0.0122340053345029	0.130479047509171
683	ANKS3	161.620587983894	1.23980560052838	0.360387064651533	3.44020560706634	0.000581272421965015	0.0313733737828927
684	ANKS6	226.394288597463	0.858427108662832	0.32499273803321	2.64137320069937	0.00825707086893702	0.107378666048936
685	ANKZF1	279.463759997378	0.835434434296212	0.344399214978445	2.42577334082628	0.0152758074134931	0.144243402324661
686	ANLN	535.493761494903	-0.709043	0.333396772209929	-2.12672	0.033443085646702	0.204029752457184
690	ANO3	36.2095598028194	-1.7148	0.627854468286775	-2.73121	0.00631025378562573	0.0938384813120747
696	ANO8	240.982611198822	1.19209731635281	0.502530905235469	2.37218707134884	0.0176831350624183	0.15394648777221
697	ANO9	46.1789008842875	1.77544426805314	0.510409969522227	3.4784670638684	0.000504290405356108	0.0288969177429308
699	ANP32A	523.899283802917	-0.76364	0.248665972201072	-3.07095	0.00213381103080011	0.0580113618403118
703	ANP32E	331.324721984155	-0.809054	0.360281245387232	-2.24562	0.0247285498005517	0.177055377920926
705	ANTKMT	38.143223139833	1.44778783614727	0.50891665447411	2.84484271327954	0.00444333578831937	0.0789761284625698
712	ANXA2R	37.8415557603782	0.680048270891453	0.344227146061665	1.97558001648606	0.0482023637950324	0.244126653575435
715	ANXA5	3323.37647968321	-0.857052	0.261383621528465	-3.2789	0.00104211268811368	0.0427203550061192
721	AOAH	31.8949248506857	0.93545417448381	0.47407484225189	1.97322045194454	0.0484704513277897	0.244655712722071
722	AOC1	357.056598638243	4.01494721327222	1.19776991984104	3.35201873645738	0.000802245891726433	0.0372133572351031
725	AOPEP	1599.6735466003	0.52249209983035	0.188739876456407	2.76831854317246	0.00563463529592664	0.0892812545418089
726	AOX1	34.5399366592608	2.8903056381589	0.84281738830375	3.42933793045717	0.000605055669432964	0.0321481007114824
728	AP1AR	128.598422772772	-0.592376	0.28759187897212	-2.05978	0.0394194873298543	0.222691254575946
731	AP1G2	838.954688269775	0.853714283119343	0.322766985440143	2.64498638841631	0.00816942031981156	0.106918529790189
732	AP1G2-AS1	416.707383755764	1.01538043132027	0.377503230323023	2.6897264705561	0.00715106065219987	0.100687707870353
737	AP1S3	150.050606711556	-1.04736	0.448222732608376	-2.33669	0.0194554363463903	0.160313878865205
748	AP3M1	545.038430856273	-0.811159	0.260246267165164	-3.11689	0.00182770911047467	0.0536407712537587
752	AP4B1	110.781664772377	0.600388676746654	0.208140226429958	2.88454	0.00391986747399883	0.0755949379613764
763	APBB1	80.0602189894925	1.24301690109958	0.572289154277331	2.17200848873194	0.0298550226389707	0.194193690958965
766	APBB3	169.941491547279	1.06329844762289	0.5085734584034	2.0907470298607	0.0365507467156032	0.212753617171396
777	API5	716.180821941441	-0.651791	0.28651423605642	-2.2749	0.0229119466295195	0.172011434769135
780	APLN	60.5741850993475	-1.4256	0.56324184312423	-2.53107	0.0113716485435451	0.1254684156455
781	APLNR	220.026732354332	-2.57318	0.438448488033033	-5.86883	4.38867938280537e-09	1.28249750649524e-05
782	APLP1	24.496706699823	2.17616290738862	0.981070009218448	2.2181525140313	0.0265444352422178	0.183567602202437
785	APOA2	4.91026520292027	-2.38847	1.11417036451952	-2.14372	0.0320550284462437	0.200503411489747
797	APOE	716.710480933814	1.7595485967159	0.694937471181484	2.53195239814085	0.0113429388885218	0.125219189370535
798	APOL1	270.404170392912	2.0300446185125	0.521702156196855	3.89119461056339	9.97518834402722e-05	0.0122361046529274
799	APOL2	284.569310475641	0.924598918257788	0.253626797573972	3.64550957194545	0.000266862481229146	0.0205997694944279
805	APOOL	195.337820585424	-0.826267	0.246657755397535	-3.34985	0.000808541782155349	0.0372133572351031
822	ARAP1	1069.35302102683	0.938581468294395	0.295221512631382	3.17924483188433	0.00147659312573331	0.0484997945541001
823	ARAP2	158.95232052297	1.63694223129392	0.56405795055311	2.90208165612904	0.0037069190198805	0.0738459481886436
826	AREG	240.020482057918	-1.77877	0.845628270943477	-2.10349	0.0354232641062098	0.20997342525547
832	ARF6	829.272640453586	-0.724639	0.290075110580805	-2.49811	0.0124857829780458	0.131857824463416
838	ARFGEF3	577.808361435109	-0.598847	0.273803360003358	-2.18714	0.0287320730640506	0.190393030968001
853	ARHGAP18	432.830410246959	-0.916565	0.325751294562454	-2.8137	0.00489755566755557	0.0828482981363012
854	ARHGAP19	70.6430103349129	-0.976968	0.265251913549189	-3.68317	0.000230352557679957	0.0189240639353462
857	ARHGAP22	50.5966393229897	0.71276753413487	0.327024324539905	2.1795550992657	0.0292904561807479	0.192348627916666
864	ARHGAP27P1	214.275705751433	1.56029426481441	0.479489606477101	3.25407317225952	0.00113762973037067	0.0440742509507105
865	ARHGAP27P2	4.2201215641822	3.23960232045449	1.26322258499867	2.56455383154656	0.0103308552678691	0.120043789080811
867	ARHGAP28	587.680105161296	-0.924492	0.292845987112422	-3.15692	0.00159443492403847	0.0496434715466224
869	ARHGAP30	103.790890099383	0.616557860778732	0.301344318781412	2.04602450536315	0.0407539597322041	0.226288536048775
872	ARHGAP33	96.7300306287744	1.06014086329425	0.450225336188452	2.35468948120348	0.0185381896810734	0.156941187890131
876	ARHGAP42	543.84908257398	-0.800905	0.288348282588115	-2.77756	0.00547684497158024	0.0883551583112346
879	ARHGAP5	1734.71091017482	-0.6335	0.253441378005306	-2.49959	0.012433622797074	0.131665965757454
885	ARHGEF1	444.36678336038	1.09030753835437	0.377443389936886	2.88866507514328	0.00386880903187226	0.0752284767642385
886	ARHGEF10L	241.378921298948	1.56977797967752	0.487214636854842	3.22194339195358	0.00127324288188892	0.0460981529060527
891	ARHGEF16	285.308403561402	1.26670961488594	0.624201438404351	2.02932825359076	0.042424867403939	0.229708691549039
894	ARHGEF19	71.3531956023987	2.16333016147857	0.653056674693187	3.31262238839366	0.000924256768100662	0.0402268009537599
896	ARHGEF25	121.497042927438	1.25739133448959	0.584836376485923	2.14998824465197	0.0315561446429385	0.198863984847797
905	ARHGEF37	121.440693990871	1.40510279223334	0.406883995212125	3.45332529361545	0.00055372084390944	0.0305906933596328
911	ARHGEF5_1	28.8077516989679	1.28180762393822	0.519321248993408	2.46823642672571	0.0135780605500933	0.136168192472469
923	ARID5A	91.6793212991582	1.2117306691389	0.527692972152191	2.29627971772462	0.0216598930231988	0.167905039161834
933	ARL15	305.591439812362	-0.706558	0.277904053737764	-2.54245	0.0110077912078954	0.123046654070333
934	ARL16	94.6957764328582	0.652569814826533	0.289499703918286	2.2541294723076	0.0241880240543185	0.175784939654475
936	ARL17A_1	30.1677370520845	1.45701002957456	0.539998130655495	2.69817606184288	0.00697205562324349	0.0995952303275621
945	ARL5B	719.454847641073	-1.13079	0.305193679169346	-3.70517	0.000211251100010989	0.018230928118091
947	ARL6IP1	765.105293437427	-0.666661	0.320536396735079	-2.07983	0.037541113614149	0.216382366889555
952	ARL8B	726.800015560174	-0.683048	0.31912701824292	-2.14036	0.0323252831016308	0.201292539155848
957	ARMC5	142.194368337402	1.24957050648569	0.468967211198018	2.66451572017914	0.00770992627686625	0.10396456949214
961	ARMC9	215.125420239778	1.0077718918382	0.243749506325098	4.13445716068075	3.55794610623388e-05	0.00671527851203057
963	ARMCX2	192.153977928409	1.11783876462049	0.557868891770853	2.00376608394872	0.0450951235391636	0.237035263912382
965	ARMCX4	180.663391359219	0.597062291748894	0.264972016431514	2.25330319703105	0.0242400383234548	0.175912504970608
972	ARMT1	122.149162290511	-0.619985	0.280105579920502	-2.2134	0.0268702348436385	0.184598563483363
980	ARPC3	448.267058119858	-0.713414	0.293462457327384	-2.43102	0.0150562150791926	0.1431989745274
982	ARPC4-TTLL3	4.35342882389408	1.50574652743792	0.725973009977737	2.07410813727648	0.0380692690235062	0.217658151099876
986	ARPP19	762.767264963611	-0.648003	0.302930417177174	-2.13911	0.0324264724926677	0.201454047118814
990	ARRDC1	316.520232602476	1.12105378245635	0.390398932721711	2.87155954715551	0.00408451820610364	0.0770254280613037
991	ARRDC2	45.9289444467562	1.52173058477481	0.545525335167202	2.78947738386597	0.00527931835246634	0.0866028357803139
992	ARRDC3	1874.00415516594	-0.649588	0.272919659242838	-2.38014	0.0173059142918883	0.15261253213207
994	ARSA	244.955255331029	1.22856784288202	0.393952069149066	3.11857187483675	0.00181729811529961	0.0535657784532692
997	ARSG	434.426936122781	0.57187894498678	0.220788599244947	2.59016519395699	0.00959298855188579	0.115323785450353
1001	ARSL	30.4991351917706	2.40704063421977	0.923119768021235	2.60750632540283	0.00912043853990435	0.113553068029387
1004	ART5	3.87636371301509	2.32066669900565	1.09550295078838	2.11835732376218	0.0341448172513954	0.205826686661433
1007	ARVCF	166.943450855379	0.842841032348383	0.4160596685975	2.0257696094157	0.0427883995964529	0.230944459668876
1015	ASAP3_1	122.393249364991	1.71041103600573	0.772323033205479	2.21463165342457	0.0267853575393663	0.184237146545151
1019	ASB16	79.6685115147801	0.807786164361597	0.360968045950978	2.23783288693454	0.0252319549245527	0.178658660414209
1022	ASB3	15.0198395165129	0.848082230067373	0.357414919034673	2.37282269122375	0.0176527357581235	0.15394648777221
1034	ASGR1	8.17986824959572	1.14134629189143	0.572565934209719	1.99338840070317	0.0462189330308564	0.239461688279967
1038	ASIC3	29.2275293884158	1.93377359224471	0.617596271580112	3.13112899353679	0.00174135655329675	0.0522304833639859
1040	ASIP	11.1418908626132	1.34826506706298	0.504645200015557	2.67170888977328	0.00754660857579191	0.10325981607117
1044	ASNS	10.4431618605674	2.39105148044245	0.515357458986177	4.6395980862413	3.49087420102043e-06	0.00142818645312148
1048	ASPG	239.306585176592	1.18977583516596	0.552936270040722	2.15174134819974	0.0314177315864485	0.198493518897083
1050	ASPHD1	35.4070718635529	1.08041534991811	0.469392113147771	2.30173307061505	0.0213502300059572	0.167088417419058
1052	ASPM	663.183662940685	-1.22874	0.402429382732346	-3.0533	0.00226339763699733	0.0593777613347649
1060	ASTN2	32.1238210972562	1.10068447761791	0.464107323970009	2.37161626367489	0.0177104737350499	0.15394648777221
1064	ATAD1	429.54211397404	-0.820798	0.32672689303726	-2.51218	0.0119986407750489	0.129265255251986
1069	ATAD3B	424.643718879427	0.848448356259572	0.429695679864733	1.97453313127714	0.0483211540187465	0.244365272338066
1070	ATAD3C	13.5071830194294	2.54629476244091	0.542798887313149	4.69104639297448	2.71811323766643e-06	0.00118301541254691
1079	ATF6	640.573721875634	-0.563179	0.229242300076226	-2.4567	0.0140221172269589	0.138576061961666
1092	ATG16L2	663.524517112398	0.970794963816846	0.395444015510412	2.4549491855726	0.0140904504383351	0.138640722188873
1095	ATG3	287.802197153534	-0.598096	0.297443683313823	-2.01079	0.0443477542508645	0.235987786111352
1097	ATG4B	483.877074158798	0.831668665965973	0.34688556711766	2.39753032354869	0.0165060146915022	0.149269246918377
1109	ATMIN	737.693189715007	-0.628629	0.265093114993914	-2.37135	0.0177231119819884	0.15394648777221
1111	ATOH8	35.6451743577835	1.41843024027146	0.663883522622484	2.1365649122731	0.0326333960419683	0.201762554916123
1119	ATP12A	28.1750150469697	-3.3378	0.960251411700019	-3.47596	0.000509020207719388	0.0289236593586328
1128	ATP1B2	55.8169895400135	-1.56339	0.647191527152169	-2.41566	0.0157067234672069	0.146070235202479
1129	ATP1B3	534.277575771241	-0.633213	0.289878795849781	-2.18441	0.0289323723918759	0.191334010288919
1130	ATP2A1	74.6701430018117	1.11729426855505	0.387390020242794	2.8841586261174	0.00392461009557009	0.0755949379613764
1141	ATP5F1C	561.215497395789	-0.713358	0.237943664034597	-2.99801	0.00271748024711909	0.0635964219097298
1149	ATP5MF	110.076940182002	-1.1893	0.324580363722197	-3.66411	0.000248197441090034	0.0196787862594486
1150	ATP5MG	342.425221100551	-0.748328	0.333093522912848	-2.2466	0.0246655772539344	0.17685165269379
1154	ATP5PB	385.196176732579	-0.70497	0.274843435737114	-2.56499	0.0103179685590185	0.119991111337852
1156	ATP5PF	276.196280682424	-1.24346	0.341628876503622	-3.63979	0.000272863857987469	0.0207498255724597
1163	ATP6V0A4	73.9943949982989	-1.12242	0.572486363098179	-1.9606	0.0499255930556187	0.247642563420402
1169	ATP6V1A	586.455985588363	-0.835129	0.417634051335639	-1.99967	0.0455361206962897	0.237959559002862
1172	ATP6V1C1	476.168920749194	-0.712372	0.282090659136379	-2.52533	0.0115590041226237	0.12637679761218
1175	ATP6V1E1	504.207757086284	-0.769309	0.325837158711258	-2.36102	0.0182246327990115	0.155772037055862
1179	ATP6V1G1	375.149818889669	-0.529779	0.24007761787974	-2.2067	0.0273349737158674	0.186388074110594
1187	ATP8B3	21.0866355107494	1.52964112275813	0.616018363296099	2.48310961798858	0.013024100212618	0.133745478890217
1189	ATP9A	174.466141176493	0.964524070185189	0.351239535746508	2.74605780962338	0.00603161343529206	0.0925391743594346
1209	ATXN7L2	80.3213483844849	0.848031672959337	0.421767953063961	2.01065933719894	0.0443614518534782	0.235987786111352
1215	AURKA	104.325108617446	-0.80868	0.345727498647882	-2.33907	0.0193318790385662	0.159972863112019
1220	AUTS2	413.959615491137	0.6131849774392	0.276910357442046	2.21438079493842	0.0268025948926061	0.184294
1221	AVEN	176.599134506622	0.502793860964817	0.224196353955155	2.24264958860745	0.0249194198182463	0.177551951167553
1222	AVIL	121.34191262053	0.984041903504483	0.308500140558323	3.18976160504681	0.00142390199710286	0.0479576791909382
1225	AVPR1A	13.5748496007528	3.77261394523346	1.72189025373311	2.19097235555769	0.0284537930031394	0.189446388774177
1227	AXIN1	307.258728622068	0.614275939957452	0.257994837674169	2.38096213666587	0.0172674866967823	0.152448730198264
1229	AXL	703.845916072149	1.6249469063252	0.59544126286339	2.72897934300198	0.00635306834249773	0.094172728995749
1240	B3GALT6	122.429160217219	0.596268157384532	0.282833756246186	2.1081930434977	0.0350142947756448	0.208637464005415
1242	B3GAT1	4.58469863848121	3.39114922131191	1.55710253182606	2.17785865220771	0.0294165616543143	0.192576251713671
1253	B3GNTL1	32.300414084451	0.996786705264358	0.441078059183889	2.25988730228086	0.02382824618385	0.174581161868494
1255	B4GALNT1	25.2268800981301	1.50916061388868	0.604742606422599	2.49554206675834	0.0125764842178639	0.131987811821203
1256	B4GALNT2	7.39913363415529	2.01077710692949	1.02296179086944	1.96564243638122	0.0493399284951755	0.246591150084855
1258	B4GALNT4	68.8969899455101	3.51262028113995	1.33200319972649	2.63709597834391	0.00836191687670936	0.108100445918007
1267	B9D1	249.853126804967	0.625488787996817	0.243306788464199	2.57078231127469	0.0101469086522599	0.118869337294772
1268	B9D2	52.2855045517726	1.35101037619318	0.521584309381332	2.59020517276613	0.00959187447233607	0.115323785450353
1269	BAALC	22.3258681672824	-1.28143	0.467792928745389	-2.73931	0.00615673630425296	0.0928092835960196
1272	BABAM2-AS1	21.7461089823148	0.816866630533824	0.37770302810965	2.16272195280542	0.0305625715884508	0.19592227026429
1276	BACH2	42.7752069564317	1.49310029958235	0.68904565892662	2.16691053813222	0.0302416762636732	0.194868431913207
1288	BAHD1	301.06513634402	0.560836104805046	0.262639784134319	2.13538138044701	0.0327298703306563	0.202028433157485
1291	BAIAP2L2	26.2819394680578	0.876417629048019	0.360103247476734	2.43379540503767	0.0149414378704376	0.14263331648512
1301	BASP1	1295.10127438025	-0.744872	0.320274162504289	-2.32573	0.020032787376496	0.16214446261613
1302	BASP1P1	16.3725802238682	2.74302430610627	0.949140141984898	2.89000979388555	0.00385229824441825	0.0749814591611847
1308	BAZ1A-AS1	65.6408497025468	0.636892908238518	0.307936940000118	2.06825757324949	0.0386158090135529	0.219699394420725
1309	BAZ1B	1437.39178954087	-0.513046	0.245916176834677	-2.08626	0.0369547893964227	0.214149340479667
1313	BBIP1	254.399302452361	-0.66245	0.306609611727544	-2.16056	0.0307290321093326	0.19642728557592
1317	BBS1	225.141226157002	0.619679487629737	0.256986057578427	2.41133504855851	0.0158942397049225	0.146720472655188
1320	BBS2	240.537579077896	0.571576212945405	0.179208121409677	3.18945485533415	0.00142541400802163	0.0479576791909382
1322	BBS5	36.4633393903031	1.2475764548761	0.580990292143168	2.14732754014531	0.0317672147973852	0.1996405978173
1324	BBS9	173.784000014686	0.702363436418895	0.251506	2.79263192837779	0.00522811434446514	0.085969700185192
1325	BBX	1415.04030300853	-0.577277	0.242347209864218	-2.38202	0.0172178174849302	0.152266864525883
1329	BCAR1	220.329447067934	0.858534769746635	0.429828444689969	1.99738937790841	0.0457829008116702	0.238405494578911
1330	BCAR1_1	131.394265329591	0.945844213916301	0.463234245061985	2.04182705402045	0.0411686896386652	0.226871421133765
1333	BCAS2	108.083222671985	-0.695928	0.272475007787207	-2.5541	0.010646268030264	0.121681848088052
1338	BCCIP	345.972739562719	-0.508605	0.224885388858572	-2.26162	0.0237208648385118	0.174364977987437
1345	BCL11B	15.1515420527055	2.77593719139142	0.978333879254561	2.83741292237221	0.00454807507415986	0.0800241273392023
1354	BCL2L2-PABPN1	5.88527092945489	1.16689003192698	0.57531596523697	2.02825943035727	0.0425337772140478	0.229873433735948
1355	BCL3	97.9844223981455	1.61708700830446	0.394416508692439	4.09994757487559	4.13243739379641e-05	0.00741182545203503
1363	BCLAF1	1774.94761088581	-0.722104	0.288849576167834	-2.49993	0.0124216999063673	0.131657146779612
1366	BCO2	30.6744047015936	1.12997691526357	0.471520003137591	2.39645594618356	0.0165544833517599	0.149509276575541
1373	BDKRB2	119.288538733639	2.02689275355178	0.488827864290594	4.14643456647726	3.37692626321561e-05	0.0065168305321074
1375	BDP1_1	58.0080651155214	-1.08793	0.447732743690399	-2.42987	0.0151042264105535	0.143374503691082
1381	BEND3P3	54.1415155366335	0.842850257653576	0.337595572834595	2.49662710496068	0.0125380725889928	0.131987811821203
1384	BEND7	122.47989425503	1.47258736442689	0.386964943451392	3.80548002951556	0.000141529434050779	0.0144607100259996
1392	BEX4	295.665928398555	-1.00578	0.336775008751683	-2.98651	0.00282179323521075	0.0649846487653815
1396	BGLAP	5.5787414391487	2.0368743900274	0.886276935325961	2.29823693795919	0.0215483074336664	0.167636434104606
1399	BHLHB9	3.84324951238672	2.08571206572162	0.902224610791151	2.3117437063623	0.0207918112861526	0.165099556901453
1401	BHLHE41	202.971056715985	-0.779709	0.330919863300364	-2.35619	0.0184635728109372	0.156783248410349
1406	BICDL1	79.8972705116803	1.79551863014364	0.513749953172899	3.49492709255658	0.000474191266788479	0.0277938583192697
1407	BICDL2	33.8486854686003	1.84347545849166	0.48827891203771	3.77545581642748	0.000159715334081755	0.0154840610141061
1410	BID	57.0996695947509	0.879686775939768	0.447594870939947	1.96536384363036	0.0493721411183907	0.246691870717587
1414	BIN3	173.581495270664	0.669362524627092	0.256838266262059	2.60616353773438	0.00915627328600365	0.113560307609989
1418	BIRC5	100.940421688907	-1.11521	0.375912888766505	-2.96667	0.00301039456417384	0.0676651914955627
1421	BIRC7	51.5066778439568	2.08254071445051	0.943096234512152	2.20819534448441	0.0272306587983441	0.186048883226095
1423	BIVM	57.7913741420027	0.528844913382468	0.206084057873458	2.56616120062618	0.0102831026607485	0.119926538214522
1427	BLM	158.392100543452	-0.762085	0.366133628800809	-2.08144	0.0373935791771066	0.215896995666636
1441	BMP2	69.4741556738942	-0.939827	0.412971972948242	-2.27576	0.0228601530851468	0.171955585088985
1447	BMP8A	61.7609232204603	1.24948077945345	0.404165615229369	3.09150687829877	0.00199143368522157	0.0564221156023442
1454	BMS1P1	131.973309257378	0.508189870625961	0.255539322137047	1.98869538502343	0.0467348356963385	0.241100586063361
1458	BMS1P21	6.14233035152523	1.53955623246735	0.65513210674162	2.34999356103079	0.0187737358308171	0.157585367318504
1465	BNIP2	657.874064230359	-0.68	0.297756225952084	-2.28375	0.0223863823709996	0.170299679353353
1469	BOC	351.536873495041	2.28854869162893	0.492346784946942	4.64824542700235	3.34770452278906e-06	0.00142668007746194
1472	BOK	152.522387594942	1.69940638678335	0.621175491418762	2.7357911093722	0.00622305158052612	0.093327524289767
1475	BOP1	274.609180347405	0.927315484720591	0.464199381119774	1.99766635294441	0.0457528443625866	0.238390265991103
1478	BORCS7	80.343220716899	-1.2368	0.427934545160447	-2.89016	0.00385041906978666	0.0749814591611847
1479	BORCS8	43.388810870356	0.737008202925485	0.276721685934089	2.66335542311284	0.00773656494814104	0.104049423128976
1483	BPNT2	979.391837374691	-0.781379	0.341486826938357	-2.28817	0.0221277438910426	0.169630544872772
1485	BRAF	1589.83634456877	-0.774013	0.340078282484142	-2.27599	0.0228468854292764	0.171955585088985
1487	BRAT1	219.081507660527	0.839460778113564	0.386868095659127	2.16988887823208	0.0300152650717871	0.194314240856832
1490	BRCC3	256.952863570611	-1.03454	0.321282184768226	-3.22004	0.00128174769756226	0.046200833525743
1509	BRINP1	40.1354177441527	3.14866092443716	1.46629127112731	2.14736388767861	0.0317643232604219	0.1996405978173
1510	BRINP2	11.0173420161606	2.82670573463302	1.03608104038994	2.72826702201707	0.00636680468666145	0.0943034484620099
1512	BRIX1	17.6505579427669	-1.10025	0.377215563763027	-2.91677	0.0035367682057249	0.0728581373779542
1515	BRMS1L	105.144524248391	-0.820477	0.295833239558449	-2.77344	0.00554665009765257	0.088781122376824
1516	BROX	428.69931721172	-0.659104	0.25866088388579	-2.54814	0.0108298896903597	0.122531097071902
1520	BRSK2	30.8598293104354	0.895700708784667	0.401705936431653	2.2297422755092	0.025764557567256	0.180405647365982
1522	BRWD3	604.102550069142	-0.597331	0.28574462109942	-2.09044	0.0365787285682343	0.212753617171396
1526	BSN	45.4822680057771	1.03340842731004	0.401239071693235	2.57554286263559	0.0100082867805968	0.118073694295481
1536	BTBD19	207.553643301884	1.31007779482346	0.452693631005623	2.89396118057421	0.0038041518975601	0.0745150420090548
1539	BTBD6	169.261316701876	0.94193479348942	0.346849002141115	2.71569123069351	0.00661375684321138	0.0966225394042128
1545	BTF3	1120.54917184134	-0.784253	0.327741303534483	-2.3929	0.0167157004685465	0.150113221712438
1546	BTF3L4	257.986673540327	-0.763097	0.334027734070217	-2.28453	0.022340227735298	0.170201749926724
1549	BTG3	236.178	-0.751756	0.315093881861669	-2.38581	0.0170413335578402	0.151540372002362
1553	BTN2A2	28.1470528953539	0.879189848987926	0.343714032404702	2.55791083895212	0.0105303087757077	0.121015728267347
1555	BTN3A1	186.404240102519	0.717717456850857	0.343875139655835	2.08714551906596	0.0368749824732007	0.213808004952322
1559	BUB1	161.966899098965	-0.81597	0.267424251051744	-3.05122	0.0022791380009379	0.0593777613347649
1560	BUB1B	168.365455186648	-0.955215	0.307875486753521	-3.1026	0.00191827831736561	0.055035485638192
1567	BZW1	872.441878906874	-0.824138	0.305748382436318	-2.69548	0.00702878916836548	0.0999649228195795
1569	C10orf105	7.21924654079805	2.22164622555798	0.642117807996346	3.45987	0.000540429714831024	0.0301226982195734
1580	C11orf49	131.312141318926	0.624473809054885	0.30661336037583	2.03668166413048	0.0416819531532259	0.228285417323263
1586	C11orf80	80.8588857694176	0.8932361469683	0.306565760859816	2.91368528717319	0.00357189797128638	0.073126558846954
1587	C11orf87	5.03584395244971	3.06965197945819	1.39497548836838	2.2005060340154	0.0277710123045759	0.18767222586799
1601	C14orf132	180.379764294382	1.97829249831606	0.588972959462638	3.35888510080497	0.000782575981868648	0.037032256126095
1607	C15orf61	29.8767331253718	0.625225719127219	0.271871144195651	2.29971342113923	0.0214644612554973	0.167622842086444
1619	C17orf100	13.9826469686263	1.48347867390849	0.475429653790388	3.12029058785328	0.00180672710727447	0.0533310385373832
1620	C17orf107	163.977747422448	1.29122891773674	0.555289548224282	2.32532544843652	0.0200545645213103	0.16214446261613
1621	C17orf113	8.81294673175672	1.2109514696081	0.557001521873333	2.17405414896421	0.0297010688311289	0.193803030181125
1626	C17orf99	7.24615249044861	-1.86368	0.650885154734417	-2.86331	0.00419244720634828	0.0773752124656203
1635	C19orf33	28.7262022313625	2.4237723723977	0.715503224606508	3.38750726627495	0.000705308488830483	0.0346821885757605
1644	C1D	61.4928682627281	-1.03063	0.400543553011006	-2.57307	0.0100801950467326	0.118437949383092
1646	C1GALT1C1L	6.15964692309841	2.90541836360389	1.22562270214533	2.37056506746997	0.0177609174129849	0.154078594826132
1649	C1QBP	326.301962453013	-0.721587	0.312332813716872	-2.31031	0.0208707903894313	0.165142292869758
1661	C1S	260.952328276977	1.66456430027345	0.599027746293893	2.77877662691235	0.0054564032081844	0.0881644423590996
1667	C1orf116	19.6480951610928	2.4373434915391	0.920153962512674	2.64884311847489	0.0080767814807425	0.106338578268063
1669	C1orf131	95.7028814974822	-0.913224	0.397888676616912	-2.29518	0.0217230839668812	0.168173936781244
1671	C1orf159	84.0148636776558	0.719345712386554	0.317089362297592	2.26858986114911	0.0232932787485396	0.173247416254893
1673	C1orf167	72.2517903367865	1.15493034078165	0.517574663143375	2.2314275079994	0.0256528244162889	0.180142182032134
1675	C1orf198	397.445766710426	-0.851324	0.240829502431733	-3.53497	0.000407826926410587	0.0260703362707968
1678	C1orf216	34.1729365776208	1.10153556113952	0.526250794816938	2.09317605215722	0.0363334416842127	0.212353395169216
1694	C20orf96	36.3661491371903	1.01294723296481	0.409723805744654	2.47226843732895	0.013425866096379	0.135792402145518
1696	C21orf91	531.808061787181	-0.931086	0.467490144427092	-1.99167	0.0464072251071199	0.240148291624398
1704	C2CD4A	10.7952599033024	2.95039150858832	1.17492751761286	2.51112640087171	0.01203465965456	0.129364686228944
1707	C2CD4D	17.562390447086	1.26947655628117	0.602996045005453	2.10528172911928	0.0352667915790394	0.20965067199902
1712	C2orf27A	10.2508722656815	1.83223908053284	0.514943500132915	3.55813614514973	0.000373495720057942	0.0247504413901154
1717	C2orf69	96.2501251544127	-0.965707	0.317473362261929	-3.04185	0.00235127724124572	0.0599722284874345
1719	C2orf74	43.1722498115942	-0.957911	0.42479372591502	-2.255	0.024133187634736	0.175721537670617
1723	C2orf92	39.1504560186331	0.679056244670858	0.280175521178736	2.42368156152249	0.0153640710543938	0.144766207963464
1724	C3	412.301100566457	3.33051467890407	0.827460957131371	4.02498105826074	5.69799017070219e-05	0.00916635892164466
1727	C3orf18	45.6155292481925	1.27834542763199	0.331042415209888	3.86157594585421	0.000112657980845485	0.0131687523210014
1730	C3orf36	4.65346865934304	2.11851256253489	0.864154118861015	2.4515448301365	0.0142244466504041	0.139089522313894
1736	C4A	88.467112157637	4.29397961805279	1.26574807102776	3.39244413350453	0.000692720565050526	0.0344775958118578
1742	C4orf33	86.9577690955067	-0.733191	0.344491591608194	-2.12833	0.0333098868464447	0.203708662876768
1747	C4orf51	46.5120669663998	1.19596775159002	0.483621710178769	2.47294057818028	0.0134006422423185	0.135792402145518
1749	C5AR1	37.2648988189699	1.62474466041472	0.650613145621685	2.49725151013082	0.0125160150323428	0.131972991495672
1752	C5orf22	179.719033262046	-0.633773	0.2288164195382	-2.76979	0.00560928760658268	0.0892812545418089
1753	C5orf24	486.491187475021	-0.710556	0.356963161250779	-1.99056	0.0465294447957384	0.240355132005461
1754	C5orf34	45.960383368988	-0.896225	0.351924839244489	-2.54664	0.0108766333257164	0.122653267201979
1757	C5orf51	105.113052287382	-0.539464	0.253040631660612	-2.13193	0.0330128547178398	0.202903348782762
1764	C6orf201	156.529686381432	-0.687886	0.262511811339754	-2.6204	0.00878267014858049	0.11109046417864
1773	C7orf50	287.335106534689	1.04098019084885	0.406402899666696	2.5614487290878	0.0104236625487952	0.120195288104935
1775	C7orf61	4.67929095214842	1.53786109404465	0.749439801011772	2.05201417374481	0.040168284965896	0.2247490255094
1788	C9orf116	19.7473913209313	2.09243997253369	0.693690097342202	3.01639014388507	0.00255803891127167	0.0624710841895215
1790	C9orf131	69.5817747387555	0.995181781414315	0.358799631527175	2.77364215001692	0.00554326167515184	0.088781122376824
1800	C9orf78	159.03416214725	-0.948915	0.381615413997705	-2.48657	0.012898004909399	0.133151729629682
1803	CA11	16.948780814274	2.70643542767398	0.716617176894316	3.77668232765947	0.000158931227497521	0.0154814151889966
1810	CA5BP1	84.6478105969161	0.618497604257666	0.297550618560735	2.07862987228649	0.037651383136668	0.216834654685721
1817	CABIN1	1001.11537231455	0.694059134705238	0.253121187859888	2.7420033090609	0.00610657264220441	0.0927200336084277
1818	CABLES1	124.827211285219	0.847636383674858	0.421817736536221	2.00948492738895	0.0444857315750993	0.236118351089837
1821	CABP4	10.6156824819579	1.3800620427745	0.671211792094337	2.05607538340228	0.0397752506063892	0.223712545065795
1827	CACNA1C_1	26.9720988103024	1.20095214073959	0.604441635859725	1.98687858263009	0.0469358535673967	0.241539577503061
1828	CACNA1D	137.690302437054	1.68629954388027	0.647872311102222	2.60282699998612	0.00924585959198347	0.113963016722111
1830	CACNA1G	37.1217119296419	1.35688742179747	0.479911377336788	2.82737081443527	0.0046931947323678	0.0809477162270791
1831	CACNA1H	73.5674300936853	3.3436915330327	0.919537791718826	3.63627418377507	0.000276609907658862	0.0208794548747958
1835	CACNA2D3	96.0994078961386	1.27148049485863	0.580348141747737	2.19089267871097	0.028459559674572	0.189446388774177
1836	CACNA2D4	3.8856875256235	2.69200764902435	0.807067282883721	3.33554302858811	0.000851329779125227	0.0386137515782387
1839	CACNB3	141.636810729928	0.969260703476273	0.317319348978528	3.0545275811147	0.00225415286584625	0.0593777613347649
1841	CACNG4	56.8052453245352	2.39853532636755	0.771360255222141	3.10948783027044	0.00187412004848076	0.0542008328756975
1843	CACUL1	982.81024208334	-0.626063	0.225800118068266	-2.77264	0.00556032972784618	0.088791650985809
1844	CACYBP	313.332204638026	-0.788931	0.264157088074987	-2.9866	0.00282101020813645	0.0649846487653815
1845	CAD	729.986669320276	0.734823455055031	0.323757604721884	2.26967164427308	0.0232275130987353	0.173093627667661
1847	CADM3	280.538361112836	-1.47272	0.629916671862323	-2.33796	0.0193891484548369	0.160252291229149
1848	CADM4	32.737493338957	3.07494453139881	0.733287461934281	4.19336848237886	2.74842449411884e-05	0.00581280429807411
1850	CADPS2	175.343975032306	1.83318840897549	0.840909358841617	2.18000714310134	0.0292569320678537	0.192348627916666
1863	CALM1	3020.20972999258	-1.08676	0.328221977410739	-3.31106	0.000929434055114967	0.0402335668840717
1867	CALR	7245.97304968447	-0.886003	0.323144876786865	-2.74181	0.00611011281948577	0.0927200336084277
1868	CALR4P	4.93500932071399	1.79112331485686	0.757550213690841	2.36436249701571	0.0180611305632736	0.155299910383491
1870	CAMK1	57.6888273802274	1.34955147295075	0.463669389328763	2.91058996778813	0.00360747091093642	0.073126558846954
1877	CAMKK1	77.5156857562007	1.80474270272004	0.650202569191379	2.77566221395356	0.00550894103720943	0.0885934731581416
1885	CAMTA2	568.624608363977	0.892711711456386	0.350149437972576	2.54951633401252	0.0107872457747931	0.122116159141764
1894	CAPG	184.811461158027	1.12581716491545	0.384124182969678	2.93086771109206	0.00338016690376239	0.0707000963020077
1896	CAPN10	134.26287325565	1.14496358504147	0.43192805978204	2.65082010559639	0.00802965970845218	0.106211419886171
1900	CAPN15	419.600657681877	1.01038368858187	0.39702034943904	2.54491662709347	0.010930383238529	0.122653267201979
1901	CAPN2	911.389913049667	1.06177707343816	0.332123249951604	3.19693690096336	0.00138895306426131	0.04745833663124
1902	CAPN3	89.6767736431195	1.27919534338345	0.470326915815496	2.71980042044896	0.006532132862306	0.0959234097855934
1903	CAPN5	102.78366877698	1.15531992024424	0.585228621785377	1.97413434209637	0.0483664693187053	0.244473559768578
1912	CAPS	115.935645413445	1.70203860345864	0.508985057281013	3.34398540607634	0.000825840816276145	0.0377307044879915
1913	CAPS2	20.1913969431639	1.51378249900803	0.522464370715624	2.89738895866639	0.00376282916589363	0.0742394549428688
1914	CAPZA1	1013.88900671024	-0.51005	0.189213342568848	-2.69563	0.0070254766218888	0.0999649228195795
1919	CARD14	215.399582757645	1.37192222256023	0.52959175863204	2.59052789285085	0.00958288553513216	0.115323785450353
1923	CARD19	79.6112792042282	1.03129669343373	0.379781172253068	2.71550242292298	0.0066175292190703	0.0966225394042128
1926	CARD9	55.2583604944814	2.03954921903607	0.524532813921066	3.88832	0.000100942241554975	0.0122361046529274
1931	CARMIL2	9.9629000940991	1.30606785201507	0.635523919704471	2.0551041613389	0.0398689450844776	0.223870200562194
1933	CARNS1	77.730968604998	2.0010030518592	0.574141371433239	3.48520965640233	0.000491751574302594	0.0284160175252369
1937	CARS2	379.896050155153	0.553946665173306	0.216240342654532	2.5617174777525	0.0104156007937762	0.120170067590235
1947	CASP1P2	46.9584543088831	-1.56535	0.731723280995332	-2.13926	0.032414598017666	0.201454047118814
1949	CASP3	217.548105635586	-0.780671	0.326487583696744	-2.39112	0.0167971035517281	0.15042744837291
1950	CASP4	375.323936568824	-0.999409	0.45499666130253	-2.19652	0.0280548021677533	0.188407430447656
1962	CASTOR3	270.702660253079	0.791415425754782	0.313073884147962	2.52788707658781	0.0114751253548099	0.125891311183276
1971	CATSPERG	26.433984958855	1.41642722380487	0.515836107602575	2.74588615052158	0.00603477016990055	0.0925391743594346
1972	CAV1	875.652595748699	-0.928743	0.38318390552981	-2.42375	0.0153611103239212	0.144766207963464
1975	CAVIN2	88.0638564780608	-1.73038	0.487677108795024	-3.54821	0.000387860991563933	0.0252677848516937
1978	CBARP	27.254564401959	2.25673159279114	0.60755294992771	3.7144607610903	0.000203637463344376	0.0179250552580593
1987	CBLN4	11.1330813416644	6.89695053550401	2.97705390252427	2.31670327824969	0.0205199008785611	0.163985836897485
1991	CBS	39.5306321878313	0.957198132015274	0.438677566614632	2.1820083926383	0.0291089133310977	0.191957424597336
1993	CBWD1	245.705132253505	-0.786962	0.271026011643155	-2.90364	0.00368851088758271	0.0738459481886436
2004	CBX6	346.019325692426	1.52747108438117	0.497709423733321	3.06900173383016	0.0021477534480628	0.0582587856801081
2005	CBX7	105.130640157175	0.941138159264964	0.384183909212494	2.4497073841383	0.0142972350819287	0.139335036129554
2024	CCDC116	11.3453327069393	1.50837158531589	0.550994145439634	2.73754557611928	0.00618995424066317	0.0930595748771294
2035	CCDC13	29.1453225050588	1.81522070870028	0.448326399049546	4.04888204787529	5.14628717053731e-05	0.00862888937381239
2043	CCDC142	160.345943797105	0.613868950031827	0.304786871144915	2.01409249593285	0.0439998232382817	0.235264123021327
2050	CCDC149	123.988353059957	0.892878262596664	0.304639152190874	2.93093732757379	0.00337940951969099	0.0707000963020077
2056	CCDC157	94.8743247322472	0.716447407665805	0.306087665371211	2.34066082603141	0.0192496457302268	0.159550548240486
2058	CCDC159	56.269874381591	0.989507178253288	0.28987555748225	3.41355851748169	0.000641203868729913	0.0331283033772675
2064	CCDC17	50.4799915557397	0.86998036526301	0.351222938906151	2.47700326172452	0.0132490691182327	0.134908962361005
2074	CCDC186	1172.81275840156	-1.11523	0.401203826691415	-2.77971	0.00544069385054321	0.0881194247084021
2077	CCDC191	118.897905268732	0.739592133937747	0.36833564500852	2.00792984322937	0.0446507473736855	0.23647114545072
2083	CCDC24	25.0879909514129	1.50384887378168	0.451614066185067	3.32994250264432	0.000868639192451886	0.0390524908149358
2088	CCDC3	122.702118266295	-1.14729	0.524558030523119	-2.18716	0.0287307730138094	0.190393030968001
2093	CCDC40	40.134593564097	1.09041790873416	0.468157442471879	2.32916922772121	0.0198501024209607	0.161602122625013
2094	CCDC43	131.459601606565	-0.542535	0.24683048761499	-2.19801	0.0279486863051191	0.188168696878096
2095	CCDC47	1032.41679628343	-0.61249	0.258475346024181	-2.36962	0.0178061500275932	0.154362377018159
2099	CCDC57	705.872166900952	1.02863312448376	0.348300660803131	2.95329076353712	0.00314405668096071	0.0686390858759149
2100	CCDC59	133.736805531237	-0.852698	0.393301890915078	-2.16805	0.0301549188204967	0.19469213085719
2102	CCDC61	85.1141210429782	0.748560259917133	0.287198562541391	2.60642063558117	0.00914940244729147	0.113560307609989
2103	CCDC62	16.581353345866	1.25227371273537	0.49856246416953	2.51176894117234	0.0120127713254803	0.129265255251986
2106	CCDC68	288.994701633857	-1.10205	0.468208282956377	-2.35375	0.0185849015159811	0.157031286828132
2113	CCDC74A	15.8901863026875	1.6051244255237	0.763525889702367	2.10225278169598	0.0355311384319482	0.210290446272137
2114	CCDC74B	10.6315721555412	1.81170238372736	0.916813304903593	1.97608648787865	0.0481449825218046	0.243896424582971
2116	CCDC78	25.1424572991513	1.48702230574658	0.505717702976428	2.94041971834214	0.00327767926506917	0.0693363051150516
2118	CCDC80	652.659189927477	1.72811634150276	0.582703186349996	2.96568884808668	0.00302005865445096	0.0676651914955627
2122	CCDC85B	65.1624	1.2501073794968	0.621242118666538	2.01227080704071	0.0441913980130253	0.235708446051843
2126	CCDC88B	72.844052086211	1.23102733005188	0.405176849999556	3.03824695328282	0.00237958860734291	0.0604563256798875
2133	CCDC92B	5.34261417409105	3.85667750811529	1.41573779186891	2.72414675250287	0.00644678536281575	0.0949427223770763
2135	CCDC96	9.93073584315836	1.69962849261567	0.461160556899316	3.68554610143457	0.000228212765463643	0.0188874355697405
2143	CCL28	60.7013630836952	-0.8569	0.389569530842812	-2.19961	0.0278347286333911	0.187809699655281
2148	CCN3	39.2344962256701	2.16634543996026	0.881929614617406	2.45636999149875	0.014034857476569	0.138603829659717
2150	CCNA2	301.724932841259	-1.50269	0.328922997750305	-4.5685	4.91217472134957e-06	0.00170485159892561
2151	CCNB1	275.076615331295	-0.82873	0.409494115421999	-2.02379	0.0429916757765279	0.231647566366341
2153	CCNB2	150.914845012812	-1.12645	0.31233881767658	-3.6065	0.00031034934702532	0.0223698363277216
2154	CCNC	322.731848877381	-0.687242	0.264891894621508	-2.59442	0.00947494339236929	0.114686060375329
2160	CCNE2	88.1915773697785	-0.992655	0.398069435782049	-2.49367	0.0126428643560095	0.131987811821203
2162	CCNG1	497.455284201375	-0.92763	0.298698840437717	-3.10557	0.00189912902394085	0.0545962022174939
2171	CCNL2	1738.51964960876	0.748069643949345	0.312924365835692	2.39057652781866	0.0168219429682481	0.15042744837291
2177	CCNYL1	272.916607095929	-0.781482	0.324600513401914	-2.40752	0.0160613475509346	0.147372206857664
2178	CCP110	533.991952408207	-1.14461	0.480389	-2.38268	0.0171871290085701	0.152118932494343
2188	CCSER1	230.602678590532	1.03784911697804	0.329178456051683	3.15284642083349	0.0016168684776878	0.0499811568848391
2190	CCT2	492.117797399015	-0.548858	0.212596314156956	-2.58169	0.00983177567633308	0.11672594500004
2193	CCT5	1067.41961360393	-0.84454	0.291003648621938	-2.90216	0.00370597379137012	0.0738459481886436
2194	CCT6A	842.122785434446	-0.779189	0.311673656609031	-2.50001	0.0124188148932141	0.131657146779612
2199	CCT8	698.32715069437	-0.65129	0.298810365878121	-2.17961	0.0292863655092401	0.192348627916666
2203	CD101	5.98961	2.12743060137526	0.885566180722627	2.40233948369535	0.0162905822841293	0.148304473166065
2206	CD151	536.84134455739	1.06337370228441	0.498282838256308	2.13407651366357	0.0328365180749243	0.202259504288061
2207	CD160	13.1824469402917	0.988309447679527	0.467027930065875	2.11616775797568	0.0343305423362159	0.206427270437869
2209	CD163L1	123.920010551276	0.951646242128284	0.359667721798285	2.64590393980921	0.0081472948949823	0.10676557615103
2210	CD164	2073.91843755412	-0.766491	0.284605277370814	-2.69317	0.00707754657793094	0.100034261243866
2218	CD22	23.7172466412702	3.65375745294825	0.775478487152713	4.71162	2.45759199028652e-06	0.00112861597771865
2223	CD27	24.169866056775	1.23598989137058	0.431735586570363	2.86283996459287	0.00419862570158868	0.0773752124656203
2227	CD2AP	805.673197285893	-1.15342	0.3908292807647	-2.95122	0.00316525399808028	0.0687350698351701
2229	CD300A	32.8276422795424	1.39232108282073	0.598799643392728	2.32518689378638	0.0200619688541956	0.16214446261613
2230	CD300C	10.9267672674319	1.92282271595106	0.496451433742849	3.87313357412326	0.000107444900811632	0.0128531748011856
2231	CD300E	3.93576236896388	2.12047013376724	1.07375106862202	1.97482470167737	0.0482880448007519	0.244318635776448
2236	CD37	60.9694450131354	0.946965055508835	0.467851234877956	2.02407300636037	0.0429626405611643	0.231579387435883
2237	CD38	17.5040384192301	4.65834640465177	0.988781586804726	4.71119857693279	2.46264129788904e-06	0.00112861597771865
2246	CD52	9.60627824066526	1.29186	0.571285464196881	2.26132608128952	0.0237390723355012	0.174364977987437
2259	CD74	551.133007564043	2.77655136216555	0.588265297513562	4.71989657370795	2.35964588795904e-06	0.00112861597771865
2260	CD79B	5.19826352908837	2.04853740508416	0.85609737156172	2.39287897981412	0.0167167539626972	0.150113221712438
2262	CD81	886.72898781357	1.26912868881042	0.545147604232261	2.32804598049688	0.0199096622459685	0.161672143906601
2263	CD82	65.1771035740102	1.75893507257699	0.585964989363131	3.00177502838305	0.0026841045744067	0.0633406679256617
2264	CD83	26.5783355277856	1.45969572965171	0.686633569688034	2.12587294605318	0.0335138400853439	0.204096193148495
2275	CDAN1	243.882566292475	0.60768637717369	0.303811955097327	2.00020561066801	0.0454780662235234	0.237928215516213
2281	CDC20	142.427529188694	-1.01155	0.415332625720015	-2.43552	0.0148705637526597	0.142345461920639
2282	CDC23	321.643777180059	-0.679876	0.205010501059111	-3.3163	0.000912189354006088	0.0402149685895442
2292	CDC42	1674.48949550574	-0.60287	0.232017323360496	-2.59838	0.0093663738005275	0.114250770699815
2305	CDC5L	496.395356868286	-0.575687	0.232625966470221	-2.47473	0.0133336537290134	0.13542861006986
2306	CDC6	174.93386878095	-0.615258	0.293595175042903	-2.0956	0.0361175622331727	0.211777703361106
2309	CDCA2	169.922661836922	-0.754303	0.360456327262592	-2.09263	0.0363818502741748	0.212446103858522
2314	CDCA7L	51.2241782729577	0.967403180523335	0.429005197881412	2.2549917467218	0.0241338468319398	0.175721537670617
2315	CDCA8	76.3389399608187	-0.863914	0.291720178413434	-2.96145	0.00306197401994714	0.0678610406847655
2318	CDH10	7.37329344341177	6.11156623002861	2.85757729747118	2.13872297888042	0.0324581104616034	0.201454047118814
2320	CDH13	58.1871911125759	-1.1512	0.395374769922669	-2.91167	0.00359502482995921	0.073126558846954
2323	CDH2	65.955739476061	2.29373377059025	0.72803781462454	3.15056955080439	0.00162952453510282	0.0502011353766014
2325	CDH23	59.1650770475561	1.3209533329591	0.418260533340306	3.15820697307902	0.00158742809525243	0.0496434715466224
2326	CDH24	187.274337110529	1.36455999986404	0.396238502063721	3.4437844701033	0.000573632785988324	0.0312055083510558
2334	CDHR1	9.75619779745528	3.35903466125965	1.44535371171271	2.32402257941363	0.020124283904647	0.162463668113514
2336	CDHR4	8.16062064711729	2.53842153625143	1.03211159162967	2.45944484766743	0.0139152076222881	0.138122802201955
2338	CDHR5_1	33.0348672927776	0.95410814838414	0.481459946728604	1.98169786472802	0.0475130663495687	0.242483219473314
2342	CDK1	166.529838924612	-0.94957	0.331753904660345	-2.86227	0.00420616133465828	0.0773752124656203
2343	CDK10	387.84999078454	1.12314416028708	0.376932004384969	2.97969964667683	0.00288531139911583	0.0661680829375712
2361	CDK5R1	17.2589509873214	1.04102810268178	0.505667445539363	2.05872082900529	0.0395209897060828	0.222892496873841
2362	CDK5RAP1	159.282719505466	0.529971093353536	0.246380074728142	2.15103065431858	0.0314737802133066	0.198493518897083
2364	CDK5RAP3	885.636	1.14527566793935	0.343817951626021	3.33105256000446	0.000865182648502893	0.0389827670876105
2377	CDKN1B	420.421903996275	-0.785108	0.222267281598941	-3.53227	0.000412008204263596	0.0262555757832278
2385	CDKN2D	15.1584709779117	1.41119629905909	0.696195032606122	2.0270128813997	0.0426610953340918	0.23043975868872
2386	CDKN3	37.0578664906373	-1.41273	0.498867681520296	-2.83188	0.00462754160036737	0.0804940399465262
2387	CDNF	11.5362754820511	1.27693444496889	0.41836829355391	3.0521778649183	0.0022718743725292	0.0593777613347649
2392	CDR2	7.06687728423269	-2.57294	1.00753576316869	-2.5537	0.0106584904141434	0.121681848088052
2393	CDR2L	158.057533201865	0.988361204867603	0.419221567214124	2.35761058629596	0.0183929760385455	0.156573748582808
2400	CDS1	318.439059357048	-0.681885	0.324663368481488	-2.10028	0.0357038186528447	0.210623556649509
2406	CEACAM1	101.449842579677	0.997139021317167	0.498293335154187	2.00110848564455	0.0453807000819697	0.237928215516213
2407	CEACAM19	34.9298952378603	0.997118695932769	0.418507817902917	2.38255691597158	0.0171928740096718	0.152118932494343
2413	CEBPZ	508.538506772214	-0.704388	0.292900553126772	-2.40487	0.016178190532585	0.148072065116134
2414	CEBPZOS	428.371693233819	-0.666897	0.336500074926377	-1.98186	0.0474944673473367	0.242483219473314
2417	CELA2B	8.37599893661986	1.6687236799888	0.803801851821729	2.07603861101691	0.0378903800918351	0.217354350857706
2422	CELF6	45.5553829221761	1.60024791123238	0.476018384546596	3.36173551943084	0.000774542720527762	0.0369325079046991
2424	CELSR1	555.847430198623	1.41911459289347	0.543918469552535	2.60905755610935	0.00907919700872252	0.113486651385215
2426	CELSR3	84.7478325745274	1.15592466545161	0.390290521473869	2.96170314638041	0.00305942595277595	0.0678610406847655
2431	CEND1	7.92264283195873	2.07208939530152	0.802415563150374	2.58231456424681	0.00981400871320862	0.116597709522326
2434	CENPBD1	46.7128607306575	0.744776904929325	0.323969623735669	2.29890968277013	0.0215100684628919	0.167622842086444
2437	CENPE	481.60339026091	-1.53999	0.471839920935053	-3.2638	0.00109927280290772	0.0438337708699422
2438	CENPF	1043.28972072249	-1.35687	0.379476985555463	-3.57562	0.000349399355901546	0.0240498715824822
2440	CENPI	129.320199785637	-0.816651	0.353126525104936	-2.31263	0.0207430519416106	0.164976621507615
2442	CENPK	126.391293160207	-0.786517	0.396574431496759	-1.98328	0.047336400777689	0.242381330239901
2448	CENPQ	52.5836735673723	-1.07244	0.453538065329607	-2.3646	0.0180495731951695	0.155277053854086
2449	CENPT	490.404151219752	1.26598103417453	0.348619920897287	3.63140761123494	0.00028187956866228	0.021044264439984
2450	CENPU	142.971832739439	-0.883891	0.344956482977463	-2.56233	0.0103973890443203	0.120152204937768
2463	CEP164	215.744316504218	0.794960527258858	0.305843519880667	2.59923940049158	0.00934305888891474	0.114160162786431
2465	CEP170B	531.851173294619	1.24113307906762	0.30535455146762	4.06456387534551	4.81223591189155e-05	0.00834209550393583
2473	CEP295NL	345.038943644467	1.89186855739392	0.553494215633774	3.41804576083537	0.000630725014852314	0.0329977260967236
2478	CEP55	102.956320916575	-1.33636	0.41990682336155	-3.18252	0.00146001785114627	0.0484053892431897
2479	CEP57	365.65212768054	-0.730257	0.313932430214699	-2.32616	0.0200099732720026	0.162058065485652
2484	CEP72	399.733883940618	0.740056459126338	0.369833220670711	2.0010545774774	0.0453865086088529	0.237928215516213
2486	CEP78	272.549245503002	-0.850962	0.252611471082101	-3.36866	0.000755346561331527	0.0362708198558632
2494	CERCAM	785.069018479994	0.908346331771979	0.434372922318759	2.09116702515218	0.0365130941337442	0.212742731134785
2504	CES3	4.94179213347013	3.93824237113643	0.982332904237643	4.00907101263473	6.09580847378819e-05	0.00930566105520979
2505	CES4A	90.1822400560135	2.0668560232159	0.580653497661554	3.55953426878453	0.000371513054981062	0.0247504413901154
2512	CFAP161	4.46651824085953	-1.81995	0.666495199642724	-2.73063	0.00632134470316968	0.0938384813120747
2522	CFAP410	167.454076315579	1.39475561857327	0.426741678299148	3.26838387132071	0.00108163554490554	0.0433841896207603
2525	CFAP45	13.4821626575522	1.0672864446084	0.54000442311979	1.97644018995683	0.0481049434712457	0.243821255458436
2526	CFAP47	25.5809739343699	1.34068178810955	0.575038707547778	2.33146355282207	0.019728929771309	0.16121119601584
2538	CFAP97	334.552933560163	-0.821815	0.375516409629525	-2.18849	0.028633729900811	0.190172590536035
2547	CGA	103153.640524067	-2.3686	0.81551169768046	-2.90444	0.00367911758631902	0.0738459481886436
2556	CGN	154.309457797324	1.66170531847592	0.36844260438677	4.51007917838827	6.48034337020079e-06	0.00203941390739734
2557	CGNL1	503.202484615534	-0.804001	0.295123812960785	-2.72428	0.00644410118544871	0.0949427223770763
2558	CGREF1	23.9652548792578	2.1892433815846	0.764658571869014	2.86303385867178	0.00419605721511773	0.0773752124656203
2563	CHADL	37.3731164673486	0.80681975839953	0.311558825396499	2.58962254518949	0.00960812182539414	0.115410299506907
2567	CHAMP1	303.720653958636	-0.563834	0.26491803732164	-2.12833	0.0333095465821874	0.203708662876768
2576	CHD1	1349.79517772222	-0.806914	0.351903715111721	-2.293	0.0218481452539842	0.168587574241985
2579	CHD3	1713.1109805154	0.680905831942765	0.261323344480153	2.60560660318075	0.00917117293949439	0.113560307609989
2586	CHDH	64.1807920040306	0.946473210792061	0.470991539903669	2.00953335804214	0.0444806006904319	0.236118351089837
2592	CHI3L1	41.7118317657877	1.58073439387995	0.632454724302582	2.49936372223806	0.0124416541358776	0.131665965757454
2593	CHI3L2	7.62718416175943	4.07821823684847	0.932354964594426	4.37410470444858	1.21931849259681e-05	0.00315726317526081
2605	CHMP4B	627.818338671364	-0.742571	0.247263160706766	-3.00316	0.00267190742943499	0.0632329971509262
2616	CHP1P2	61.7921451300094	0.642419835476689	0.312914215088508	2.05302221663206	0.0400704228695816	0.224448664726901
2620	CHRAC1	132.083908738824	-0.5409	0.198859595194803	-2.72001	0.00652802906766814	0.0959234097855934
2636	CHRNE	216.865217094253	0.951169198319511	0.413840897704957	2.29839342509264	0.021539407390676	0.167636434104606
2643	CHST15	137.288048287804	1.01480139782347	0.379377049610808	2.67491509795999	0.00747481772515611	0.102551892277527
2648	CHST9	17.100649549216	-1.41828	0.63672113864888	-2.22747	0.025915751816389	0.180747568754195
2650	CHSY3	590.412367816279	1.35214737287737	0.658321476180722	2.05393173669787	0.039982299128841	0.22421880379805
2667	CIDECP1	31.9035253373712	1.10903001704877	0.317711649064373	3.49068100056999	0.000481791138090799	0.0281586272022439
2668	CIITA	168.846422605199	1.8306381818813	0.383841687114163	4.7692531669621	1.84910158317611e-06	0.000969877486806422
2670	CILP	37.6017988906568	1.83597041170803	0.574536211471632	3.19556953077915	0.00139555152668543	0.04745833663124
2671	CILP2	3.96391771035168	2.60351558031372	0.92221616552407	2.82310772424403	0.00475605881914522	0.0814141750664725
2675	CIR1	245.814735189372	-0.907676	0.404648157506893	-2.24313	0.0248887538473176	0.177546790128317
2676	CIRBP	1483.29102368794	0.716499130398324	0.281249119318859	2.54756044084181	0.0108479059748376	0.12253162044245
2677	CISD1	68.3673146931388	-0.813162	0.360684326890834	-2.2545	0.02416489598684	0.175725955317028
2685	CKAP2	414.894731420918	-1.07004	0.341059548352211	-3.13739	0.00170460306772137	0.0515057021466888
2686	CKAP2L	129.614602205409	-1.18059	0.310263956200131	-3.80512	0.000141736967613379	0.0144607100259996
2688	CKAP5	1234.3735822778	-0.570511	0.196333949915119	-2.90582	0.0036629538479329	0.0737550648919258
2693	CKMT2	59.8021277209462	0.906200525017928	0.274987270903721	3.29542717391893	0.000982721712376023	0.041620197408621
2694	CKS1B	89.9662048435525	-0.64136	0.272756144524735	-2.35141	0.0187026076854557	0.157442698082699
2695	CKS2	47.8489668754009	-0.729059	0.32362596499711	-2.25278	0.0242729266947601	0.175912504970608
2698	CLASRP	491.202411347298	0.720248312561668	0.341035716074912	2.11194393611096	0.0346912582897691	0.207984870918967
2699	CLBA1	54.474470826474	1.20125103394577	0.353234249216296	3.40072073025458	0.000672084510728757	0.0341694050971224
2702	CLCF1	34.3314483781088	1.82774154655044	0.504963719217656	3.61955023101893	0.000295115521682824	0.0217618919049636
2703	CLCN2	62.2544197320769	0.843741022678887	0.338257357629487	2.49437596447817	0.0126178817297844	0.131987811821203
2704	CLCN3	745.494668913117	-0.623459	0.231259797102685	-2.69593	0.00701934303495477	0.0999649228195795
2710	CLCNKB	6.76339963854393	1.75496474308486	0.857787551407794	2.04592004186191	0.0407642381374529	0.226288536048775
2716	CLDN15	126.089289614604	2.09003884443214	0.516848330195723	4.04381464024595	5.25885010366202e-05	0.00867540626778308
2733	CLDND2	12.0685623537747	1.54227558100851	0.731024952758343	2.10974409996418	0.0348804037344595	0.208318759451482
2734	CLEC11A	145.41203144918	1.38680153283806	0.542717932251485	2.55528968258864	0.0106099457626497	0.121494378351772
2735	CLEC12A	13.0492567584881	1.79948038316557	0.71484731396733	2.51729334083755	0.0118260323387237	0.128299568126288
2737	CLEC16A	587.223874273919	0.551117044251575	0.169277646817506	3.25569887467611	0.00113113647859835	0.0440592498126847
2739	CLEC18B	6.54993085055704	1.9809296913908	0.842797513117401	2.35042185170148	0.018752144915208	0.15750412169811
2741	CLEC1A	183.728093750987	-0.769548	0.317485782847772	-2.42388	0.0153556288271237	0.144766207963464
2742	CLEC1B	6.91095876884858	-2.33592	0.863109927397538	-2.7064	0.0068017812317598	0.0983302027398434
2753	CLGN	4.44859169578388	-3.20652	1.11667666408556	-2.87149	0.00408548051654842	0.0770254280613037
2757	CLIC4	3116.06080069013	-1.11755	0.3909192847705	-2.85876	0.00425294611398902	0.077626816639384
2765	CLK2_1	81.554020646591	0.805174807370169	0.378464333546191	2.12747869746595	0.0333803294558495	0.203855656328895
2768	CLMN	545.35933411875	1.20775326761666	0.39812803915465	3.03358002661932	0.0024167060412873	0.060957014525984
2785	CLSPN	199.285721860533	-0.796732	0.387134527685014	-2.05802	0.0395878605995938	0.222967359087522
2788	CLSTN3	12.8783227104176	1.76332203436637	0.768556836559355	2.29432873469755	0.0217716232436767	0.168305527477231
2792	CLTCL1	60.1077095293751	1.13171225886719	0.50242707641037	2.25249058421134	0.0242912870781557	0.175912504970608
2794	CLU	654.108133947576	1.46477298128179	0.594619611470115	2.46337818838559	0.0137634654300712	0.137607746254906
2803	CMAS	369.198104994845	-1.00271	0.321071574474598	-3.12302	0.0017900524065755	0.0530013693912878
2813	CMTM1	37.4940219980025	0.786159889185163	0.283757665157837	2.77053269643966	0.00559646810710272	0.089159931151786
2832	CNIH2	24.3631468493513	0.837495373507882	0.362380365767946	2.31109478498672	0.0208276199840258	0.165109471688015
2852	CNOT6L	702.603509811496	-0.628052	0.251731753166601	-2.49493	0.0125982959917206	0.131987811821203
2853	CNOT7	510.152775500603	-0.700837	0.321027903258432	-2.1831	0.0290283031137248	0.191673004678616
2861	CNR1	24.0315132266182	2.46248157089623	1.21791299949858	2.02188626930663	0.0431881025854212	0.232237551973015
2875	CNTNAP2_1	11.5618166144501	-1.99911	0.498633778650727	-4.00918	6.09294737570109e-05	0.00930566105520979
2876	CNTNAP3	45.3224800007357	2.16161961815389	0.564542893664655	3.82897321427965	0.000128679009833392	0.014151923791139
2877	CNTNAP3B	31.6817408017212	2.53424776820874	0.644762666837704	3.93051257238293	8.47649607832735e-05	0.0114075791959384
2878	CNTNAP3C	7.3807166452805	2.25348597770724	0.855297671288666	2.63473882059323	0.00842020460537846	0.108294675686447
2879	CNTNAP3P2	37.0638690462291	2.27535593734582	0.517145833641148	4.39983422340537	1.08333605880577e-05	0.00303571539985353
2880	CNTNAP4	12.4376473944393	2.43544847147862	0.665534805631391	3.65938558114645	0.00025282069424764	0.0198911543135758
2882	CNTROB	314.671261260243	1.13808710718879	0.332958350935922	3.41810651088855	0.000630584247344286	0.0329977260967236
2901	COG7	290.708988020637	0.550728213554105	0.264718779991431	2.08042743915612	0.037486344654771	0.216249482870275
2903	COIL	167.713	-0.617575	0.239308042195107	-2.58067	0.00986089685788529	0.116935945579653
2906	COL12A1	414.615153854745	2.54146318609142	0.838805780811068	3.02985893067404	0.00244667989286384	0.0611197049877266
2909	COL15A1	4843.47642855562	1.34338823466568	0.565949842019915	2.37368779867671	0.017611434527973	0.153825578439033
2911	COL17A1	663.791410218737	1.85370638771057	0.686854674689413	2.69883347383316	0.00695829851478311	0.0995218380903747
2912	COL18A1	1349.7807229539	1.31604611996523	0.589316072351927	2.23317533953039	0.0255373838864131	0.179799249487699
2921	COL25A1	23.793286866867	-1.77303	0.602628180616289	-2.94216	0.00325932249346241	0.0692413602256117
2929	COL4A3	27.6708965475221	0.940615499456237	0.437538032097698	2.14979140201053	0.031571718600966	0.19887472582342
2941	COL7A1	430.052145736136	1.8530424926856	0.456499876818328	4.05923985259485	4.92327232736976e-05	0.00835894211727827
2942	COL8A1	18.8548123616201	-1.60462	0.804247122203146	-1.99518	0.0460232938654703	0.239250952811197
2947	COLEC10	35.085340105645	-2.74743	0.691949800242515	-3.97056	7.17040230062213e-05	0.0101157068594156
2952	COLQ	40.5301180518579	1.16887756051381	0.365135696603419	3.20121415514011	0.0013684978033949	0.04745833663124
2961	COMMD7	198.966671180438	-0.565508	0.264296986656188	-2.13967	0.0323815254056571	0.201397532288879
2964	COMP	26.8894961379121	1.96361776853943	0.813281724315391	2.41443734665546	0.0157595330999155	0.146070235202479
2976	COPS2	505.752685347937	-0.703692	0.346639089062446	-2.03004	0.0423522242986232	0.229559380035145
2977	COPS3	251.260704314198	-0.588386	0.237275766523073	-2.47975	0.0131472983506957	0.134470567530916
2978	COPS4	183.713	-0.72511	0.300842672657799	-2.41026	0.0159409531081683	0.14674172930719
2987	COQ10A	19.6587002648553	0.84559499958981	0.40713169326136	2.0769569492763	0.037805532802443	0.217111167604372
2988	COQ10B	139.949952797302	-0.540847	0.242451361215743	-2.23074	0.0256981469835935	0.18021299098265
2996	COQ8B	112.630911420781	1.05585922885983	0.426204422901126	2.47735399288612	0.0132360551702179	0.134906200578962
2999	CORO1A	111.081832840142	0.927367085833703	0.470739380938178	1.97002231677637	0.0488358129449826	0.245449154343075
3004	CORO6	1868.76665955634	2.05899275652364	0.725638589363037	2.83749071053542	0.00454696699113296	0.0800241273392023
3013	COX19	197.743787685151	0.712605358826692	0.280148114755901	2.54367358298163	0.0109693538881143	0.122751150511634
3021	COX6B2	5.86742660412191	2.55762006821834	1.04961543322371	2.43672109542355	0.0148211058457613	0.142069147869782
3022	COX6C	279.911451750617	-0.542325	0.273636531285119	-1.98192	0.0474886352539896	0.242483219473314
3026	COX7B	147.192783780207	-0.816792	0.287498306396782	-2.84103	0.0044967638971523	0.079572493321927
3029	CP	200.258015932223	2.06115328381055	0.711409436290803	2.89728133851744	0.00376412032591731	0.0742394549428688
3031	CPA4	38.2565373706211	1.11721638959788	0.548413413093786	2.03717918439536	0.041632089008975	0.228285417323263
3035	CPD	1574.00533882765	-0.996904	0.331727157493019	-3.00519	0.00265411426669381	0.0632329971509262
3043	CPLX1	69.7870060069881	1.01615070516801	0.402686596659125	2.52342817863437	0.0116216797702859	0.126723390928021
3048	CPNE3	552.285239077244	-0.621776	0.229980410715708	-2.70361	0.00685916833426689	0.0987411312074338
3057	CPS1	424.538974738416	-1.53522	0.611732975368947	-2.50963	0.012085744646003	0.129845584284998
3059	CPSF2	521.309947856297	-0.678038	0.231556398668991	-2.92818	0.00340956055854694	0.0711659503917217
3060	CPSF3	272.891962439093	-0.576877	0.217846272394287	-2.64809	0.0080947835402126	0.106451722487286
3067	CPT1C	45.6087425352598	1.41504973169585	0.436059415156626	3.24508468917611	0.00117415698173259	0.0448098940082646
3072	CPXM2	307.843334307945	0.848630619464383	0.423838923643323	2.0022479581855	0.045258070079868	0.237689109513166
3073	CPZ	1255.34206401472	1.37351394870822	0.466112022628662	2.94674645155519	0.00321136400461952	0.0688523799648167
3074	CR1	36.9675935346918	1.43625669792856	0.719280911648484	1.9967952362824	0.0458474312850891	0.238518579442468
3079	CRACDL	98.5117578622819	2.16074096807355	0.631422557931269	3.42202054857334	0.000621576158107272	0.0326862773528081
3080	CRACR2A	43.820095482961	1.55592402559002	0.644297132924421	2.41492	0.0157388006345819	0.146070235202479
3081	CRACR2B	56.1132683922506	1.20644902788263	0.461152343812454	2.61616154416269	0.00889244750440387	0.112009794427393
3083	CRAMP1	660.984753567017	0.833067969707654	0.348260459479333	2.39208312925657	0.0167530474169109	0.150303449207886
3094	CREB5	263.461005859772	1.19797080033409	0.447514734894555	2.67694157739043	0.00742975890445001	0.10215590608251
3099	CREG1	791.31783369197	-1.06723	0.3682209554105	-2.89835	0.00375128654801115	0.074232488067323
3100	CREG2	11.4658771019586	-1.38416	0.614905753371078	-2.25101	0.0243850593169887	0.175912504970608
3103	CREM	298.092364056056	-0.688482	0.249470235823008	-2.75978	0.0057840810871749	0.0904580754734326
3105	CRHBP	42.9501177786772	-3.17445	0.466205605338461	-6.80912	9.81994929904392e-12	1.00438441430621e-07
3108	CRIM1_1	4.88952226913414	2.58181919496015	1.19574533091621	2.15917146252362	0.030836867150508	0.196878575040821
3109	CRIP1	40.0418061434334	2.46328440674825	0.567344305484049	4.34178043727188	1.41332733876502e-05	0.00352573463924114
3113	CRISPLD1	106.963679637432	-0.944498	0.427576917403446	-2.20895	0.0271778224538231	0.185874134441794
3114	CRISPLD2	1867.12144227615	1.28376039054039	0.505981163047048	2.53717032232881	0.0111752569280465	0.124172219293926
3122	CROCC	268.007434568634	0.886506458554153	0.344514428555465	2.57320560497637	0.0100761328979716	0.118437949383092
3124	CROCCP2	189.095955736126	0.975130789647138	0.391015050932734	2.49384464183935	0.012636784057034	0.131987811821203
3125	CROCCP3	175.199952973025	0.995642200996455	0.278262702203151	3.57806559453868	0.000346146591709795	0.0240026260339511
3140	CRYBG1	4547.68588045552	-1.05103	0.50082654275249	-2.09859	0.0358528938482486	0.211104379908996
3143	CRYGN	24.5460240056997	1.68172016410658	0.780252851773324	2.15535279401342	0.0311342374035518	0.197728022454845
3146	CRYM-AS1_1	3.58888756327554	1.96184007824503	0.903151536410743	2.17221584546229	0.0298393860492021	0.194193690958965
3151	CSAD	274.055112506045	0.924764515533246	0.243572773572275	3.79666619536539	0.000146655054605742	0.0147057637108582
3152	CSDC2	21.9623993658097	2.40265561830302	0.788012852097908	3.04900562459925	0.00229600182927322	0.0595272666915247
3153	CSDE1	2897.99880699816	-0.59628	0.259821171742927	-2.29496	0.0217351797912545	0.168173936781244
3154	CSE1L	833.900301078289	-0.897235	0.281634238262894	-3.18582	0.00144346594060289	0.0480122589934515
3164	CSHL1	851.541098284429	2.83551736119984	1.29145815014494	2.1955936867808	0.0281210385237912	0.188542761075934
3166	CSKMT	43.0911912211123	0.536828674530029	0.267042614156942	2.01027343978341	0.0444022563664716	0.235987786111352
3189	CST3	879.629226648395	1.2593429242486	0.522226241808072	2.41148916586125	0.0158875238677432	0.146720472655188
3191	CST7	8.94764328261565	1.63200004668582	0.754077000790606	2.16423527700057	0.0304462971664767	0.195530456457586
3192	CSTA	22.0808461111394	-2.76763	0.623495421211983	-4.43889	9.04237584808742e-06	0.00268073681664458
3201	CTBP1	1254.8221185081	0.727716053096485	0.345748795093587	2.10475369234333	0.0353127540327117	0.209675207827499
3214	CTF1	22.3568972539006	1.71631205859636	0.70094716298066	2.44856124575501	0.0143428043306052	0.139513269323281
3221	CTNNAL1	417.643573358938	-0.849144	0.251384227027272	-3.37787	0.000730484893434156	0.0353404254105373
3226	CTNND2	14.694678125646	3.12371432689769	0.802896169236628	3.8905582646728	0.000100013857818807	0.0122361046529274
3227	CTNS	369.561743051814	0.70794443118117	0.267077450254219	2.65070836383719	0.00803231651172794	0.106211419886171
3230	CTR9	582.165582755213	-0.619386	0.267460482910562	-2.31581	0.020568882737525	0.164101819531518
3235	CTSC	1051.10701620106	-0.65133	0.306158483583418	-2.12743	0.0333846523612534	0.203855656328895
3237	CTSE	12.243982664651	-5.02965	0.959075706979688	-5.24427	1.56900125328382e-07	0.000200596810232336
3238	CTSF	100.636621195791	0.719022811225856	0.324989821179168	2.21244717332072	0.0269357824754124	0.184898780643301
3240	CTSK	103.913362926734	1.65167277670729	0.478358009890334	3.45279632107748	0.000554807745229945	0.0305906933596328
3245	CTSW	20.4736052750117	2.87673842768491	0.806667987219694	3.56619882437635	0.000362196622008144	0.024372020065127
3251	CTU2	89.5204959017949	0.98199044487884	0.422594726057926	2.3237167534936	0.0201406799407155	0.162523766811549
3252	CTXN1	8.33053519309809	1.89302968096459	0.939125063985976	2.01573757698459	0.0438274240544821	0.234571895985998
3254	CUBN	35.987348584211	1.2358601635813	0.469063883760187	2.63473741289606	0.00842023952317434	0.108294675686447
3255	CUEDC1	131.36858614016	0.873424398466036	0.427862124394336	2.04136881642052	0.0412141815909413	0.22693870757047
3258	CUL2	377.545369013245	-0.50423	0.254627089440513	-1.98027	0.0476735104314304	0.242637210237465
3259	CUL3	755.866077008355	-0.708698	0.260955454126593	-2.71578	0.00661198063420495	0.0966225394042128
3261	CUL4B	571.838748630501	-0.530276	0.26235129640149	-2.02125	0.0432543786436678	0.232237551973015
3263	CUL7	682.327383935698	0.720339321907856	0.3355203664413	2.14693173337923	0.0317987168265003	0.199654558441648
3264	CUL9	521.831232994669	0.916410915786746	0.288759566173476	3.17361231674728	0.00150554638495445	0.0484997945541001
3268	CUX1	2473.17212169862	0.606786632872501	0.241363756525234	2.51399233094494	0.0119373029703235	0.128859878396273
3276	CWH43	3.91020884672571	4.66581908794766	1.58027319408442	2.95253953899467	0.00315171704480544	0.0686426881273855
3281	CXCL12	97.3204315342264	2.15589889949823	0.974029617812808	2.21338125665965	0.0268713717740321	0.184598563483363
3291	CXCR6	166.15978590335	0.964001276463988	0.482011378294188	1.99995543647857	0.0455050761659922	0.237959559002862
3292	CXXC1	422.290753892287	0.878271063680999	0.384844010305467	2.28214819553481	0.022480592386615	0.170641678080821
3299	CYB561D1	84.9419811148796	0.610477574827667	0.248409978307253	2.45754046994271	0.0139892047970358	0.138540545232153
3301	CYB5B	398.531891245434	-0.733452	0.261422658703903	-2.80562	0.00502200475347197	0.0839691434298095
3311	CYBC1	284.82685027729	1.02665385391617	0.312956611567649	3.2804990083881	0.00103623629067622	0.042667726604341
3317	CYFIP1_1	62.9545506033137	1.03391150863887	0.480585937768945	2.15135614129423	0.0314481001590024	0.198493518897083
3321	CYHR1	165.229322807707	1.0162539614499	0.381733973181174	2.66220465781696	0.00776306621893064	0.104200316649898
3328	CYP26A1	37.9348351079708	-1.53807	0.689929795663244	-2.22932	0.0257925887355168	0.180466277163598
3329	CYP26B1	74.2578148379838	0.994934739231169	0.488589840753658	2.03633939194574	0.0417162868532447	0.228290091993038
3333	CYP27C1	9.92179231517952	1.82855236666522	0.892816341574798	2.04807224231573	0.0405529212749975	0.22583213796621
3336	CYP2B7P	7.78338190496602	2.52951874901695	0.885925281771482	2.8552280887153	0.00430059309667831	0.077789497267713
3345	CYP2R1	36.7802092737581	1.08068833369508	0.513351725222803	2.10516158921263	0.0352772445525535	0.20965067199902
3347	CYP2T1P	51.6543810822707	1.08118610674312	0.274887733043412	3.93319154249919	8.38253876448066e-05	0.0113558419182925
3349	CYP2W1	168.473378744065	2.11192222694003	0.858923986676387	2.45879991675646	0.0139402284975211	0.138226521640956
3350	CYP39A1	3.94972437118309	2.56377433775944	1.02892085785567	2.49171189230481	0.0127129112230228	0.13234367021789
3352	CYP46A1	12.1868442415177	1.25017079338068	0.609440536652884	2.05134171127959	0.0402336811437434	0.224807479234202
3360	CYP51A1	315.100108785169	-0.667561	0.28951498094306	-2.30579	0.0211223749577316	0.166120454492641
3361	CYP7B1	48.5620740390848	2.18842407190645	0.957472003581418	2.28562721804989	0.0222760764520975	0.170014680651662
3365	CYRIB	330.778047231377	-0.569774	0.266417871155769	-2.13865	0.032464101006368	0.201454047118814
3367	CYSLTR1	13.2793063074386	-1.32236	0.517954787270628	-2.55304	0.0106787830754326	0.121681848088052
3369	CYSRT1	6.02846040620642	1.8444189291613	0.780528289462099	2.36303918008197	0.0181257532054375	0.155500148865123
3370	CYSTM1	101.23059227959	-0.790382	0.375996448188062	-2.1021	0.0355446356466223	0.210290446272137
3371	CYTH1	269.733804217173	0.530555664770196	0.21917695202083	2.42067270248275	0.015491818557428	0.14490760745037
3372	CYTH2	685.815026912847	0.584031003686698	0.294698286945048	1.98179300511374	0.0475024126766325	0.242483219473314
3377	CYYR1	149.362215615216	-1.43553	0.494690269916447	-2.90188	0.00370930590392938	0.0738459481886436
3380	D2HGDH	627.98964218085	1.21363232238827	0.420340565100708	2.88726	0.00388613476367352	0.0754219855082596
3386	DACH1	77.3115539225342	-1.18472	0.582681081287771	-2.03322	0.0420300782177128	0.228941918966125
3392	DAGLA	40.8961696598757	1.66591229782394	0.625861718995795	2.66178973287729	0.00777264156610287	0.104214691008363
3400	DAPP1	46.3116335501668	1.21875793610581	0.498550113614217	2.44460467027172	0.0145010995817521	0.140385467602613
3401	DARS1	447.822589475834	-0.505642	0.2219226324112	-2.27846	0.0226992743869309	0.171405078205633
3402	DARS2	240.394501849933	-0.5018	0.20793	-2.41331	0.0158083271518792	0.146257413034302
3403	DAW1	6.76015942090908	2.43045667438035	0.909999319577794	2.67083350733492	0.00756631657882204	0.103366878281373
3406	DBF4	129.631828300243	-0.844456	0.313573520994574	-2.69301	0.00708103296251063	0.100034261243866
3409	DBI	226.392714463604	-0.908259	0.312779414149904	-2.90383	0.00368626592250566	0.0738459481886436
3411	DBN1	325.545580757481	1.28383219751193	0.553519925786016	2.31939653425999	0.0203735454012454	0.163271645122324
3412	DBNDD1	17.7412710326561	2.93083353413335	0.645363982571152	4.5413652036434	5.58911166496195e-06	0.00184404626158809
3414	DBNL	741.169115748142	0.61694141726394	0.262016188107099	2.35459275139048	0.0185430154153979	0.156941187890131
3415	DBP	28.9840794988884	1.44079875982983	0.474269618793706	3.03793180658392	0.00238207853431704	0.0604563256798875
3417	DBT	274.223446433496	-0.545675	0.23719904314754	-2.30049	0.0214203064887442	0.167404504796199
3439	DCDC2B	59.6361722212889	0.72802741560255	0.331024815126729	2.19931371406048	0.0278556232281054	0.187809699655281
3442	DCLK1	27.0820260208383	3.41471481507761	1.7081604636485	1.99905974160299	0.0456018903257998	0.238088889357979
3451	DCP2	1925.24074529788	-0.996168	0.311430535933477	-3.19868	0.00138056858545385	0.04745833663124
3453	DCST1	15.9085000962687	1.4077139375425	0.550246737027837	2.55833218593223	0.010517556974572	0.120937125054437
3454	DCST2	22.1929895473137	1.78102228081841	0.479568968346191	3.71379801107716	0.000204171777235423	0.0179250552580593
3462	DCTN6	174.788181130987	-0.961139	0.302306044657126	-3.17936	0.00147602471640895	0.0484997945541001
3474	DDB2	79.7568491408059	0.705390322992446	0.313403918952195	2.25073868045677	0.0244020933388204	0.175949672660878
3482	DDO	3.57245814424612	2.53030240871198	0.860727475216465	2.93972538529183	0.00328503255072184	0.0693484270975912
3490	DDTL_1	3.69810405041602	1.84946721938775	0.92110529770982	2.00787816983157	0.0446562394835809	0.23647114545072
3491	DDT_1	6.63158852711298	1.86087379246862	0.835089745007955	2.22835186708094	0.0258570601309971	0.180466277163598
3495	DDX11L2	23.3162833907655	1.34603278217754	0.599133899556055	2.24663098378328	0.0246636203293772	0.17685165269379
3499	DDX18	372.453542723868	-0.736614	0.290577852517035	-2.535	0.0112448242468603	0.124539320408108
3502	DDX20	153.318515266652	-0.527096	0.256888338452023	-2.05185	0.0401845339668721	0.224749269646274
3503	DDX21	818.391977808515	-0.970442	0.33238413642652	-2.91964	0.00350437350922353	0.0726296499540796
3508	DDX31	151.901908716857	0.518410266618944	0.24197851099078	2.14238142261606	0.0321628015666671	0.200833488170037
3509	DDX39A	227.294198979071	0.856793247383528	0.376470250078646	2.27585910760423	0.0228544436672889	0.171955585088985
3538	DEF6	155.391944447369	0.842880844825767	0.362353433349253	2.32612904212049	0.0200116676484532	0.162058065485652
3539	DEF8	227.133916992842	0.829387894890341	0.349485979157844	2.3731650033255	0.0176363832437557	0.15394648777221
3541	DEGS1	432.637079648902	-0.534106	0.189415574638386	-2.81976	0.00480600417737493	0.0820965577509383
3543	DEK	914.442303558101	-1.22103	0.428710608659124	-2.84815	0.004397431985811	0.0787181805098379
3551	DENND2A	313.195226455399	0.993728737563716	0.422067953253457	2.35442830924188	0.0185512217597936	0.156941187890131
3552	DENND2B	646.402450660669	1.11900218625283	0.336379516000243	3.32660620824491	0.000879105112171842	0.0392641357523738
3553	DENND2C	15.3474511105244	1.34352513758689	0.664585582180099	2.02159838192638	0.0432178593654246	0.232237551973015
3554	DENND2D	165.031168798395	0.628060435988124	0.258806056698554	2.42676096533421	0.0152342894881603	0.144077893365377
3555	DENND3	292.670251080295	1.14369166583055	0.363729371686198	3.14434784446621	0.00166457449134121	0.0509738559803531
3556	DENND4A	829.482424015099	-0.796821	0.385207475772582	-2.06855	0.0385882519360393	0.219633077797335
3562	DENND6B	49.6041328603225	1.51324735575721	0.704067658913294	2.14929252409187	0.03161121876297	0.199027113270334
3564	DEPDC1	149.882993182696	-1.46294	0.474657320610198	-3.0821	0.00205548483589427	0.0572847381512985
3566	DEPDC4	55.8064201897684	-0.686788	0.303604676740976	-2.26211	0.023690495352664	0.174364977987437
3567	DEPDC5	392.492924801618	0.571296014851659	0.248108897902712	2.30260188038752	0.0213012532686123	0.166949592667714
3577	DESI2	347.906176991858	-0.692808	0.189713592209525	-3.65186	0.000260343984931316	0.0203042658307999
3582	DFFB	64.4494108719996	0.6185761244889	0.296965021407469	2.08299321434273	0.0372518420845074	0.215382612120035
3591	DGKG	37.5551298154168	-0.962799	0.339714675464016	-2.83414	0.00459493124333156	0.0801831167738225
3593	DGKI	29.6250509153083	1.10535390606836	0.368870188221406	2.99659322266754	0.00273014748271657	0.063680612208039
3594	DGKQ	116.137067401989	0.998020821564954	0.389539268201275	2.5620544654545	0.0104054998865415	0.120152204937768
3596	DGLUCY	457.278980083419	0.696847911329703	0.300892852977288	2.31593374330597	0.0205618865916795	0.164101819531518
3602	DHFR	287.971597367417	-1.05661	0.327170888625313	-3.22953	0.00123994887420604	0.0457841050013694
3608	DHRS12	98.9631792362139	0.684687021115756	0.257052206938515	2.66361074767792	0.00773069601346681	0.104049423128976
3611	DHRS3	361.205425286612	1.35969427774399	0.448345052738467	3.03269606620849	0.00242379584735706	0.0609854463143123
3616	DHRS9	71.2184909727171	-1.82108	0.635153978193384	-2.86714	0.00414199151898457	0.0770930843945262
3620	DHX29	473.265039214332	-0.53201	0.263856021917154	-2.01629	0.0437698955061174	0.23432530292414
3624	DHX34	357.280723302066	0.789251397232735	0.336749088113496	2.3437372960806	0.0190916132905454	0.158755301411137
3628	DHX37	179.967406657208	0.741905408917288	0.357669772226942	2.0742748382062	0.038053793264661	0.217658151099876
3632	DHX58	67.7082961189018	0.890280573087471	0.429076600612213	2.07487560919706	0.0379980647843322	0.217605938753723
3641	DIMT1	221.057009306943	-0.843381	0.240885401248871	-3.50117	0.000463219065479911	0.0275453755914449
3642	DIO1	22.8907752941534	0.932766145326914	0.369992137232488	2.52104315595442	0.0117007500797717	0.12711128180128
3644	DIO3	288.058161311458	-1.06387	0.399436772697706	-2.66343	0.00773489010285087	0.104049423128976
3647	DIP2C	688.401434727658	0.743518615637339	0.247726546824854	3.00136834411621	0.00268769233972959	0.0633406679256617
3648	DIPK1A	199.241589237467	-0.65912	0.288984461809839	-2.28082	0.0225593228527301	0.170641678080821
3653	DIRAS2	8.31963482029678	4.68106582519142	1.45007415330384	3.22815617016972	0.0012459093513308	0.0458098942931267
3654	DIRAS3	17.6640975837249	-1.25333	0.589375937084948	-2.12653	0.0334587685991778	0.204062605042583
3655	DIS3	673.250203677535	-0.674764	0.288063856163813	-2.34241	0.0191595812018634	0.159138122774269
3657	DIS3L2	342.610285699389	0.722590148749868	0.274923143671925	2.62833510158083	0.00858039444003262	0.109631823026426
3665	DKK1	445.943317647542	2.11431079928022	0.703984239774968	3.00334962037797	0.00267025477587127	0.0632329971509262
3669	DLAT	267.793448758401	-0.626246	0.249372068806622	-2.51129	0.0120289758281101	0.129364686228944
3673	DLEC1	110.357450522982	0.860509436655953	0.265288944284316	3.24366866843017	0.00118000922675107	0.044866670524944
3680	DLG4	380.484098432351	0.853557883951656	0.401015850404517	2.12848914348559	0.0332965491362285	0.203708662876768
3682	DLGAP1	160.438959760522	1.84500556449071	0.709181281908622	2.60159935344775	0.0092790183386604	0.113963016722111
3684	DLGAP4	685.120161055726	0.513061197539307	0.211624498946978	2.42439415139668	0.0153339526920876	0.144682350677742
3685	DLGAP5	120.94429206205	-1.12768	0.407488384886164	-2.76738	0.00565081886986653	0.0893991885552897
3687	DLK2	43.8785742563484	0.638525108237057	0.301326261343894	2.1190489849417	0.0340863273917677	0.205599572128053
3702	DMKN	56.1300854615683	3.27091705320824	0.92729563803188	3.52737241399143	0.00041970598036996	0.0266630606659873
3704	DMPK	419.381677384936	0.967607434925037	0.421130752478223	2.29764136014995	0.021582209588831	0.167674014185008
3707	DMTN	32.2338072559909	-1.28051	0.635820929112254	-2.01395	0.0440142647048601	0.235264123021327
3708	DMWD	363.175	0.854200251065412	0.435575745062069	1.96108314282672	0.0498693248299567	0.247559573996788
3712	DNAAF1	51.1706702658237	1.17804181995686	0.413347373120702	2.85000437056814	0.00437186283441031	0.0786078728515274
3716	DNAAF3	7.84848183167436	1.73674216607491	0.799654174548215	2.17186656601415	0.0298657289673887	0.194193690958965
3718	DNAAF8	19.4287087343177	1.02717704158995	0.516527050709142	1.98862197087207	0.0467429444460839	0.241100586063361
3719	DNAAF9	361.032537396695	0.980236512309254	0.297909181131603	3.29038705214066	0.00100049658769947	0.0421114366213588
3720	DNAH1	670.580799916431	1.04506395088829	0.416602967463005	2.50853698247143	0.0121232277008489	0.129907148165827
3725	DNAH17	66.8757205825006	0.609232228633699	0.27215704323938	2.23853192032895	0.0251863882326601	0.178521399060047
3726	DNAH2	14.8057312124087	2.84501846390584	0.550397832316642	5.16902192715961	2.35322290074058e-07	0.000267430709208608
3728	DNAH5	3.81319174194666	2.39439264616954	0.729530669280945	3.28210005006308	0.00103037038944144	0.0426665115109598
3736	DNAJA1	852.613431461914	-0.558088	0.262913733794318	-2.1227	0.0337786695158116	0.205037526295384
3737	DNAJA2	472.778038709114	-0.766721	0.292611822538896	-2.62027	0.00878611488927377	0.11109046417864
3741	DNAJB11	412.002536835174	-0.80853	0.349894448339697	-2.31078	0.0208448916860604	0.165109471688015
3743	DNAJB13	17.2546382953208	2.32146832934117	0.676523580591311	3.43146698199656	0.000600326204623243	0.0321235064315264
3750	DNAJB9	431.385390667846	-1.17631	0.44048211115004	-2.6705	0.00757386163375691	0.103366878281373
3761	DNAJC21	765.298904162646	-0.702365	0.305451479534937	-2.29943	0.0214803211864069	0.167622842086444
3772	DNAJC8	311.815352634289	-0.954571	0.348192641128821	-2.7415	0.0061159050440926	0.0927200336084277
3778	DNASE1	668.996453392667	0.570537430203247	0.272059658393833	2.09710411889637	0.0359843594587464	0.211430755855012
3779	DNASE1L1	126.777313756779	0.783260659989338	0.361106685241797	2.16905610447191	0.0300784247009474	0.19438428953292
3784	DNER	9.79368127789464	3.57337497124792	1.28028121840868	2.79108598944334	0.00525315142206205	0.0862427491891664
3785	DNHD1	261.980865108382	0.839795689525947	0.395723760764658	2.12217656049565	0.0338229141114895	0.205103788993266
3786	DNLZ	33.7102802694993	1.16962896364664	0.456494861368392	2.56219524605502	0.010401282694905	0.120152204937768
3787	DNM1	223.641779083954	0.988607948955957	0.440608868779783	2.24373138855284	0.0248496892626595	0.177428830758616
3799	DNTTIP2	375.780258013323	-0.926971	0.315945245768386	-2.93396	0.00334666600839678	0.0702868581804564
3803	DOCK10	111.955594412464	1.29253508254144	0.526279786424626	2.45598466040754	0.0140499154567028	0.138603829659717
3806	DOCK3	76.0387633822955	1.65348282513797	0.547005094099984	3.02279237062413	0.00250454017845764	0.0618008128956931
3814	DOK1	41.5307512921108	1.03546531545306	0.48073993470234	2.1538991057487	0.0312480851175029	0.197924407994619
3828	DPCD	37.5393440243471	0.732904087500862	0.299104624457316	2.45032683406556	0.0142726596146554	0.139297685986748
3838	DPH5	566.23141048223	-0.565347	0.266185367863948	-2.12389	0.033679648549093	0.204861995456511
3840	DPH7	220.496891605653	0.66707632782578	0.290432456969861	2.29683808340679	0.0216280081595595	0.167813439651538
3841	DPM1	222.656212934601	-0.919652	0.276308242710818	-3.32836	0.000873598622742357	0.039103574238113
3846	DPP4	1716.82149310584	-0.624835	0.31476531164285	-1.98508	0.047135262075998	0.24207856415431
3860	DPY19L2	239.075573361535	0.679270920706403	0.317934112684938	2.13651474819734	0.0326374801631526	0.201762554916123
3863	DPY19L2P3	50.8071788968189	2.00103136115763	0.731515563784477	2.73545972255921	0.0062293209248846	0.0933531053768786
3867	DPYD	74.530062603341	1.57405240064561	0.664321213254394	2.36941462840634	0.0178162677033572	0.154362377018159
3870	DPYSL3	187.834629732374	1.12869500233125	0.458759863995691	2.4603176757892	0.0138814083405818	0.138044768602305
3875	DRAM2	296.670713996219	-0.611142	0.282973105924325	-2.15972	0.0307946510269179	0.196670428163169
3878	DRC3	34.7169959836428	1.01951344156018	0.434965381149331	2.34389559662488	0.0190835124624532	0.158755301411137
3880	DRD2	7.7472950166891	-1.53247	0.778393273577976	-1.96876	0.0489801778300809	0.245691834050934
3891	DSCAML1	13.8472350346541	2.29762233557799	0.728845700271339	3.15241	0.00161927314044237	0.0499811568848391
3892	DSCC1	51.3833695186391	-0.828152	0.408831933525262	-2.02565	0.0428003238076913	0.230947882830423
3898	DSP	9180.93744986741	-0.837163	0.357182641053602	-2.34379	0.0190886867974396	0.158755301411137
3899	DST	3547.7907122525	0.568786308633643	0.263600504506115	2.15775880133206	0.0309465895640547	0.197271248402089
3902	DSTYK	232.044580437318	0.704923594794361	0.329768977988943	2.13762858802927	0.0325468995862461	0.201568082935589
3906	DTL	190.027944493346	-0.75815	0.271983656701528	-2.78748	0.00531190341830847	0.0868404310592431
3907	DTNA	43.9096038560804	1.46347822955466	0.674508045055708	2.16969721900618	0.0300297908756719	0.194314240856832
3915	DTX3	63.5432	1.42652099089192	0.586627433955089	2.43173249037162	0.0150268010158454	0.1431989745274
3919	DUOX1	157.524116082168	1.11609103388261	0.43557917140033	2.56231497547169	0.0103976973045276	0.120152204937768
3920	DUOX2	11.0412910442165	2.32339311456045	0.810065813876472	2.86815351883834	0.00412875142476357	0.0770930843945262
3921	DUOXA1	22.1343806780106	1.55406432002919	0.648629117388579	2.39592130289487	0.0165786493959704	0.149595435396546
3923	DUS1L	418.656873246276	0.659997480112954	0.328001412247352	2.01217877566709	0.044201094987039	0.235708446051843
3934	DUSP18	40.9027269862619	0.901509488802249	0.380836853006002	2.36718028123197	0.0179241992891126	0.154707772429572
3937	DUSP23	33.1788290061983	1.8772393230282	0.613102044529745	3.06187092308273	0.00219958280432713	0.0587397726440152
3941	DUSP5	675.747694105272	-1.1574	0.494869476793706	-2.33881	0.0193454159632738	0.160020149189134
3942	DUSP6	290.94288345354	-1.31104	0.304260809765568	-4.30894	1.64036369075815e-05	0.00377025614136503
3965	DYNLRB2	7.52406593696982	1.40463404024467	0.584567859817521	2.40285882409467	0.0162674662406958	0.148234179467115
3969	DYNLT3	156.880253356298	-1.07317	0.427227028283412	-2.51194	0.0120070023790851	0.129265255251986
3970	DYNLT4	37.1967668215697	1.57833758425207	0.617703071052335	2.55517198831985	0.0106135341276211	0.121494378351772
3973	DYRK1B	9.87268989734546	1.79150610315219	0.564036889175326	3.17622151588621	0.00149206970042837	0.0484997945541001
3991	EAF1	319.234310127956	-0.720039	0.27313872040492	-2.63617	0.00838486358047091	0.108100445918007
3993	EAPP	158.832610724017	-0.545378	0.260146144464759	-2.09643	0.0360439618004427	0.211578958213986
3995	EBAG9	102.480216697099	-0.721895	0.331781380551243	-2.17582	0.0295690040634543	0.193324362147867
4002	EBNA1BP2	230.378082072964	-0.642116	0.327575725482912	-1.96021	0.0499716542707934	0.247726378850476
4014	ECI2	227.219143130699	-0.733196	0.284333338888597	-2.57865	0.00991874542723986	0.117514409060632
4023	ECT2	277.291469939732	-0.8726	0.34153639031998	-2.55492	0.0106210856485489	0.121512823281161
4031	EDDM13	58.8118674719419	0.590017530769812	0.271190353962568	2.17565824944958	0.0295808242629556	0.19332439013515
4034	EDEM3	849.631672002573	-0.773815	0.275018219135866	-2.81369	0.00489771874742022	0.0828482981363012
4041	EEA1	1493.80214407235	-0.951173	0.426801739910516	-2.22861	0.0258400519194421	0.180466277163598
4057	EEFSEC	4.70610455094255	2.15187945719473	0.950085182549144	2.26493318359211	0.0235167800631721	0.174031386987632
4064	EFCAB14	1180.19014316345	-0.546124	0.205304477484023	-2.66007	0.00781243995636426	0.104404977305803
4066	EFCAB5	26.0104038711717	0.810085449240973	0.382727338683724	2.11661244798195	0.0342927527878433	0.206413038637789
4067	EFCAB6	22.9692462395198	2.11493359184932	0.739289416297926	2.86076541233349	0.00422619639163475	0.0774651195226528
4069	EFCAB8	98.0428792413353	-0.663066	0.278686375808852	-2.37926	0.017347588962404	0.152760344302599
4071	EFEMP1	2899.10829260642	-1.04978	0.344380648270064	-3.04831	0.00230129910818595	0.0595859973463825
4074	EFHC1	176.920258786329	0.551379094770191	0.263384063059568	2.09344137365475	0.0363097723507775	0.212275708261647
4083	EFNA4	43.0026528481884	0.999134350832889	0.398191654037884	2.50917953880025	0.012101196088725	0.129849614281543
4094	EGFL6	1871.97539318484	-1.28306	0.605318783952656	-2.11965	0.0340357564591283	0.205500423296319
4096	EGFLAM	221.032048456113	-1.26193	0.425870935272688	-2.96318	0.00304479522907264	0.0677739349848424
4107	EHD3	421.620296713202	-0.871822	0.403255304662135	-2.16196	0.0306211444523676	0.196174798283004
4134	EIF2S1	330.62805294616	-0.734343	0.281879783405339	-2.60516	0.00918301946654714	0.113571853813596
4135	EIF2S2	696.09062006065	-1.02774	0.338200190834585	-3.03886	0.00237474824800349	0.0604335742636113
4138	EIF3A	3213.22199486905	-0.598589	0.254682051461348	-2.35034	0.0187563570813744	0.15750412169811
4143	EIF3E	1394.7608867319	-0.833158	0.375947418966938	-2.21615	0.026680902656629	0.183961954656246
4146	EIF3H	763.990338608107	-0.724057	0.293354647582081	-2.4682	0.0135795420729291	0.136168192472469
4150	EIF3L	1427.56718345405	-0.596504	0.26044062451761	-2.29037	0.0220001152459	0.169239573522552
4155	EIF4E	181.543870558841	-1.05961	0.310142608319318	-3.41653	0.000634239687524387	0.0330969567550991
4163	EIF4G2	9507.98054041816	-0.9183	0.287085186525263	-3.1987	0.00138047214692792	0.04745833663124
4170	EIF5B	1135.17867665711	-1.15257	0.486735553489963	-2.36796	0.0178866000818732	0.154527239907601
4175	ELAPOR1	27.7716815505025	0.97301560590103	0.48177900537106	2.01963056723824	0.043421722045024	0.232887977491613
4176	ELAPOR2	63.1736528692887	-0.894705	0.424291792778035	-2.1087	0.0349702171235372	0.208557073317515
4193	ELMO3	210.979384502887	1.1209533864847	0.52968208222243	2.11627582677788	0.0343213554285247	0.206427270437869
4194	ELMOD1	11.5410549620393	3.77433392765765	1.12676538771873	3.34970701868935	0.00080897078504806	0.0372133572351031
4196	ELMOD3	212.924647749554	0.790800821460179	0.301686446339512	2.62126731596761	0.00876035409991776	0.11109046417864
4197	ELN	103.063600960248	2.62416802182377	0.745546965323731	3.5197890191724	0.000431890200850589	0.0267708556089523
4199	ELOA2	3.72568574289676	2.34756654824288	1.05802360592883	2.21882246774822	0.0264988048505781	0.183419769478103
4201	ELOC	112.234076118356	-0.538337	0.224057147229225	-2.40268	0.0162756143470444	0.148234179467115
4207	ELOVL6	121.981498604203	-0.886139	0.341337639034792	-2.59608	0.00942946182853814	0.11454220377944
4215	EMB	81.4129569972084	-1.2979	0.425405197131578	-3.05097	0.0022810379811294	0.0593777613347649
4219	EMC2	226.609187248635	-0.712173	0.342539119090196	-2.0791	0.0376081057818519	0.216646412805847
4224	EMC7	185.83952559849	-0.835047	0.371239935537095	-2.24935	0.0244905464007598	0.176359663422167
4230	EME2	556.678140654237	1.00809067285873	0.372454772051715	2.70661231511557	0.00679735850401862	0.0983302027398434
4232	EMID1	16.8364437064874	1.39212027996121	0.615950054232516	2.26011877163615	0.0238138803996326	0.174553038690963
4234	EMILIN2	1297.78909997713	1.50746561108519	0.635635311249157	2.3715888409703	0.0177117880697674	0.15394648777221
4235	EMILIN3	31.4282849625943	1.41089408816067	0.544291707472653	2.59216532015888	0.00953739281833373	0.114965767526125
4238	EML3	307.333112672968	1.04803215240238	0.317119699538126	3.30484720415921	0.000950281912446179	0.0407167058118641
4239	EML4	2214.82484335009	-0.599265	0.261208167726334	-2.29421	0.0217786825983687	0.168305527477231
4240	EML5	139.707786343769	-0.875893	0.38577121777198	-2.2705	0.02317728885374	0.17305367516884
4242	EMP1	156.156809600956	1.75331966227214	0.611672412709011	2.86643573560385	0.00415122432651966	0.0770930843945262
4247	ENAH	1130.61050838737	-0.765546	0.258554241201541	-2.96087	0.00306771209398109	0.0679146305135034
4250	ENDOG	93.7738821345487	0.749664063654189	0.382153342449189	1.9616839116195	0.0497992960586648	0.247524949952152
4252	ENDOV	85.7018732103833	0.987827181360449	0.261454140655194	3.7782043875266	0.000157963214107913	0.0154814151889966
4254	ENGASE	379.055084075667	1.11531703054916	0.497839107261093	2.2403162272349	0.0250704005014967	0.178007675341415
4255	ENKD1	59.0982205980334	1.31652	0.443669957983304	2.96734089410115	0.00300387706565822	0.0676651914955627
4258	ENO2	53.7856526788561	1.56510930677246	0.652255028972968	2.3995358214974	0.0164158735522154	0.148877836661011
4259	ENO3	55.6386486601812	0.956194776888675	0.445261874809137	2.14748854771937	0.0317544079573572	0.1996405978173
4270	ENPP5	39.0984954968745	-1.01573	0.509499596451492	-1.99357	0.0461985573051323	0.239461688279967
4271	ENSA	804.711639415833	-0.55113	0.234668889721328	-2.34854	0.0188470852690153	0.15794181739573
4278	ENTPD7	549.151171935126	-0.52666	0.264531826624107	-1.99091	0.0464902993450815	0.240296681927864
4279	ENTPD8	4.03736086060622	1.91540225028405	0.873237315553923	2.19344984022934	0.0282749847623733	0.189156322313852
4280	ENTR1	188.114311400073	0.540483308470478	0.253980961650282	2.12804654710574	0.0333332244879352	0.203708662876768
4289	EP400P1_1	15.6033113985395	-1.50601	0.632099794510508	-2.38256	0.0171929493511401	0.152118932494343
4298	EPB42	21.2549946550559	-2.97094	0.618302208896471	-4.80499	1.54756720564032e-06	0.00085559553401563
4309	EPHA6	140.18856695333	-1.3837	0.440142106128015	-3.14376	0.00166792173763629	0.0510000105606697
4311	EPHB1	4.3807257508588	2.25553447262303	0.747721798758995	3.01654235086709	0.00255675499414157	0.0624710841895215
4312	EPHB2	165.029093546347	2.12975147568533	0.474271305911637	4.49057627804733	7.10307314082801e-06	0.00220152218437542
4315	EPHB6	41.4236674973061	1.84559228078812	0.790836273549639	2.33372234243158	0.0196102654070617	0.16084506381991
4316	EPHB6_1	33.4754548876402	1.20077470188779	0.610601355398111	1.96654444224888	0.0492357539237143	0.246403761490947
4336	EPS8L2	1239.56436677538	1.19616801204759	0.481233185944953	2.48563076484175	0.0129322065956579	0.133151729629682
4337	EPSTI1	178.336945201274	0.72935532272676	0.264003009430948	2.76267806302234	0.00573292816693411	0.0900712585121383
4344	ERBB4	8.99568443876069	1.65710055771944	0.804832891070765	2.05893742179795	0.0395002336299592	0.222892496873841
4360	ERFL	10.7124367311111	1.86960568017734	0.648940105287639	2.88101423373833	0.0039639773885366	0.0757823565045838
4361	ERG	108.305523212107	-1.09298	0.498299805358456	-2.19342	0.0282772797045249	0.189156322313852
4362	ERG28	147.677683636251	-0.544749	0.231142287511881	-2.35677	0.0184347956001513	0.156668956708224
4363	ERGIC1	590.007651730724	0.726450989789901	0.366461059971356	1.98234	0.047441025369472	0.242483219473314
4364	ERGIC2	494.392231459591	-0.841185	0.302808655274008	-2.77794	0.00547042214916532	0.0883211961194362
4366	ERH	223.174067157044	-0.595239	0.253673212724608	-2.34648	0.0189517956018748	0.158348749902394
4376	ERLEC1	647.746655080767	-1.06346	0.4016126560552	-2.64798	0.00809732499952179	0.106451722487286
4377	ERLIN1	434.547735054752	-0.791528	0.295225789691291	-2.68109	0.00733820122710952	0.101838700340402
4380	ERMARD	17.5215520543657	2.26929709259046	0.667007564185641	3.40220593354301	0.000668442484597916	0.0341694050971224
4384	ERO1A	779.52102682299	-1.16042	0.413694032058461	-2.80501	0.00503151834269169	0.0839691434298095
4387	ERP29	517.065516888825	-0.523301	0.265262583487474	-1.97277	0.0485221072796951	0.244655712722071
4388	ERP44	964.879956895878	-0.722337	0.308067503415296	-2.34474	0.0190404855778334	0.158652616285197
4389	ERRFI1	2081.87519542796	-0.775064	0.350599343921334	-2.21068	0.0270578175082559	0.185425365142005
4391	ERVFRD-1	853.32538669955	-1.5438	0.485728049190016	-3.17832	0.00148129134715153	0.0484997945541001
4393	ERVMER34-1	480.980291451199	-1.21522	0.554531106126719	-2.19143	0.0284205677475752	0.189423291549231
4395	ERVV-2	222.582240992426	-1.45273	0.700379771880592	-2.07421	0.0380602701189086	0.217658151099876
4401	ESF1	301.045994467534	-0.912772	0.465074565223965	-1.96264	0.0496883936319176	0.247486189465426
4404	ESPNL	14.9246534694429	2.28253674011543	0.989356424533536	2.30709245274433	0.0210496666127481	0.165931398932707
4406	ESR1	27.2511941794927	1.90402797445363	0.558667349479391	3.40816046656019	0.000654024216112113	0.0336148727758527
4408	ESRP1	695.898397370817	-0.658424	0.311885794754333	-2.11111	0.0347631022088348	0.208081368848638
4418	ETF1	1130.82949917753	-0.98304	0.260553771237545	-3.77289	0.000161370439112864	0.0155707250117583
4429	ETV1	17.0182624636217	-1.33581	0.5026815076902	-2.65736	0.00787551778636576	0.104900420894783
4433	ETV5	573.520607824319	-0.890926	0.408661376195294	-2.18011	0.0292495033960047	0.192348627916666
4440	EVC	903.890585396585	1.51071702567555	0.498565119565812	3.03012979927516	0.00244448658776641	0.0611197049877266
4447	EVPL	49.2096942829783	3.48588837286678	0.735232749304425	4.74120389246079	2.12451991383879e-06	0.00105997998432893
4450	EXD3	91.0318635276783	1.2062067620848	0.424468190370281	2.8416894114788	0.00448751860741077	0.0794776455698655
4460	EXOC5	570.916683211912	-0.599561	0.296635316163579	-2.0212	0.0432586266667576	0.232237551973015
4461	EXOC6	197.575308456091	-1.03711	0.310157818327704	-3.34382	0.00082632751322938	0.0377307044879915
4505	FAAH	115.324376278771	0.936790749422619	0.414589223719836	2.25956367369468	0.0238483442890919	0.174665854198949
4525	FAHD2CP	9.18706095959066	1.56195395501644	0.683498171658275	2.28523501566492	0.0222990510455812	0.170014680651662
4528	FAM102A	330.961626853272	0.845450234371421	0.379430443425962	2.22820875082574	0.0258665978022913	0.180466277163598
4529	FAM102B	211.118840986576	-0.697072	0.253970594731611	-2.74469	0.00605672070116979	0.0925584684924097
4537	FAM110C	9.43093907740032	5.32052104096079	1.99077939257774	2.67258193489313	0.0075269990486224	0.103060436772838
4546	FAM120A	3098.83896422417	-0.661759	0.276817363357214	-2.3906	0.0168209831910563	0.15042744837291
4554	FAM126B	382.564858526661	-0.565406	0.245159189985277	-2.30628	0.0210949509321419	0.166120454492641
4564	FAM13C	130.673479014443	-1.45891	0.694080402047308	-2.10193	0.0355589877617971	0.210290446272137
4565	FAM149A	70.4057048515951	0.887411129428675	0.446779847658402	1.98623804112841	0.0470068987215918	0.241722755215908
4572	FAM155B	3.83504299169902	5.09846682970821	1.46963433776882	3.46920774690704	0.000521995644391046	0.0293350079716023
4576	FAM157A_1	6.18149448970031	1.48811205528509	0.679908706414547	2.18869392500141	0.0286190938304277	0.190145108588099
4593	FAM171A2	64.0414449218529	1.49316728648446	0.677005039892764	2.20554825813554	0.0274156453311386	0.186438555836013
4597	FAM174B	63.6721792861622	1.62998628545248	0.54602660580456	2.98517740367382	0.00283413902958793	0.0651249153683561
4613	FAM193B	605.407611279493	0.909281439176725	0.342181523494993	2.65730723824435	0.00787676214775062	0.104900420894783
4634	FAM222A	14.1074798719295	-1.00406	0.506198433742127	-1.98354	0.047307553007773	0.242294267482975
4636	FAM227A	32.0128964342326	1.14290059600897	0.537537382927284	2.12617881529475	0.0334883733441509	0.204062605042583
4659	FAM50B	48.708175177008	1.56266934751996	0.504292933542342	3.09873338209041	0.00194349831573233	0.0553802949717138
4660	FAM53B	356.059555891882	0.829862625936586	0.413688396415597	2.00600895052153	0.0448552930572083	0.236859688883946
4665	FAM71F2	53.7721989093869	1.25658209109792	0.411610426745143	3.05284319698724	0.00226684354344804	0.0593777613347649
4667	FAM72B	17.0633142100564	-1.38099	0.434515724117543	-3.17824	0.00148173363098038	0.0484997945541001
4676	FAM83D	294.307629339109	-2.19641	0.476014998741605	-4.61415	3.94705153007511e-06	0.00152341294526824
4677	FAM83E	26.9413029153316	2.21293962104856	0.681287704367291	3.2481719644474	0.00116149050492973	0.0444933516270459
4680	FAM83H	20.9397333235141	1.29689905931155	0.526807946536777	2.46180618162146	0.0138239348214782	0.13774106707655
4685	FAM86B2_1	10.9873311638207	1.98960086622092	0.838779519179365	2.37201889260181	0.0176911860902037	0.15394648777221
4686	FAM86B3P	4.36947056408348	1.98267701141285	0.855764364755097	2.3168492321835	0.0205119460938906	0.163985836897485
4691	FAM86FP	38.465489075699	0.799771690309117	0.368359851375701	2.17116954337514	0.0299183587033522	0.194196917351545
4692	FAM86HP	51.7743065231867	0.912631984158766	0.36025206030563	2.5333150999456	0.011298933291009	0.125003233856615
4693	FAM86JP	12.8292919913286	1.23314277894043	0.402852659656255	3.06102677835773	0.00220579365777775	0.0588013564916885
4694	FAM89A	209.268825670587	-0.658616	0.260838007007398	-2.525	0.0115698852172896	0.126424697118784
4697	FAM90A1	23.4122983743882	1.51110263735012	0.506019401837284	2.98625434491943	0.0028241764153512	0.0649846487653815
4699	FAM95C	7.6808859276022	2.56135001345382	1.01004544315549	2.5358760150948	0.0112166438530803	0.124496834866311
4701	FAM98B	236.653944229609	-1.23446	0.385853992514805	-3.19929	0.00137768157633933	0.04745833663124
4702	FAM98C	34.4267432921396	1.12265477149486	0.454670832693897	2.46915942428766	0.0135430866980589	0.135935908486503
4703	FAM9C	8.96553286028768	-2.37316	0.751674665316208	-3.15716	0.00159314023393075	0.0496434715466224
4704	FAN1	52.9268163899136	-1.00368	0.463482449008509	-2.16553	0.0303474355936245	0.195083208737339
4708	FANCC	277.626843130703	0.543820565263374	0.201211850075762	2.70272633077331	0.00687733446872295	0.0989330196147656
4712	FANCF	45.3601159722878	1.21180650718177	0.359422439076681	3.37153826648881	0.000747496535071715	0.0359783273445341
4717	FANK1	119.703023544406	0.63001434942751	0.254840622869427	2.47218964674369	0.01342882566625	0.135792402145518
4720	FAR2	451.325364365355	-0.982064	0.346267323587556	-2.83614	0.00456618584877086	0.080139345660822
4722	FAR2P2	7.11611460005709	1.88977651527155	0.924392312485886	2.04434468974492	0.0409195072578883	0.226622051038489
4731	FASTK	388.809192261863	1.18117661252973	0.439565455423152	2.68714613024505	0.00720654173305412	0.100721140207169
4743	FBF1	169.062517646127	0.858926438453042	0.389083841020671	2.20756132200157	0.0272748678590204	0.186227662008254
4746	FBLIM1	406.019132839394	0.935711604426704	0.424899516007935	2.20219503476495	0.0276515346482594	0.187297944624104
4749	FBLN5	275.274825868552	1.16822872624158	0.571585542657155	2.04383882911171	0.0409694718363535	0.226628316896822
4750	FBLN7	141.72721883479	0.513025202575334	0.2487344816832	2.06254154672752	0.0391562063089249	0.2219203559608
4762	FBXL15	54.5146850296756	0.82705197261855	0.40338772930315	2.05026556967233	0.040338522504053	0.225234636493544
4769	FBXL22	38.2609156204453	0.999888676645697	0.486339005197157	2.05595	0.0397873361341487	0.223719007135829
4770	FBXL3	559.681093913978	-0.558995	0.281476512565649	-1.98594	0.0470402334332026	0.241833379017238
4774	FBXL7	186.59331348379	1.30950408284136	0.642936423392116	2.03675516769209	0.0416745830511412	0.228285417323263
4775	FBXL8	74.313937707773	1.65830250232629	0.494466413085426	3.35372122037295	0.000797326499810222	0.0372133572351031
4776	FBXO10	106.84444269671	0.852543332010695	0.357388197604404	2.38548261449412	0.0170567285678412	0.151540372002362
4781	FBXO2	11.8742517659091	3.46456304938088	1.21096200397524	2.86100062430342	0.00422306220420025	0.0774651195226528
4791	FBXO32	355.932151368274	1.97578547301495	0.668057085462179	2.9575099434026	0.00310134746177216	0.0682897348525419
4798	FBXO41	50.8776158037467	1.42995011252503	0.474867947407195	3.0112584358086	0.0026016731848494	0.0627208220107095
4801	FBXO44	35.7389195787554	2.6727670919514	0.600795707090601	4.44871203373685	8.63867430511567e-06	0.00259871649390362
4806	FBXO6	24.7373207819553	2.07581264132446	0.667484835259206	3.10990232537396	0.00187149219293317	0.0542008328756975
4810	FBXW10	3.92780926477743	1.73267400285376	0.759265270695809	2.28204037472423	0.0224869566734068	0.170641678080821
4814	FBXW4P1	59.862056628117	0.791834645705651	0.378912235910591	2.08975739145171	0.036639598644658	0.212986538753943
4818	FBXW9	35.7255602349921	1.01079586934271	0.41746912514136	2.42124700599223	0.0154673633439109	0.14490760745037
4821	FCGBP	10.0988232088128	3.16514188872268	1.15908420889208	2.73072643423215	0.0063194904260935	0.0938384813120747
4822	FCGBP_1	53.7294603098361	2.79447564210242	0.617989857307813	4.52187945976357	6.12929623714333e-06	0.00199017275915879
4827	FCGR2B	50.2793562531304	-3.25211	0.69053739657508	-4.70954	2.48277859783629e-06	0.00112861597771865
4828	FCGR2C	70.1312718193368	-1.87485	0.686064938030483	-2.73276	0.00628061302511716	0.0937782628042312
4830	FCGR3B	73.571609615613	-2.24708	0.930594723060249	-2.41467	0.0157493708377971	0.146070235202479
4833	FCHO2	495.845920502477	-0.671429	0.289425830850484	-2.31986	0.020348226480555	0.163271645122324
4834	FCHSD1	243.465756585833	1.24726269471251	0.412806614904157	3.02142128948707	0.00251591041710797	0.0619925470501734
4856	FER1L5	418.122319064388	1.35693047363963	0.671163193792205	2.02175936670887	0.0432012174297194	0.232237551973015
4859	FERMT3	106.477036300997	0.853754734267028	0.432985321046909	1.97178678529504	0.0486339515197376	0.245098820470005
4863	FGB	5.54169762235665	-4.16687	1.5131184420944	-2.75383	0.00589023133673685	0.0915058937413189
4866	FGD3	90.8707139310787	1.06511450454027	0.370006649915177	2.87863611311971	0.00399398885877667	0.0761426245061842
4869	FGD5P1	23.5798932299102	1.49450918175214	0.573225010256449	2.60719465307966	0.00912874491059637	0.113560307609989
4874	FGF13	41.0165125485928	-1.36572	0.52786556841869	-2.58725	0.00967465967253123	0.11586934324432
4877	FGF18	3.95822756573381	3.51171718969094	1.27662403058033	2.75078418200742	0.00594527982234866	0.0919249010173577
4880	FGF7	42.6702545050997	1.96888891179976	0.756866032239118	2.60137042479629	0.00928521342985144	0.113963016722111
4884	FGFR1	1193.91824596728	0.57721609630225	0.266325823438515	2.16733056092666	0.0302096578258542	0.194758512601851
4890	FGGY	77.9514508479712	0.547718466287825	0.247901449295684	2.20942018630369	0.0271454282425933	0.185776808340745
4893	FGR	29.0391642524447	2.53160243785641	0.585478488519404	4.3239888185448	1.5323306609882e-05	0.00366804839563818
4894	FH	225.244872916946	-0.543058	0.230202791683918	-2.35904	0.0183221941139624	0.156116941451569
4899	FHIP1B	331.913998015725	0.772283357190971	0.288414786810754	2.6776829500691	0.00741333542887344	0.10215590608251
4905	FHL3	98.6172773813333	0.748897716163822	0.366374950979436	2.04407455848655	0.0409461820804778	0.226622051038489
4906	FHL5	12.7544200916504	2.74965506619307	1.33565580330769	2.05865542558471	0.0395272591320912	0.222892496873841
4909	FIBCD1	29.4283713183647	-1.39418	0.632195871882494	-2.2053	0.0274331555501374	0.186438555836013
4917	FILIP1	287.53834172078	-0.942195	0.466095111047468	-2.02147	0.0432316343386975	0.232237551973015
4931	FKBP3	311.319329618122	-0.999645	0.31507693900111	-3.1727	0.00151028398176387	0.0484997945541001
4943	FLG	26.7138729558535	3.14008925121182	0.730965602600093	4.29580987127481	1.74056716533998e-05	0.00393929066534724
4945	FLI1	182.25267630918	-1.12477	0.35201984916906	-3.19518	0.00139741441606264	0.04745833663124
4960	FLNC	838.006420788769	1.30601570362195	0.578918669797053	2.25595713484207	0.02407331577645	0.175576069931261
4964	FLRT1	131.801291389689	0.699827638883078	0.347770421078674	2.01232651331425	0.0441855293404545	0.235708446051843
4967	FLT1	15927.7316923766	-1.41396	0.615004279331189	-2.2991	0.0214993624320479	0.167622842086444
4968	FLT3LG	13.9277036133033	1.67763901130914	0.647167900396173	2.59227784672594	0.00953427357133252	0.114965767526125
4972	FLYWCH1	335.525858168502	1.12404215265649	0.380408860800651	2.95482642094799	0.00312845010794945	0.0684444656772342
4974	FMC1	4.27158373527009	1.53738541023478	0.784296436691076	1.96020960737876	0.0499712960221533	0.247726378850476
4976	FMN1_2	3.73169298598288	-2.03782	0.941071645731045	-2.16542	0.0303553897834841	0.195083208737339
4978	FMNL1	291.266137166754	1.17563843962042	0.374641268309389	3.13803774187939	0.00170082975189807	0.0514677121373181
4994	FNBP4	171.775925314719	0.537096665981943	0.264538837113986	2.03031309822578	0.0423247236510052	0.229531958378834
5007	FOCAD	496.432523314013	0.514250816130983	0.22804616428623	2.25502944871077	0.0241314803957625	0.175721537670617
5014	FOSL2	1864.43822890879	1.09017605806319	0.357675334912747	3.04794866084107	0.00230409287744371	0.0595859973463825
5019	FOXF1	107.817825861848	-1.20253	0.488578798091538	-2.46128	0.0138443533526457	0.137877357439981
5020	FOXF2	15.1115249377165	-1.55369	0.671622730879798	-2.31334	0.0207038886827696	0.164856954405101
5021	FOXH1	51.4643035894027	0.746455399767383	0.376917423298317	1.98042158209436	0.0476561768369698	0.242637210237465
5029	FOXM1	252.282544617234	-0.53606	0.263658929359182	-2.03316	0.0420368521527554	0.228941918966125
5033	FOXO1	275.640390522395	1.70241008783383	0.59314741033464	2.87012984996996	0.00410303267566755	0.0770930843945262
5037	FOXO6	10.967602243264	2.54703623827824	0.968970741539906	2.62859973896678	0.00857372091167704	0.109615021855791
5051	FPR3	21.6751339864531	2.21362258724097	0.727474036760299	3.04288878418124	0.00234318915514862	0.0599153466971502
5059	FRG1	13.7666762035216	-2.76128	1.29717938606201	-2.12868	0.0332808419826428	0.203708662876768
5068	FRMD3	57.867573273491	-1.08986	0.443863582849119	-2.45539	0.014073130177942	0.138640722188873
5074	FRMD8	240.595996643267	0.851848753471696	0.384082926194299	2.21787717020455	0.0265632085175876	0.183573308593166
5080	FRS2	518.50485477752	-0.663895	0.302787671130616	-2.19261	0.0283356267926198	0.189237212428936
5094	FST	112.93222781423	1.82253275832477	0.612910620604515	2.97357020266219	0.00294357062944129	0.0668298344016104
5098	FTCD	15.6586518306103	1.66408300584766	0.697637052798784	2.38531339350696	0.0170645773023623	0.151540372002362
5101	FTH1P3	22.1567801060006	1.20317331701625	0.499695178862678	2.40781453956532	0.0160483312144525	0.1473450014914
5106	FTSJ3	371.13158219357	0.565019852937677	0.222226648076587	2.54253870014253	0.0110050413427501	0.123046654070333
5109	FUCA1	396.243199877133	-1.27932	0.469281323833935	-2.72612	0.00640829957312463	0.0945802136131584
5111	FUNDC1	33.5651548944774	-0.580285	0.294562337445433	-1.96999	0.0488395198868555	0.245449154343075
5119	FUT2	20.9845020452995	2.28055444864899	0.603823423641589	3.77685654341666	0.000158820145930059	0.0154814151889966
5122	FUT9	101.742	-1.30111	0.384594865521916	-3.38307	0.000716812735672289	0.0349955162790271
5131	FXYD7	3.84382234551114	2.33512708143467	0.890982704169756	2.62084445691975	0.00877122707776371	0.11109046417864
5134	FYCO1	567.565078451064	0.547730791450043	0.213629262291152	2.5639314838037	0.0103493972514237	0.120083533848623
5136	FYTTD1	496.242645132135	-0.725696	0.297739615583785	-2.43735	0.0147952788759856	0.142034799169998
5140	FZD3	157.578746374725	-0.85243	0.415943454310286	-2.04939	0.0404240256176845	0.225378541301541
5147	FZR1	848.014055368259	0.928551546007338	0.466450837171249	1.99067398321859	0.0465167407613496	0.240350201822219
5151	G3BP2	717.198953752261	-0.78026	0.337464213032649	-2.31213	0.0207706810952951	0.165099556901453
5161	GABARAPL2	205.157270090038	-0.56538	0.283069878384579	-1.99732	0.045790730748951	0.238405494578911
5165	GABPA	468.144519886394	-0.607008	0.231070184913802	-2.62694	0.00861564814695355	0.109974361795915
5170	GABRA3	43.1935769848563	-1.45924	0.658312532235444	-2.21663	0.0266482401552739	0.1838503880662
5177	GABRP	1093.02639984059	3.45755986399897	1.68531124251966	2.05158535513575	0.0402099766439599	0.224797836083314
5187	GAL3ST1	10.4801349935197	2.53993583700106	0.838416624446874	3.02944355221573	0.00245004683662181	0.0611197049877266
5194	GALNS	273.922493686788	0.748772282963814	0.362990626781679	2.06278682621236	0.0391328862194739	0.221868714109079
5196	GALNT10	216.261178628735	0.816901164588883	0.382993700769258	2.13293629359466	0.032929952571394	0.202651958423717
5198	GALNT12	68.5408390315281	1.26313994840474	0.430071253171671	2.93704808003182	0.00331352726766597	0.0698058844360196
5209	GALNT5	74.4532703449883	2.39051379788567	0.89142350542246	2.68168135947096	0.00732531961946402	0.101728946460119
5211	GALNT7	208.858483282234	1.04955421121577	0.525827433184308	1.99600504838607	0.0459333732912244	0.238844200316545
5217	GANC	199.587324480837	0.506770721623572	0.240179084472121	2.10997024465049	0.0348609189279156	0.208318759451482
5220	GAPDHS	36.5311547674136	0.992717847243557	0.431707083140707	2.29951716340035	0.0214755898980809	0.167622842086444
5221	GAPVD1	1170.57529114117	-0.511392	0.191035801972639	-2.67695	0.00742966918788832	0.10215590608251
5222	GAR1	99.3238010552245	-1.09448	0.311030696392891	-3.51889	0.000433348531241271	0.0267708556089523
5225	GARNL3	110.831831638677	1.14819470976213	0.562387220725306	2.04164438210618	0.0411868194570295	0.226910201673309
5230	GAS1	434.909703049628	2.1120884387399	0.57239266091466	3.68992927925538	0.000224316403191763	0.018766049243873
5236	GAS8	100.944159595333	0.869096469606204	0.350638968756714	2.47860776196047	0.0131896261860689	0.134743815072281
5237	GASK1A	192.940354977728	0.85592337691131	0.431629797873336	1.98300344676965	0.0473670445352787	0.242384746927564
5253	GATD3B	60.3352617285306	1.06626862989599	0.440097026922504	2.42280352892214	0.0154012536321081	0.144892088818721
5254	GATM	201.256424284405	-1.35326	0.355699089035948	-3.8045	0.000142090472977411	0.0144607100259996
5258	GBA_1	28.5555135579646	2.04269551630688	0.83769539316912	2.43847051441822	0.014749561918224	0.141897191932639
5261	GBGT1	119.309171177405	0.954765653596004	0.447741407822137	2.13240418892701	0.0329736333311042	0.202766903587005
5265	GBP4	105.26954788704	-1.38432	0.439834940094317	-3.14737	0.00164744685990854	0.0505249969509581
5268	GCAT	63.503523643971	1.05344779367523	0.533005863142727	1.97642815308608	0.0481063055841928	0.243821255458436
5273	GCFC2	529.653630182014	-0.555806	0.273880059328741	-2.02938	0.0424197862613684	0.229708691549039
5278	GCLM	174.075022748832	-0.598488	0.25943926249347	-2.30685	0.0210631741516315	0.165973917737201
5289	GCSH	244.782667210122	-0.862829	0.415494225365064	-2.07663	0.0378355491722095	0.217161614440718
5292	GDAP1L1	11.2559119914164	1.44742662540442	0.589636814678751	2.45477654951551	0.0140972185252667	0.138640722188873
5294	GDE1	916.702475895989	-1.94052	0.494516890383054	-3.92407	8.70667292767504e-05	0.0114905613811949
5305	GDPD3	74.6245306282552	0.751840295282577	0.332074359774614	2.26407210659946	0.0235696802347795	0.174079338212853
5308	GDPGP1	35.730637565175	0.988408120805991	0.361054120856113	2.73756222048464	0.00618964101152426	0.0930595748771294
5323	GFI1B	6.30074035466096	-3.2765	1.07634470809481	-3.0441	0.00233380107446829	0.059893812340018
5328	GFPT1	1920.73594572413	-0.525902	0.2456642967056	-2.14074	0.0322953352906963	0.201220289387713
5330	GFRA1	11.3350469767552	-1.72869	0.715777047372357	-2.41512	0.0157299985504163	0.146070235202479
5335	GGA2	708.116499727373	0.619105193730748	0.215816423784245	2.86866579880721	0.00412207092345607	0.0770930843945262
5338	GGCT	234.563293428503	-1.08143	0.402193980753727	-2.68882	0.00717054739449646	0.100687707870353
5340	GGH	213.871537906918	-0.767717	0.361963711000269	-2.12098	0.0339237584783505	0.205369755381219
5345	GGT1	30.3579971219036	0.867539556073353	0.358132761814553	2.42239652043501	0.0154185163178636	0.144892088818721
5347	GGT5	27.9619088820253	1.44300775774784	0.659110294723752	2.18932668674617	0.0285731040313966	0.189954961347497
5348	GGT7	200.997922999847	0.80565782147788	0.395909725297635	2.03495334920658	0.041855567207871	0.228511531540415
5350	GH1	16.8241267959846	2.58831545165652	1.04070631496029	2.48707576234443	0.0128797966856994	0.133132451239347
5353	GHITM	523.66395513143	-0.682836	0.322695636408284	-2.11604	0.0343417477940139	0.206433967932515
5354	GHR	285.564629110719	-0.684102	0.299944842974675	-2.28076	0.0225627788222698	0.170641678080821
5355	GHRL	64.8329320168653	0.721417448112767	0.230678719720988	3.12736887470739	0.00176378477852434	0.0525181680196417
5358	GIGYF1	1179.01040236427	1.03837946184724	0.396876890173726	2.61637673433871	0.00888684452366512	0.11200818951084
5368	GINS1	149.332335426903	-0.855179	0.328971639034879	-2.59955	0.00933453531824765	0.114160162786431
5375	GIPR	30.0747541612436	2.80648986659547	0.716816823731841	3.91521205094562	9.0324786856873e-05	0.0117686868786254
5380	GJA4	55.986427656234	-1.26605	0.512063631217265	-2.47245	0.0134192079474841	0.135792402145518
5384	GJB5	8.46111293198302	2.73376980674608	1.10643586305726	2.47078922332854	0.0134815253239518	0.135792402145518
5393	GLA	133.722207808462	-0.736853	0.349307300427647	-2.10947	0.034904039057513	0.208318759451482
5396	GLB1L2	26.1656677041084	3.02463509781542	0.850959689120006	3.55438117279475	0.000378869673610023	0.0249201223259377
5407	GLI4	50.5531994046183	1.06096800236987	0.442057693934636	2.40006681690456	0.0163920794227478	0.148877836661011
5427	GLRX5	128.184180585736	-0.749733	0.292782637314985	-2.56071	0.0104457094680878	0.120381652326312
5433	GLTP	344.496229540137	-0.696502	0.304752109053598	-2.28547	0.022285190476431	0.170014680651662
5434	GLTPD2	7.77514637545849	1.91160375943603	0.655470300504919	2.91638501082885	0.00354113226426525	0.0728746494947786
5439	GLYCTK	148.908698294286	0.734933604182144	0.307826945793876	2.38748951066247	0.0169638868407068	0.151138183455356
5441	GM2A	2013.82954943046	-1.08324	0.4608553723746	-2.35049	0.0187487660024164	0.15750412169811
5446	GMFB	318.896212668212	-0.542088	0.265839215802362	-2.03916	0.0414343535672352	0.227899810933213
5448	GMIP	121.593652350402	1.0975755915449	0.437476568248389	2.50887858049055	0.0121115107571951	0.129849614281543
5449	GMNN	178.960643037319	-0.75398	0.313501430113883	-2.40503	0.0161712549945977	0.148072065116134
5460	GNAI1	728.254889272048	-0.789464	0.350878920411351	-2.24996	0.024451404747322	0.176228794413702
5463	GNAL	71.2422483101249	0.966202193581136	0.27053764015623	3.57141502758424	0.000355057744324874	0.0240498715824822
5465	GNAQ	1106.07375916759	-0.510607	0.221848783655437	-2.3016	0.0213578891051508	0.167088417419058
5468	GNAZ	22.4420315387016	2.13556939799514	0.586124417241767	3.64354279599011	0.000268910916019015	0.0206024033636141
5470	GNB1L	72.0504540553148	1.12268345726882	0.508566892329877	2.20754334228388	0.0272761224496472	0.186227662008254
5473	GNB4	576.618920194696	-0.673962	0.326908530253947	-2.06162	0.0392437899170243	0.222005245172193
5475	GNE	585.999117179552	-0.535242	0.260093064106092	-2.05789	0.0396009467970443	0.222967359087522
5476	GNG11	198.20546497714	-0.844925	0.305189613439407	-2.76853	0.00563105217581509	0.0892812545418089
5477	GNG12	1151.51345694853	-1.07083	0.323231368093862	-3.3129	0.000923352635440703	0.0402268009537599
5481	GNG4	18.1652527023717	1.15407312135247	0.540132137753964	2.13664960976302	0.0326265013673385	0.201762554916123
5482	GNG5	255.401237266046	-0.68794	0.288021285674751	-2.3885	0.0169171432119345	0.150853130576867
5489	GNLY	64.6250289346095	4.69940756372099	1.19404323336644	3.93570972340058	8.29511878777752e-05	0.0113123299948518
5493	GNPNAT1	243.631302208938	-0.667843	0.306606506546099	-2.17818	0.0293929486319208	0.192576251713671
5500	GNS	1684.48052686431	-0.751524	0.369660098344517	-2.03301	0.0420511223423682	0.228958679434518
5505	GOLGA2P11	4.09039471284445	3.01945640379808	1.33194254844425	2.26695693994077	0.0233928563099022	0.173536813644014
5511	GOLGA5	644.915788430722	-0.564743	0.257070026523327	-2.19685	0.028031498589046	0.188373936818346
5516	GOLGA8A	321.823437443883	1.07293280090051	0.449770628965676	2.38551104007815	0.0170554104554893	0.151540372002362
5517	GOLGA8B	301.183814363638	1.45380891949987	0.3675280269392	3.95564096596196	7.63297234058853e-05	0.0106217742992571
5522	GOLGA8O_1	30.2157892904511	1.10640819612311	0.529090325410027	2.09115181848332	0.0365144568348762	0.212742731134785
5536	GORASP1	337.464933266907	0.514458501204389	0.249910150284434	2.05857385391854	0.0395350795930901	0.222892496873841
5537	GORASP2	704.265001745074	-0.68519	0.249439132531681	-2.74692	0.00601574906069001	0.0925093283848759
5547	GPAT2	15.039499355255	0.845823338875117	0.426381420283603	1.98372466209369	0.047286542701517	0.242294267482975
5551	GPATCH11	128.531323569987	-0.706903	0.347913668468779	-2.03183	0.0421704353613922	0.229272590422185
5560	GPC1	1335.61049618877	1.02034810413513	0.424609045973198	2.40302959584034	0.0162598714235569	0.148234179467115
5561	GPC2	17.7041294654184	1.25801461288013	0.579205895177949	2.1719644488315	0.0298583445561786	0.194193690958965
5565	GPC5	29.9183447377196	2.38188544224939	0.88613000829384	2.68796386529724	0.00718891756271245	0.100721140207169
5570	GPER1	49.5950304133234	0.91342583630417	0.350709128080623	2.60451115516499	0.00920054258749342	0.113651146841646
5580	GPN3	59.5422914518029	-0.668177	0.314744057079807	-2.12292	0.0337604198730353	0.205037526295384
5581	GPNMB	2043.72589142314	-1.12879	0.487306758692953	-2.31638	0.020537782815791	0.164045640484116
5585	GPR132	80.4662335635882	2.60586292454965	0.656033054347091	3.97215187143748	7.12262839010776e-05	0.0101157068594156
5602	GPR161	136.99143731632	1.24301103668491	0.509210951104648	2.44105322948849	0.0146444960462817	0.141305571284311
5603	GPR162	38.0100879736798	1.60778918427788	0.594397437333806	2.70490598258581	0.00683237239105507	0.0986756011101451
5606	GPR173	92.7568577181926	1.42316702999222	0.604930249289776	2.35261343214876	0.018642002945024	0.157397457369451
5612	GPR183	87.7565638909718	-0.859096	0.289038276138142	-2.97226	0.00295618807895069	0.0669287694512786
5620	GPR35	9.05047729042571	1.40962815182629	0.532439048161165	2.64749205884615	0.0081091264270526	0.106538400893891
5623	GPR39	6.19234551274637	5.37926667701842	1.29033837881559	4.16888063265707	3.06099237229687e-05	0.00619957029383215
5629	GPR68	40.7039684687955	1.37282910128732	0.389491832731748	3.5246672354047	0.000424015073371085	0.026770531916293
5640	GPRC5A	163.725448912369	2.04495225463031	0.614358727592096	3.32859640921071	0.000872847892307718	0.039103574238113
5641	GPRC5B	273.447296078124	1.19289470935862	0.499210558947794	2.3895622558003	0.016868464693415	0.15074762506269
5644	GPRIN1	14.421118874601	1.39368733788474	0.653112777840362	2.13391528258447	0.0328497162426919	0.202279890265053
5649	GPSM2	709.203745957482	-0.536169	0.221610589042228	-2.41942	0.0155452558605831	0.145268960202872
5650	GPT	31.5988029265342	1.43656322988292	0.512888370851171	2.80092767067198	0.00509559385498102	0.0846067109557563
5656	GPX7	85.2456042230746	-0.962646	0.407909433680816	-2.35995	0.0182774290703794	0.155979594936871
5658	GRAMD1A	532.845458698457	0.701968077115608	0.349686287626981	2.00742237243347	0.044704708622107	0.236530610468476
5663	GRAMD4	307.650032718815	1.12067147270511	0.293336488675172	3.82042983389663	0.00013321930151643	0.0142838925304306
5667	GRB10	414.723419702217	0.795615341245116	0.308913787601033	2.57552551287437	0.0100087889083088	0.118073694295481
5673	GREM2	235.065065489441	-2.25646	0.567267019468571	-3.97777	6.95654116954707e-05	0.0100213384622715
5683	GRID2IP	29.3915973414465	1.54257704375406	0.655695605920753	2.35258102971105	0.0186436272588081	0.157397457369451
5690	GRIN2A	26.5053903442584	2.00273783329382	0.980372055891193	2.0428344741765	0.0410688266285905	0.226871163249918
5695	GRIN3B	40.2243031319056	1.66886021694932	0.551284020012333	3.02722400136319	0.00246810987421639	0.0613567025674999
5706	GRK6P1	16.9964126981019	1.27916039360555	0.551587325538595	2.31905327475847	0.0203921478516702	0.163328808321757
5711	GRM7	22.7946573275035	2.63433	0.975133623063469	2.7015052468984	0.00690263912284173	0.099227256427864
5714	GRPEL2	199.52528202601	-1.01128	0.32011465127328	-3.15913	0.00158242432741686	0.0496434715466224
5722	GSDMB	90.7538197558129	1.12330667386153	0.305889167673137	3.67226692728738	0.000240408379742996	0.0193738057395359
5729	GSKIP	77.7721207913556	-0.753647	0.28618456681868	-2.63343	0.00845275113273612	0.108543300170276
5730	GSN	1394.53974656947	1.49112969889719	0.445178156595898	3.34951227234344	0.00080953969346993	0.0372133572351031
5740	GSTM2	107.711318408345	1.16515297974879	0.327920900854534	3.55315253377415	0.00038064368322444	0.024956561487305
5747	GSTT2B	11.0042218202607	2.49405453360933	1.02945777866832	2.42268754026569	0.0154061713918241	0.144892088818721
5750	GTF2A1	605.881304810924	-0.91592	0.280761609319566	-3.26227	0.00110524007342574	0.0439005649359165
5751	GTF2A2	120.94138943524	-0.800338	0.320041520561389	-2.50073	0.012393719515607	0.131586916004758
5754	GTF2E2	149.501666063329	-0.512371	0.251024343318083	-2.04112	0.0412388206218539	0.227013270893607
5768	GTF2IP12	46.3409331266324	0.900155629511944	0.405141277261337	2.22183144506231	0.0262946987885866	0.182271893737488
5771	GTF2IP23	53.8264	1.26978590349813	0.396116847865646	3.20558418643383	0.00134788611438637	0.0470518060680674
5773	GTF2IRD1	219.468203402558	0.829275877095992	0.410240197096324	2.0214398368702	0.0432342543868115	0.232237551973015
5775	GTF2IRD2	44.0379431945721	1.3170821470146	0.466753719115429	2.82179250657215	0.00477560645367757	0.081680439478619
5776	GTF2IRD2B	143.874316805358	0.899880646953242	0.323069630843237	2.78540772961075	0.00534604528388438	0.087138408228796
5778	GTF3C1	869.857337902584	0.516827595757493	0.220398943885146	2.34496403043938	0.0190289152724473	0.158621689510325
5786	GTPBP2	354.37910050285	0.5591300706881	0.246338667207821	2.26976169444156	0.0232220458872028	0.173093627667661
5788	GTPBP4	476.157989801449	-0.514628	0.219909131446458	-2.34019	0.0192740995971715	0.159688530319862
5793	GUCA1B	17.5740316196027	0.945134724754847	0.385357454609057	2.4526182469045	0.014182075867882	0.138901097519087
5796	GUCY1A2	427.148983786783	-1.15087	0.510740973072271	-2.25334	0.024238016559319	0.175912504970608
5797	GUCY1B1	152.204661345535	-0.928864	0.395460980663066	-2.34881	0.0188333855192884	0.15794181739573
5801	GUCY2EP	9.92231814282285	2.81409221373534	0.839251541940146	3.35309746018439	0.000799125619875974	0.0372133572351031
5807	GUSBP1	10.8717987756291	1.48237671116311	0.702525146884343	2.11006925195114	0.0348523913056674	0.208318759451482
5819	GXYLT1	611.213386225175	-0.852515	0.333926448435341	-2.553	0.0106798702703883	0.121681848088052
5820	GXYLT2	160.823403958556	1.16949	0.536429623532703	2.18014330717644	0.0292468404491321	0.192348627916666
5824	GYPA	15.9191454845333	-6.63021	1.00151813519563	-6.62016	3.58805004051591e-11	2.44657172095978e-07
5825	GYPB	9.54765663698578	-4.16464	0.841331109869722	-4.95006	7.41907459515534e-07	0.000542016392566063
5831	GZMA	6.98006173412004	6.3880050441938	2.97876488357958	2.14451468775117	0.0319916698456152	0.200327158991864
5836	H1-2	1049.98386636752	-0.662974	0.323839687784475	-2.04723	0.0406355303888833	0.226003374017128
5839	H1-5	843.72912246654	-0.964191	0.438076505740118	-2.20096	0.0277385217025217	0.18757659502373
5842	H2AC11	421.381475255408	-0.961707	0.437671269966876	-2.19733	0.0279971617329519	0.188281647995914
5843	H2AC12	209.665241444753	-1.05114	0.470105913969264	-2.23596	0.0253544283990799	0.179028491976586
5845	H2AC14	296.369446744103	-1.33169	0.409404893370368	-3.25274	0.0011429705634444	0.0440753178041614
5847	H2AC16	276.52854535216	-1.46632	0.403526053404724	-3.63377	0.000279313563975635	0.0210060230319323
5848	H2AC17	499.320427693287	-1.009	0.420707010161184	-2.39835	0.016469054820846	0.149148604754785
5849	H2AC20	445.238428662454	-0.807829	0.297625629134866	-2.71425	0.00664266806412641	0.0967823489457049
5850	H2AC21	194.560193598871	-0.741292	0.305102141643238	-2.42965	0.0151133488724427	0.143394556834271
5853	H2AC8	508.962979156308	-1.22061	0.375657095075756	-3.24927	0.00115703074143057	0.044485054820049
5858	H2BC10	192.799620179777	-1.48118	0.418809800260694	-3.53665	0.00040523414938263	0.0259857986199721
5860	H2BC12	815.262066305608	-0.771877	0.320624363131607	-2.40742	0.0160657030354219	0.147372206857664
5861	H2BC13	106.402127140726	-1.11416	0.465584615759709	-2.39302	0.0167101160240451	0.150113221712438
5862	H2BC14	205.547805818812	-1.55058	0.425090578665641	-3.64764	0.000264655795096664	0.0205068141837021
5864	H2BC17	132.437821207905	-0.840868	0.388758826102862	-2.16295	0.0305446910357953	0.195869028159319
5865	H2BC18	448.190119203487	-0.893631	0.357121454239516	-2.50232	0.0123383881383369	0.131252690675597
5869	H2BC4	610.25160365618	-1.17967	0.281497472968229	-4.19069	2.78113452981661e-05	0.00581280429807411
5872	H2BC7	213.49429207102	-1.21726	0.419994485587728	-2.89827	0.00375226792440419	0.074232488067323
5873	H2BC8	205.147720666578	-0.735016	0.335901960436184	-2.18819	0.0286559663836178	0.19025276410288
5874	H2BC9	235.038649109044	-1.19209	0.432907730053031	-2.75368	0.00589284727937795	0.0915058937413189
5882	H3C12	206.388676613784	-1.44365	0.418961958885256	-3.44579	0.000569398182366132	0.0310602912492842
5884	H3C2	587.139611361809	-0.837765	0.420802640737356	-1.99087	0.0464946356604656	0.240296681927864
5885	H3C3	365.804187877702	-0.942907	0.397677468577589	-2.37103	0.0177384265016393	0.154014113971789
5890	H3P4	6.37149480313245	1.39056424325551	0.616680806841422	2.2549173378329	0.0241385178360596	0.175721537670617
5891	H3P6	175.951225628185	-1.18127	0.457022295074303	-2.58472	0.00974590580919494	0.116160724683326
5894	H4C11	40.2367634992878	-0.799304	0.314669877706721	-2.54014	0.0110809348927402	0.123678597081954
5896	H4C13	108.772924090116	-1.32659	0.465931867503265	-2.84719	0.0044107697151086	0.0787181805098379
5899	H4C4	399.917629769175	-0.798129	0.390886710476913	-2.04184	0.0411671478433337	0.226871421133765
5900	H4C5	580.719337455555	-0.815607	0.374025215917061	-2.18062	0.0292115990828588	0.192348627916666
5901	H4C6	381.443577114931	-1.09589	0.408886972589669	-2.68018	0.00735825217104903	0.101943211009312
5904	H6PD	1207.67937505376	0.771438275016715	0.352692361262725	2.18728376269556	0.0287218153320093	0.190393030968001
5912	HACE1	524.775586661104	-0.62544	0.287455055221801	-2.17578	0.029571369239376	0.193324362147867
5918	HAGHL	20.4689044932163	1.74417106826212	0.562875080765852	3.09868233265716	0.00194383319269117	0.0553802949717138
5923	HAPLN1	1090.07821296115	-1.2625	0.579440881774354	-2.17882	0.0293449119414566	0.192556814008646
5930	HASPIN	31.3747480314234	-0.91452	0.437150950179804	-2.092	0.0364385182973055	0.212567786783147
5931	HAT1	191.758963555005	-0.737256	0.28660459827407	-2.57238	0.0101001868229045	0.118604719660926
5932	HAUS1	56.8740406549312	-0.71834	0.332527835118103	-2.16024	0.0307541640805977	0.196473198136385
5933	HAUS2	120.440279191061	-0.698482	0.304981433378518	-2.29025	0.0220071013673244	0.169239573522552
5938	HAUS7	116.734176655668	0.717359339546463	0.348034249415768	2.06117455609805	0.0392863900141805	0.222184792405329
5944	HBA1	46.562173175869	-3.67637	0.944782570176355	-3.89123	9.97360744278992e-05	0.0122361046529274
5945	HBA2	260.377499573204	-2.5294	1.05271235903911	-2.40275	0.0162724083801903	0.148234179467115
5947	HBE1	1350.57142130278	-5.76762	1.26253412831064	-4.56829	4.9172000555637e-06	0.00170485159892561
5949	HBG1	8.28881913378397	-6.08594	1.0576872863377	-5.75401	8.71502575697556e-09	2.22843208605865e-05
5950	HBG2	282.630205183735	-5.78783	1.26959815586152	-4.55879	5.14485086005383e-06	0.00175405115322102
5951	HBM	4.97662532049198	-5.73496	1.03586068508764	-5.53642	3.08722296332571e-08	5.7411120852537e-05
5953	HBS1L	448.433798024388	-0.652186	0.292082400808951	-2.23288	0.0255566365738337	0.179799249487699
5954	HBZ	663.111989183992	-6.41668	1.55898412837388	-4.11594	3.85610484784655e-05	0.00698057351925213
5971	HDAC10	205.701123922051	1.32407182361663	0.432347246471706	3.06251938556819	0.00219482258679872	0.0587397726440152
5973	HDAC2	614.919395893596	-0.694306	0.324415724674316	-2.14017	0.0323407326606524	0.201327458096867
5975	HDAC4	543.639461964379	0.791188027453907	0.316183210779792	2.50230878958635	0.0123386255460096	0.131252690675597
5977	HDAC6	465.861930741259	0.617611543917311	0.280526222272362	2.20161786985345	0.0276923125667964	0.187417869028462
5978	HDAC7	497.987006008109	0.990186976387741	0.434059476372671	2.28122418766777	0.0225351841732896	0.170641678080821
5987	HDHD3	95.4604885763019	1.05247792436372	0.291438979679669	3.61131488149091	0.000304648503542646	0.0222567492445299
6003	HECTD4	1996.96753368458	0.526797072799109	0.256694615499658	2.05223265697917	0.0401470571439171	0.224730575065764
6008	HELLS	1124.93209981685	-1.00517	0.362639834958623	-2.7718	0.00557467008304315	0.0889512099990099
6011	HELZ2	255.407368164849	1.06563560477246	0.45998798493203	2.31665965129486	0.020522279158074	0.163985836897485
6012	HEMGN	31.123523305715	-5.07977	1.01820475101512	-4.98895	6.07098180214127e-07	0.000517450015602507
6013	HEMK1	540.277889040567	0.959281939800908	0.328872589406961	2.91688018612537	0.00353551554517839	0.0728581373779542
6021	HERC2P2_2	57.7377427918111	1.21131660152753	0.516766963587787	2.34402871483435	0.0190767026343131	0.158755301411137
6035	HES4	45.2982087836604	1.17543271956024	0.477931328069012	2.45941759940564	0.013916263948877	0.138122802201955
6039	HEXD	195.503315793844	1.57599688864767	0.418765393039052	3.76343631743394	0.00016759441967763	0.0160953589151436
6041	HEXIM2	106.152789821307	0.799968983292338	0.275285197557476	2.90596439761464	0.00366123104196904	0.0737550648919258
6051	HGS	724.915734112643	0.942154016329466	0.418467620750505	2.25143827051601	0.0243577925004418	0.175912504970608
6055	HHIPL1	71.173796731433	1.18265235965001	0.536226280556474	2.20550987993856	0.0274183352712275	0.186438555836013
6057	HIBADH	400.027725259547	-0.670689	0.199703385529349	-3.35843	0.00078387597294677	0.037032256126095
6059	HIC1	202.428068107943	0.879160443691183	0.409267028253924	2.14813406162228	0.0317031070336445	0.199421512140293
6075	HINT3	185.28282757375	-1.34592	0.40292224764056	-3.3404	0.000836580146490218	0.0381137716628149
6077	HIP1R	259.192254377114	1.21452150693608	0.429849918576116	2.82545	0.00472135517431336	0.08109155453044
6086	HIVEP3	157.277421017391	0.841254165110326	0.333552053679522	2.52210758659758	0.0116654023894904	0.126929505999689
6090	HK3	25.8709479400901	1.58877605283583	0.566420319679866	2.80494183848098	0.00503256598772714	0.0839691434298095
6094	HLA-A_4	19.3177109957596	4.16178255849321	2.02632805386642	2.05385428610741	0.0399897969359151	0.22421880379805
6095	HLA-A_6	95.4788359400171	1.94774060255847	0.793876985966226	2.45345391917097	0.0141491666666469	0.13888452655131
6097	HLA-B	237.224573127979	4.01052513152492	1.42314647619973	2.81806911557996	0.00483134087107211	0.0821904582538603
6100	HLA-B_3	120.555	1.04268842850797	0.496270709765844	2.10104769028168	0.0356367800815311	0.210446297155831
6104	HLA-C_4	327.887678845478	2.3244940641784	0.760135033150955	3.05800149026519	0.00222818467966192	0.059117698841977
6107	HLA-DPA1	4.66432802065606	3.49143809516677	1.66594615325968	2.09576887484342	0.0361026986818389	0.211777703361106
6108	HLA-DPA1_5	4.10163975200947	5.64144171740638	1.72978676154847	3.26135096117645	0.00110882705488232	0.0439138717104019
6110	HLA-DQA1	7.78248826482804	3.76335777585551	1.33502607033766	2.81893953943811	0.00481825928195545	0.0821352598930673
6111	HLA-DQB1	9.76885446796107	3.16297622955548	1.08407596732965	2.91767027853839	0.00352657039622245	0.0728581373779542
6112	HLA-DQB1_4	8.69903437158779	3.47619709651809	1.47427054114683	2.35790989475647	0.0183781532365491	0.156512698837156
6113	HLA-DRA_7	82.045459574138	2.38108291143442	0.685998280246588	3.47097504468746	0.000518572190613468	0.0292229000859204
6114	HLA-DRB1	24.3706334864871	2.84870503085275	1.1545673051448	2.46733561409439	0.013612270693051	0.136429499900564
6115	HLA-DRB5	19.6271987321474	3.61655355132643	1.69128960050838	2.13834079641909	0.0324890937350884	0.201454047118814
6116	HLA-E_2	40.2350478153218	-3.22812	1.3999746480521	-2.30584	0.0211194227218314	0.166120454492641
6118	HLA-G_5	7.75221945955335	-3.72426	1.59753206656072	-2.33126	0.0197398892331263	0.16121119601584
6120	HLA-H	5.42924165677443	-2.59758	0.969662374130995	-2.67885	0.00738753344311987	0.102045131842573
6122	HLF	85.0139071874665	-1.21902	0.469795432067888	-2.59479	0.00946493034618479	0.114647154897969
6129	HMCN1	443.830025631837	-1.36074	0.519235542149236	-2.62066	0.00877593053592123	0.11109046417864
6133	HMGA1	1395.48209746125	-1.01915	0.488913331064031	-2.08452	0.0371130046004814	0.214761986451895
6135	HMGB1	883.504640225754	-0.573526	0.255419746853587	-2.24542	0.0247409251022865	0.177082002761502
6136	HMGB2	509.517461350415	-0.901744	0.262827727615276	-3.43093	0.0006015100080578	0.0321235064315264
6141	HMGCS1	437.25809826375	-0.919884	0.249275016690019	-3.69024	0.0002240444047594	0.018766049243873
6145	HMGN2P46	6.15264026748508	2.49207802979097	0.584559068013555	4.26317572706474	2.01541896829603e-05	0.00443305488338318
6151	HMMR	202.347430311316	-1.74635	0.48620053047689	-3.59184	0.000328350774732227	0.0231611843031808
6153	HMOX2_1	11.3115496743591	2.98326249369187	0.977930975825584	3.05058594874076	0.00228395299880292	0.0593777613347649
6160	HNRNPA1	5265.88291578636	-0.503888	0.244388208833555	-2.06183	0.039223640618272	0.221985247253441
6165	HNRNPA3	2502.77840715426	-0.552325	0.211667804133143	-2.6094	0.00907017801452426	0.113486651385215
6168	HNRNPD	1624.12058826367	-0.591732	0.220505107166565	-2.68353	0.00728490923908212	0.101319176199716
6178	HNRNPR_1	571.021505258855	-2.09917	0.753063565312863	-2.78751	0.00531147984273703	0.0868404310592431
6182	HOGA1	8.78562865790095	1.87475132333011	0.794184887948641	2.36059808210724	0.0182454928033753	0.155772037055862
6187	HOOK1	230.756485459495	-0.843716	0.398397634556422	-2.11777	0.0341942587980534	0.206031740198227
6188	HOOK2	571.261200572709	0.932913796116895	0.458123718924088	2.03637960136153	0.0417122521617574	0.228290091993038
6189	HOOK3	1521.71993845548	-0.589206	0.257477955089592	-2.28838	0.0221156182859835	0.169630544872772
6194	HOXA13	102.09223336261	-1.72028	0.568280024251991	-3.02717	0.00246854547384887	0.0613567025674999
6196	HOXA3	33.157720634611	3.61259030680486	1.05533536728485	3.42316804571734	0.000618957997987314	0.0326324866155374
6201	HOXB13	7.58215368288092	-2.03367	0.783513341591701	-2.59557	0.00944330958531146	0.114642338799484
6203	HOXB3	343.724225679373	0.917112948028819	0.360417019267418	2.54458834905449	0.0109406631020962	0.122655909305566
6205	HOXB5	22.5587397382576	2.20145555442381	0.952166352679019	2.3120493054914	0.020774966349021	0.165099556901453
6206	HOXB6	36.9914396909814	2.05309008276281	0.989996590668045	2.07383550823887	0.0380945902017753	0.217671211499306
6222	HP11014	52.6295085204502	-0.595948	0.234098732520407	-2.54571	0.0109054426189552	0.122653267201979
6226	HPCAL4	10.9767258984212	2.17489880805878	0.712429662614568	3.05279092405705	0.00226723842923446	0.0593777613347649
6229	HPF1	89.2459550924882	-0.824553	0.358280504842693	-2.30142	0.0213679751646586	0.167088417419058
6231	HPGDS	54.4526948076317	-1.23667	0.52365612582717	-2.3616	0.0181962168736698	0.155741344086941
6232	HPN	22.9495094473961	3.0207340021872	0.996459247098486	3.03146768017161	0.00243367972927455	0.061059482456859
6235	HPS1	230.336733323698	1.02512646167829	0.387018543135875	2.64877866929075	0.00807832179451357	0.106338578268063
6237	HPS4	438.795616581163	0.538328325945355	0.233428992095447	2.3061759428976	0.0211008032365193	0.166120454492641
6250	HRNR	56.3973858107731	2.2907449533143	0.61627679982193	3.71707153989279	0.000201545386894193	0.0179250552580593
6264	HSCB	52.0656136670632	0.587206976846326	0.295263696620764	1.98875440349355	0.0467283178386732	0.241100586063361
6266	HSD11B1L	15.3112928105711	1.29809419919644	0.606399700444633	2.14065771840691	0.0323016505539262	0.201220289387713
6271	HSD17B12	298.605631336754	-0.771466	0.320025918122106	-2.41064	0.0159247234454911	0.14674172930719
6274	HSD17B3	8.01857443823536	1.34357943437411	0.635473295499336	2.11429723938025	0.0344898880093503	0.207081053454438
6281	HSD3B7	59.2166331796866	2.03173192030144	0.52831899387902	3.84565375055717	0.000120231445092213	0.0135134859384962
6284	HSDL2	386.763248225012	-0.704416	0.27870862046811	-2.52743	0.011490160999675	0.125891311183276
6288	HSF4	121.138803321717	1.61142614707225	0.599490852132798	2.68799122011504	0.00718832866944449	0.100721140207169
6293	HSP90AA1	5164.88592982372	-0.977179	0.382063736961172	-2.55763	0.0105386742243073	0.121025005242946
6296	HSP90B1	6969.39294714073	-1.15661	0.396890801902307	-2.91417	0.00356640983135767	0.073126558846954
6298	HSPA12A	72.1235030735883	1.62364633453701	0.668617358715926	2.42836401623675	0.0151671116600273	0.143771286430732
6304	HSPA1B_4	10.0903902850133	-1.68316	0.843692693286987	-1.99499	0.0460440378594746	0.239275518554743
6306	HSPA2-AS1	26.3738063841133	0.772281196374654	0.363697215195476	2.12341795347423	0.0337188440674029	0.204978506461454
6307	HSPA4	1064.45476238603	-1.044	0.332206617086404	-3.14261	0.00167446708181609	0.0511237292919851
6309	HSPA5	5868.19084048163	-0.659303	0.285573263866823	-2.3087	0.0209602549497373	0.165462659615977
6312	HSPA8	6447.30148843434	-0.806152	0.325945782032547	-2.47327	0.0133882801859624	0.135792402145518
6313	HSPA9	1530.93975042529	-0.800378	0.286560328393688	-2.79305	0.00522133791954482	0.0859273439116724
6322	HSPD1	1777.24176669869	-0.950364	0.322681724424649	-2.9452	0.00322741720329641	0.0688523799648167
6324	HSPG2	11269.8726166437	1.15766015354817	0.454050368198933	2.54962936852188	0.0107837493500202	0.122116159141764
6327	HTATSF1	641.716778841161	-1.06952	0.417461685835678	-2.56197	0.010408178879044	0.120152204937768
6328	HTATSF1P2	82.2899277364288	-0.768117	0.268928347954731	-2.85621	0.00428727106091232	0.077789497267713
6345	HUS1B	14.9658191238975	1.28539	0.550069201174665	2.33677715072408	0.0194507745166643	0.160313878865205
6348	HYAL1	22.8028943504089	0.941347282700802	0.384070602043976	2.45097458043148	0.0142470014071917	0.13924350730316
6354	HYDIN2	27.1141023484678	1.90347608698752	0.680445367661156	2.79739737744148	0.00515161297119392	0.0852600282675913
6355	HYI	213.710451601762	0.80029589620577	0.340968249358964	2.34712732845467	0.0189187883483861	0.15821861588495
6356	HYKK	25.5158149355648	-1.00654	0.457875024879721	-2.19828	0.0279290544380078	0.188168696878096
6363	IARS2	575.591739392782	-0.608933	0.255314559888016	-2.38503	0.0170777318406205	0.151558387215502
6382	IDH1	1016.18276907693	-0.833627	0.237097123859069	-3.51597	0.000438148977341448	0.0267708556089523
6384	IDH3A	284.630487148355	-0.714176	0.298931827090063	-2.38909	0.0168899395966138	0.150816577205898
6387	IDI1	299.189776298736	-0.741592	0.230359423768252	-3.21928	0.00128511313434434	0.046200833525743
6393	IDS2	99.0478397814189	0.68150448565391	0.251964617548912	2.70476264597594	0.0068353210194112	0.0986756011101451
6394	IDUA	63.4125997235177	1.01394759321111	0.470429652994827	2.15536496637949	0.0311332856117825	0.197728022454845
6398	IER5L	113.135706607862	0.761637875861554	0.359226401315542	2.12021686900606	0.0339877604556585	0.205500423296319
6399	IFFO1	163.841848424064	0.946838669798657	0.389516252533127	2.43080658031883	0.0150652545320583	0.1431989745274
6404	IFI35	45.4755235145669	1.0320013608801	0.473848168604179	2.17791568957644	0.0294123142033578	0.192576251713671
6405	IFI44	54.2889257110568	1.36543243820226	0.448668892528454	3.04329642848076	0.00234001704388984	0.059909122215032
6414	IFITM1	172.917462927171	1.08103301299819	0.482354923733555	2.24115679100093	0.0250159206175938	0.177773841765927
6421	IFNGR1	538.041080648133	-0.555546	0.280045815872743	-1.98377	0.0472817116859987	0.242294267482975
6428	IFT122	236.469322394752	0.690009075684484	0.256014393933724	2.69519641096083	0.00703471504503446	0.0999649228195795
6429	IFT140	327.476515367065	1.09270751912013	0.30876321391503	3.53898220343321	0.00040167293138288	0.0258384323407805
6430	IFT172	163.419208214278	0.694026090200662	0.333786897670755	2.07924905094761	0.0375944653482899	0.216628840328062
6433	IFT27	75.4036538958031	0.645816316380258	0.288142217421893	2.24131098232878	0.025005938071235	0.177773841765927
6452	IGFALS	15.0508576866342	2.37969663552582	0.737813685521727	3.22533545015918	0.00125825143624649	0.0460056148564226
6454	IGFBP2	613.797479430347	3.71908835880346	0.85846048650303	4.3322766944735	1.47575312590306e-05	0.00363710914981602
6457	IGFBP5	3388.77698284356	2.01368969075612	0.716696194099502	2.80968380652032	0.00495901933180061	0.0832854675298138
6458	IGFBP6	101.012663677756	3.06435028115789	0.70891577838651	4.32258721640015	1.54210090939032e-05	0.00366804839563818
6461	IGFL2	10.2933413166621	2.66321591797501	0.837367326225311	3.18046314271692	0.00147039842543784	0.0484997945541001
6462	IGFLR1	27.2830886761166	0.915751033748737	0.375864165253787	2.43638824448831	0.0148347526324724	0.142069147869782
6467	IGHMBP2	208.251245259803	0.691715931715321	0.25665991815723	2.69506799769014	0.00703742679343305	0.0999649228195795
6469	IGKC	27.4200204319488	-1.66722	0.572859733918794	-2.91034	0.0036103679936358	0.073126558846954
6474	IGSF21	3.89570792633807	4.40088370122722	1.74040154547018	2.5286599593534	0.0114498898312684	0.125891311183276
6479	IGSF9	26.9091590985208	0.976435623088438	0.394374748600681	2.47590807107459	0.0132897792218058	0.135128615117505
6484	IKBKB	470.246655586571	0.837421742042669	0.290399310178263	2.88369053469381	0.00393044794130517	0.0756361647105726
6485	IKBKE	60.6589259406126	0.808659728893721	0.343927876969315	2.35124798844343	0.0187105592021433	0.157442698082699
6486	IKBKG	58.8302954741513	1.00867058232537	0.467619312944393	2.15703362629361	0.031003044491407	0.197446537396084
6489	IKZF3	24.2106068116221	2.02312005168126	0.920459465980262	2.19794583732886	0.0279529659032618	0.188168696878096
6499	IL15	15.265192571864	3.4735034663111	0.903168551701039	3.84590834099467	0.000120106658606306	0.0135134859384962
6501	IL16	148.374013267136	1.10598952678573	0.369493255287884	2.99326039368167	0.00276014143618563	0.0641607422938788
6505	IL17RC	92.7521786432594	1.55773945190956	0.492787143474263	3.16107973297991	0.00157185465116114	0.0496044360378877
6507	IL17RE	49.2421641429528	1.5089450842033	0.470680067696732	3.20588269562234	0.00134648866885578	0.0470518060680674
6510	IL18BP	237.921103396265	0.769815176234826	0.273144761279013	2.81834135361093	0.00482724595961822	0.0821904582538603
6520	IL1RL2	17.7899472049967	3.43134425951092	0.711936726090052	4.81973205449846	1.4375115835371e-06	0.000846679923682027
6525	IL22RA1	4.00908932670847	5.1372699961567	1.74048871156312	2.95162500165999	0.00316106569850006	0.0687170668740884
6530	IL2RB	603.652932902221	1.52253366167691	0.720734229828274	2.11247585956848	0.0346456544023162	0.207833286350082
6531	IL2RG	13.5948653953491	3.10109365005412	0.899718962163642	3.44673590361664	0.000567402950144968	0.0310342105565921
6532	IL31RA	16.8216948738616	1.83121037074545	0.61145997868535	2.99481639776749	0.00274610084052256	0.0639797708356828
6534	IL33	54.7839821769267	-2.64421	0.661624232256294	-3.99654	6.42746518324989e-05	0.00949129647744094
6535	IL34	6.79605470160785	1.5976591691305	0.695766724706971	2.29625693842052	0.021661194678729	0.167905039161834
6539	IL4I1	14.602113133218	1.74910206221832	0.565552657755695	3.0927306913548	0.00198324022246682	0.0562679084476854
6549	ILF2	710.756464195675	-0.731294	0.273937218413544	-2.66957	0.00759485813731444	0.103366878281373
6557	IMMT	600.798179660605	-0.533372	0.192359669596375	-2.77279	0.00555786242477601	0.088791650985809
6562	IMPACT	217.408711980061	-0.527429	0.268965987819731	-1.96095	0.049884657998375	0.247559573996788
6563	IMPDH1	144.881763549445	0.782585262847813	0.390324273251385	2.00496181374761	0.0449671295381528	0.236936682896241
6567	INAFM1	92.1959796852359	1.36368441362492	0.563565478031536	2.41974440731909	0.015531419536566	0.145205995447895
6570	INCA1	40.7585425232241	1.19064722569962	0.348874632780611	3.41282258388892	0.00064293783930266	0.0331283033772675
6576	ING4	126.740444410373	0.686276995166857	0.25320358287033	2.71037632006302	0.00672069080631228	0.0975716473626146
6577	ING5	442.969500718906	0.608004028038247	0.270948866221991	2.24398070571775	0.0248336427825409	0.177428830758616
6580	INHBB	9.19915472783439	5.92534126432425	1.50178836276375	3.94552349135255	7.96258246934296e-05	0.0110055802022216
6586	INO80B	3.79265944868987	1.94188349792005	0.618786738201855	3.13821124150625	0.00169982325946849	0.0514677121373181
6589	INO80E	381.638701152302	0.970881989058407	0.428231822084463	2.26718786178135	0.0233787520154511	0.173536813644014
6592	INPP4B	215.133431751335	-1.34995	0.590454025422553	-2.28628	0.0222376199729746	0.169862865633745
6596	INPP5E	129.217784013479	0.80747327120454	0.350253533334135	2.30539650383548	0.021144377130649	0.166165723620652
6601	INSIG1	318.399654376437	-1.01649	0.307881828322999	-3.30156	0.000961495424282481	0.0409900907018456
6604	INSL4	789.257871192971	-2.10259	0.78832528898463	-2.66717	0.00764938117881494	0.103523616238711
6607	INSRR	9.33612328249938	2.03435084213245	0.936619388657827	2.17201444553445	0.0298545733434414	0.194193690958965
6613	INTS11	702.886697847676	0.893050453124925	0.393419876463744	2.26996780425054	0.0232095365574689	0.173085774633461
6615	INTS13	185.077620039071	-0.778892	0.378350782159447	-2.05865	0.0395278617387277	0.222892496873841
6631	IP6K2	681.948594646851	0.532246878176648	0.189985985008096	2.80151	0.00508646942157628	0.084592535355906
6632	IP6K3	45.812292684514	1.97203515391933	0.477399141654468	4.13078906485895	3.61520190397967e-05	0.00672296092252801
6634	IPMK	303.855615782718	-0.835456	0.338280462558711	-2.46971	0.0135221511131413	0.135792402145518
6640	IPO7	2191.56005248252	-1.07824	0.344231834857287	-3.1323	0.00173443472176552	0.0521758774535815
6649	IQCC	39.5808622606434	0.761397250894412	0.324228438289967	2.34833580579835	0.0188575114065905	0.157964477204429
6651	IQCE	175.919717114023	0.941907453751509	0.270899852834999	3.47695815960893	0.000507136951002744	0.0288969177429308
6652	IQCG	74.8757575247326	0.885144600423148	0.389747414239773	2.27107241275655	0.0231425947072729	0.17305367516884
6653	IQCH	34.4573559955376	0.933583847587341	0.306071372348887	3.05021616501644	0.00228676713032661	0.0593777613347649
6655	IQCN	68.0992740199558	1.37681066786181	0.46796422872296	2.94212801610718	0.00325965144198592	0.0692413602256117
6656	IQGAP1	4794.94380934053	-0.71637	0.27564758665501	-2.59886	0.00935336492129736	0.114160162786431
6671	IRF1	217.21716840881	0.90920975400641	0.270951982377193	3.35561211263144	0.000791895517377781	0.0372133572351031
6676	IRF3	398.344767442191	0.704368132305176	0.344584177770482	2.04411048952554	0.0409426331260172	0.226622051038489
6677	IRF4	18.2001248946439	5.34452567583849	1.76630881716167	3.02581611092604	0.00247963057188929	0.0614828157315967
6678	IRF5	46.6895124272187	1.38823782604367	0.460907938870223	3.01196336397788	0.00259563921817149	0.0627208220107095
6682	IRF8	58.6258863538393	1.15158350244532	0.409265496976978	2.81378105643267	0.00489625636999832	0.0828482981363012
6683	IRF9	28.8882547160446	1.64406439935725	0.665560822853569	2.47019407228386	0.013503976869631	0.135792402145518
6686	IRS2	733.881900255282	1.07378899015986	0.371415555405815	2.89107167034677	0.00383930552703226	0.0749397269665762
6689	IRX3	23.9335121829116	1.79545333363135	0.790035169094832	2.27262456643349	0.0230488139208241	0.172524697753144
6703	ISOC2	60.0921045288584	1.10091408153987	0.476754767363135	2.3091831627167	0.0209334194831247	0.165388728211823
6715	ITGA3	415.655190126724	0.961868629329042	0.293268960189176	3.27981736869998	0.00103874305088785	0.042667726604341
6721	ITGA9	375.02783667445	-1.03357	0.382945363423009	-2.69901	0.00695464247527072	0.0995218380903747
6722	ITGAD	78.3524477576902	4.39341741574364	1.45504535489834	3.01943674879508	0.00253245166324264	0.0621894732572526
6723	ITGAE	36.2861744136452	1.0382363463546	0.320312133427757	3.24132693708516	0.00118974649534502	0.0449535414474983
6724	ITGAL	75.8319000533081	1.11827185405656	0.402210571206914	2.78031442759189	0.00543062882276558	0.0880261039607708
6726	ITGAV	2353.39217724636	-0.528586	0.210114883359984	-2.5157	0.0118795904879329	0.128576139164633
6727	ITGAX	131.285962667858	3.11380173731039	0.573107761771134	5.43318716830407	5.53562897636416e-08	8.71052510311579e-05
6736	ITGB6	396.635791734762	1.88299488487495	0.616200524438701	3.05581512867127	0.00224449601314179	0.0593777613347649
6737	ITGB7	25.995285074993	1.51286424515507	0.553435733842203	2.73358612869478	0.0062648736033669	0.0936800105485916
6741	ITIH4	49.6985422721967	1.4789215851637	0.530463852250818	2.78797806653265	0.00530381345722568	0.0868404310592431
6747	ITPA	161.874813621811	0.610370355817939	0.246416035715002	2.4769912154738	0.0132495162975782	0.134908962361005
6751	ITPKC	289.666952920025	0.822222415778646	0.352636401506278	2.33164362007592	0.01971944708157	0.16121119601584
6754	ITPR3	424.851076839841	1.46331410739236	0.39309138227829	3.72258	0.000197197418882881	0.0179187257355722
6766	JADE2	295.493256640679	0.529273154353381	0.256341198742374	2.06472138286794	0.0389493701722986	0.221134697819744
6776	JAKMIP3	11.4949819767078	1.70582115794277	0.695228192662945	2.45361332573256	0.0141428968133027	0.13888452655131
6777	JAM2	170.073398575771	-1.29849	0.440528857668182	-2.94758	0.00320270395839525	0.0688523799648167
6778	JAM3	529.659528148696	-0.974489	0.203343854544255	-4.79232	1.64864741905833e-06	0.000887492936954136
6787	JMJD4	130.497	1.01138161893534	0.449263754455296	2.25119789634839	0.024373006086402	0.175912504970608
6789	JMJD7	32.0206028342289	1.84889946570375	0.556909390335462	3.31992869538442	0.000900404426920868	0.0398672574828859
6793	JOSD2	42.7717719101951	1.87706815529774	0.56600262522813	3.31635945070251	0.0009119844700291	0.0402149685895442
6800	JRK	361.526269698535	0.679971550605034	0.275181115927886	2.47099641380634	0.0134737169905452	0.135792402145518
6803	JUN	487.713992876371	1.50645823482053	0.545828019966152	2.75995035013766	0.00578101466312938	0.0904580754734326
6807	KALRN	443.478202755173	1.27480125029733	0.450087346519436	2.8323419002011	0.0046208410809293	0.0804458937459488
6809	KANK2	681.088944067992	0.970538702827604	0.462944158329978	2.09644875167822	0.0360424015648982	0.211578958213986
6821	KAT2A	520.995943692762	1.0624714225555	0.345883487415643	3.07176104443153	0.00212800003027619	0.0580113618403118
6831	KATNB1	121.896765454923	1.0232122141537	0.372933939396018	2.74368220766077	0.00607543213428778	0.0926763905585316
6834	KATNIP	344.286699408053	0.855019606101083	0.234176932843194	3.65116920663406	0.000261049174496498	0.0203042658307999
6836	KAZN	308.276706939268	0.651572027884527	0.221125988380962	2.9466099062132	0.00321278223409238	0.0688523799648167
6851	KCNAB2	54.7900778136623	1.05499348546005	0.483549326513131	2.18177014756199	0.0291265008261132	0.192011505284877
6852	KCNAB3	54.6587179553333	1.79849666938069	0.441535170078496	4.0732806608836	4.63555069947552e-05	0.00810468590670694
6854	KCNC3	218.555700421877	1.18410133539461	0.384250718468116	3.08158522153254	0.0020590152719694	0.0573050563311646
6861	KCNE4	57.5464717953588	2.19641009109918	0.817346478667401	2.6872448201896	0.00720441267010886	0.100721140207169
6862	KCNE5	26.062245787471	1.36952237202357	0.442276415977563	3.09653041073085	0.00195799777053156	0.0556737237981414
6865	KCNG2	85.0666165654719	0.781413626539574	0.314389515051771	2.48549518711175	0.0129371336540084	0.133151729629682
6867	KCNH1	33.6883463613312	1.69195060245212	0.491656851002469	3.44132416542614	0.000578874569171294	0.0313266089602328
6868	KCNH2	37.6467229863558	1.56701840301282	0.690294204010714	2.27007324399974	0.0232031394127608	0.173085774633461
6874	KCNIP2	67.2722235443078	1.14604600158891	0.328538489256126	3.48831579576498	0.00048607361522826	0.028254101926993
6885	KCNJ6	18.9020973849987	-1.45842	0.507698358592667	-2.87261	0.00407090850585162	0.0770254280613037
6887	KCNK1	59.3563506235679	0.987649906791326	0.48789060629799	2.02432654788212	0.0429365638169642	0.231499828529209
6888	KCNK12	68.976455736494	1.36079740327888	0.501751245232854	2.71209571716629	0.00668592834723552	0.0971359021811433
6890	KCNK2	3.76230837903038	2.78398898105194	1.17353275475706	2.3723146795577	0.0176770283641593	0.15394648777221
6895	KCNMB1	15.0892889871432	3.39644185708223	1.18470041564413	2.86692045704698	0.00414487174387497	0.0770930843945262
6903	KCNQ3	23.2535479235518	3.91616800972215	1.14087238047383	3.4326083063696	0.00059780506095623	0.032096326317377
6906	KCNQ5-IT1	10.3094999399106	2.81236624767323	1.11555411344791	2.52104870016647	0.0117005657212868	0.12711128180128
6907	KCNRG	25.9267336487376	-0.899434	0.321590722804811	-2.79683	0.00516072151720018	0.0853334491547095
6909	KCNS2	45.4418134703658	1.69203450465016	0.616498073682218	2.74459009181324	0.00605865219550922	0.0925584684924097
6910	KCNS3	46.3880889376648	-1.74944	0.540302122882945	-3.2379	0.00120415081990472	0.045113753062218
6913	KCNV2	25.2068980331494	1.07990750650593	0.480224071270952	2.24875755113206	0.0245279254221776	0.176359663422167
6918	KCTD13	213.777924928841	0.717133692489185	0.28237329985935	2.53966537504215	0.0110958573854385	0.123709949745695
6920	KCTD16	16.1779598302304	2.11805652620913	0.848452904105446	2.49637489124075	0.0125469919728288	0.131987811821203
6945	KDM4B	1360.26992445354	0.829993230290274	0.356461629373622	2.32842236553972	0.0198896871926528	0.161602122625013
6946	KDM4C	551.833972639881	0.524772680523981	0.213153634533457	2.46194573070538	0.0138185574029308	0.13774106707655
6951	KDM5C	1146.36963036403	0.652491509277755	0.225374631050434	2.89514177454933	0.00378987321196819	0.0743676738454303
6955	KDM7A	847.943560615002	-0.707562	0.354132312550584	-1.99802	0.0457148182038619	0.23837649818014
6956	KDM8	40.1851372469135	0.764438540958734	0.35200290676139	2.17168246703406	0.0298796218952759	0.194196917351545
6957	KDR	1055.20227969718	-0.935385	0.430842665042688	-2.17106	0.0299266490838783	0.194196917351545
6969	KIAA0040	960.473529429824	-0.886698	0.294113912399141	-3.01481	0.00257140461906419	0.0624710841895215
6974	KIAA0513	315.189023087865	0.878294788829085	0.400367453730074	2.19372174397879	0.0282554196600265	0.189133790760963
6980	KIAA0895L	190.965770644351	1.21911351377409	0.360980838734625	3.37722500187972	0.000732211281367012	0.0353404254105373
6981	KIAA0930	219.022271914246	0.82201016281707	0.307757297711837	2.67096887361789	0.00756326598465981	0.103366878281373
6983	KIAA1143	17.8189114629798	-2.0428	0.975170148168181	-2.09481	0.0361879176569211	0.211926723043223
6989	KIAA1549	222.417498076608	1.08395548532516	0.332189817798663	3.26306053722013	0.0011021597391662	0.0438633844832368
6994	KIAA1671	201.721315495107	1.12649717276561	0.455041141740204	2.47559411541904	0.0133014698636823	0.1351688363296
7001	KICS2	55.6698805497696	0.719282151995102	0.317057590230697	2.26861672503011	0.0232916436372527	0.173247416254893
7003	KIF11	295.188154601979	-0.941357	0.333365050256536	-2.8238	0.0047457561650051	0.0813740051226692
7004	KIF12	107.031210416065	3.65210668966554	0.788723824508666	4.63039986390751	3.64960249615277e-06	0.00146384840512355
7007	KIF14	162.262798418793	-0.859786	0.394946697259832	-2.17697	0.0294830470950387	0.192931929422941
7011	KIF18A	89.992957105332	-0.747889	0.379641699325168	-1.96999	0.0488398758622323	0.245449154343075
7016	KIF20A	210.093157355261	-1.13668	0.31499260425765	-3.60858	0.000307872643912137	0.0223698363277216
7017	KIF20B	334.307642402615	-1.35479	0.459554226223511	-2.94805	0.00319784259878244	0.0688523799648167
7021	KIF23	284.481671304691	-0.872792	0.368031036560126	-2.37152	0.0177151495665603	0.15394648777221
7028	KIF2A	1310.13106567212	-0.94533	0.338299351845845	-2.79436	0.00520028317935999	0.0856497525901674
7029	KIF2C	133.318770894117	-0.648003	0.299938080518559	-2.16046	0.0307373749085119	0.19642728557592
7033	KIF4A	156.167697253795	-0.900302	0.350018214908673	-2.57216	0.0101066520909408	0.118612550299648
7036	KIF5B	2022.67465056696	-0.97111	0.323362010152508	-3.00317	0.00267186936143577	0.0632329971509262
7039	KIF7	165.015496402182	0.877485038555138	0.403851642329181	2.1727905660958	0.0297960836658204	0.194171106433939
7044	KIFC2	205.294001159119	1.38723376563297	0.447677423143803	3.09873514704217	0.00194348673884936	0.0553802949717138
7048	KIRREL3	21.0117931496787	1.30108718075515	0.623159883751832	2.08788661574579	0.0368080637934439	0.213541053022884
7051	KIT	132.06993063879	-1.48001	0.497234265535112	-2.97649	0.00291570829965045	0.0665666618054126
7054	KL	59.3307687973078	-1.35224	0.503644970550493	-2.68491	0.00725494158811333	0.10102592588594
7059	KLC4	155.330314576051	0.85436690765155	0.396670354544742	2.1538461290663	0.0312522408008711	0.197924407994619
7060	KLF1	9.5110212639117	-6.27605	1.12939156202231	-5.55702	2.74422130081371e-08	5.7411120852537e-05
7070	KLF4	198.378970666632	1.04187222056983	0.380601648857748	2.73743485793261	0.00619203820168586	0.0930595748771294
7075	KLF9	27.9993318767316	1.82313533804024	0.769752836698546	2.36846848900178	0.0178619018691311	0.154457507003822
7076	KLF9-DT	9.20578122840751	2.07828435464206	1.00797053179563	2.06185031117898	0.0392219894330879	0.221985247253441
7077	KLHDC1	56.3112212929499	0.808094475014808	0.401562970025464	2.01237299087504	0.0441806334189245	0.235708446051843
7081	KLHDC4	229.449596730583	0.763649016869408	0.375455855711854	2.03392490822004	0.0419591671561658	0.228762452917518
7082	KLHDC7B	3.77142364759977	1.97803095421102	0.932784406706791	2.12056606005506	0.0339583368320891	0.205500423296319
7089	KLHL14	4.07450688996066	-3.15342	1.39436767818974	-2.26154	0.0237255658934036	0.174364977987437
7091	KLHL17	56.2526346240242	1.16722279038405	0.468045004865117	2.49382597453513	0.012637448620385	0.131987811821203
7096	KLHL22	461.960145102058	0.552143934147635	0.262680845531628	2.10195735067844	0.0355570119809182	0.210290446272137
7101	KLHL29	206.109868398114	1.80002500311763	0.390852852724594	4.60537767748103	4.11717943266625e-06	0.00155964856434483
7102	KLHL3	98.8412122499739	1.12719928887926	0.330274254402649	3.41291903275348	0.00064271034315151	0.0331283033772675
7107	KLHL36	507.410058743629	0.621027964963805	0.196436755963144	3.16146518465375	0.00156977582632995	0.0496044360378877
7117	KLK6	5.45224727638432	5.30644023319946	1.74836339864426	3.03508998032918	0.00240463934549379	0.0607275338906433
7125	KLRF1	6.87466368044424	3.15932117559912	0.980012565530088	3.22375578306003	0.00126521249661643	0.0460519338626079
7130	KMT2B	876.400832650974	0.685211937022811	0.347993954560565	1.96903402499642	0.0489491840025618	0.245659016314229
7139	KNL1	438.294471566014	-1.29844	0.390428921385189	-3.32569	0.000882010292930575	0.0393080665625007
7141	KNSTRN	88.9606841002597	-0.549148	0.279740533523295	-1.96306	0.0496391199134318	0.247409230299202
7144	KPNA2	514.160605699632	-0.919153	0.274094750949303	-3.35341	0.000798212030596655	0.0372133572351031
7148	KPNA6	1237.23482386553	-0.638338	0.2634802919264	-2.42272	0.0154049118434803	0.144892088818721
7151	KRAS	434.326942973028	-1.00776	0.311616028707655	-3.23399	0.00122075671871956	0.0454859734756417
7165	KRT17	148.197635753705	3.41736849184603	1.0653710181045	3.20767923453199	0.00133810651351728	0.0470518060680674
7177	KRTAP26-1	10.0600650320171	4.97035962701925	1.22861674302537	4.04549234351157	5.221327229179e-05	0.00867540626778308
7179	KRTCAP3	28.7267663382139	0.954425926976738	0.397999017173477	2.39806101471032	0.0164821195081996	0.149148604754785
7180	KSR1	1777.64060090773	0.779379684798256	0.274366146043054	2.84065543813832	0.00450209266193563	0.079597932145683
7181	KSR2	9.85066127989604	1.55240082658938	0.729457030231986	2.12815938739486	0.0333238707973728	0.203708662876768
7182	KTN1	1738.38918508419	-0.755528	0.359247290241734	-2.10309	0.0354581786984056	0.210058645657279
7185	KYAT1	77.2725379463423	1.12172109565837	0.456742968650098	2.45591322177026	0.0140527087042357	0.138603829659717
7197	LACTB	102.310720322624	-0.901555	0.338062267101085	-2.66683	0.00765698237041307	0.103523616238711
7200	LAG3	15.3485616413739	1.90817148633067	0.723862189044341	2.63609774790128	0.00838655688657981	0.108100445918007
7205	LAMA3	350.909759750905	1.31667535572168	0.538927172123964	2.44314152974053	0.014560026127427	0.140756093791421
7211	LAMB3	51.2702486814922	1.45132384282651	0.687325000519419	2.11155398352996	0.0347247230174529	0.208063542485359
7212	LAMB4	130.296769541609	1.52576995218926	0.757265405763456	2.01484174580908	0.0439212334029694	0.23501249031942
7217	LAMP2	1055.59081665525	-0.73009	0.310119250275368	-2.35422	0.0185615301005715	0.156963480668578
7221	LAMTOR3	164.289684389416	-0.789128	0.292885683869111	-2.69432	0.00705318891879243	0.0999861625244753
7223	LAMTOR5	155.209088033581	-0.659243	0.289794587051203	-2.27486	0.0229140864972654	0.172011434769135
7224	LANCL1	250.693554576166	-0.583733	0.227574157394034	-2.56502	0.0103168986799227	0.119991111337852
7230	LARGE1	130.412695908651	1.34994596955012	0.574049666007144	2.35161877009666	0.0186919212011935	0.157442698082699
7233	LARP1B	672.809644523633	-0.727701	0.370943873212306	-1.96175	0.0497910274604881	0.247524949952152
7237	LARP7	365.214228177092	-0.935411	0.412342668557551	-2.26853	0.023296971592935	0.173247416254893
7242	LAT	55.0254257231409	1.7434349630768	0.406903588446238	4.2846389478503	1.8303618831049e-05	0.00406976985660802
7247	LAYN	72.2465027805283	1.24545220344277	0.547285830651641	2.27568874195013	0.0228646456512533	0.171955585088985
7249	LBHD1	36.5019479686197	1.19859966399275	0.405021420360124	2.95934882388942	0.00308289920716154	0.0680646007447121
7251	LBR	309.800232748373	-1.02797	0.294040254967113	-3.49602	0.00047224535605461	0.0277938583192697
7252	LBX2	42.5019260278461	0.85162436677556	0.42377608318587	2.00960932097254	0.0444725539618042	0.236118351089837
7256	LCAT	178.832917863186	0.892689265629246	0.450161907527861	1.98304043656558	0.0473629129436039	0.242384746927564
7257	LCLAT1	145.252122056351	-0.744643	0.276307700085396	-2.69498	0.0070393249851436	0.0999649228195795
7261	LCN2	8.01282110896923	3.68335337181574	1.18359572523285	3.11200293587669	0.00185822651086475	0.0540885796550171
7264	LCP1	1134.73592282612	-0.935952	0.468890223763328	-1.9961	0.0459230822247337	0.238844200316545
7272	LDC1P	6.93279833697762	2.07296037769286	0.924674758136035	2.24182650110569	0.0249725877565735	0.177683219182076
7276	LDHB	933.588469382129	-0.723287	0.305346336574167	-2.36874	0.0178486016626392	0.154446275639149
7277	LDHD	50.3339162901682	1.62674640132401	0.467795594188616	3.47747268579042	0.000506164619360515	0.0288969177429308
7280	LDLRAD2	990.900624067713	1.03559178099671	0.47002018890403	2.20329212541156	0.0275741656401053	0.186919554765138
7287	LEFTY2	11.8180993704371	4.5502712050322	1.29956651989586	3.50137613994305	0.000462862066806426	0.0275453755914449
7288	LEKR1	8.4891513187559	2.8761891876123	0.62585731451826	4.59559890232519	4.31508055618843e-06	0.00160489614286164
7296	LEO1	229.233341771207	-0.827087	0.407097377707168	-2.03167	0.0421872326138593	0.229272590422185
7297	LEP	8688.42283665469	-2.33527	0.848209617426154	-2.75318	0.00590192917937838	0.0915058937413189
7300	LEPROTL1	202.093425583836	-0.771248	0.336413487901073	-2.29256	0.0218733794841857	0.1685915036656
7308	LGALS14	545.909806446542	-2.18392	0.797008263543692	-2.74014	0.00614123075969194	0.0927806620533666
7313	LGALS3BP	1503.11581789389	1.08752189475772	0.406658261401847	2.67428944148036	0.00748877863908715	0.102674568258155
7314	LGALS8	1440.64218014431	-0.746623	0.279668436114666	-2.66967	0.00759249920284422	0.103366878281373
7315	LGALS9	104.410798438516	1.21705781681143	0.471990379191886	2.57856488281647	0.00992116662337264	0.117514409060632
7321	LGR4	1236.08056027676	-0.840472	0.380161084234083	-2.21083	0.0270474926223633	0.185416725564029
7336	LIF	86.2760763957879	2.68827422856492	0.692241962016842	3.88343148215496	0.000102992564134826	0.0123930346584824
7348	LIMK1	274.292037426583	0.771321458775314	0.295763013688022	2.60790370356762	0.00910985781069253	0.113504405248429
7350	LIMS1	776.268143461241	-0.968372	0.40280999958657	-2.40404	0.0162148746457328	0.148142686803533
7354	LIN28B	1531.02513091956	-1.50732	0.719001349338585	-2.09641	0.0360457894688961	0.211578958213986
7357	LIN54	222.772394671338	-0.653293	0.172662162219572	-3.78365	0.000154544600632715	0.0153464288861302
7359	LIN7B	18.0983303517334	1.36729870896611	0.512673502812061	2.66699702923274	0.00765323483664136	0.103523616238711
7360	LIN7C	412.079243038383	-0.861941	0.312865536984558	-2.75499	0.00586943871848289	0.0913738496387261
7367	LINC00473	5.87758186197186	3.18797148116992	1.53889644794352	2.07159584092232	0.0383031481260368	0.218435795390635
7370	LINC00597	22.5834728191659	-1.21304	0.396156431701844	-3.06203	0.00219842033676205	0.0587397726440152
7375	LINC00680	54.9062196107115	0.58122777759306	0.295529010164213	1.96673679267594	0.0492135628562361	0.246403761490947
7376	LINC00685_2	7.68823704649641	2.16870599313826	0.799094657661937	2.71395381303593	0.00664854350289842	0.0967990077546548
7377	LINC00842	24.9108548877531	1.38005713865373	0.679335665394649	2.03148047269388	0.0422062784505777	0.229315174498012
7380	LINC00933	7.06806970287878	2.18887582174196	0.679114372517183	3.2231328187456	0.00126796745257264	0.046070234830952
7383	LINC01000	1728.76964968218	1.12676898467047	0.30716160860574	3.66832622665661	0.000244143544938998	0.0194326862072846
7392	LINC01599	14.8131298111973	1.21073121157821	0.485160178607439	2.49552882731098	0.0125769535525602	0.131987811821203
7408	LINC02897	3.79657877440895	1.72890028710559	0.827800118003027	2.08854800755086	0.0367484295866774	0.213257465796006
7415	LINC02908	5.98273571927529	1.74315228582777	0.72846827298052	2.39290076243908	0.0167157615732774	0.150113221712438
7418	LINGO1	68.9464392882436	-1.16054	0.491266216993535	-2.36234	0.01815997420318	0.155561320058731
7419	LINGO2	212.272895008889	0.816509426344463	0.40241440655588	2.02902632968007	0.0424556085940581	0.229708691549039
7425	LIPE	46.7510162974072	1.11727268888456	0.458433443055182	2.43715354062873	0.0148033922482615	0.142034799169998
7426	LIPG	995.012055636639	-1.34245	0.446411078735668	-3.00721	0.00263658414125798	0.0631545259877906
7430	LIPM	3.76832496789521	3.72516590685956	1.45374365951765	2.56246407849893	0.0103932338361205	0.120152204937768
7439	LLGL2	264.073968686547	1.51931838569759	0.452140877768276	3.36027654300316	0.000778644903160584	0.037032256126095
7441	LMAN1	2752.04362795237	-0.92189	0.422844665016581	-2.18021	0.0292419157678357	0.192348627916666
7447	LMBRD1	381.041655553376	-0.88122	0.286840304641544	-3.07216	0.00212513404378408	0.0580113618403118
7449	LMCD1	601.700948002487	1.1713208024623	0.594733356229758	1.96948899904951	0.0488969646266551	0.245577291530286
7450	LMF1	80.2220858119047	1.13070336887894	0.534219556417162	2.11655180963834	0.0342979037118618	0.206413038637789
7451	LMF2	514.697043608228	0.816609119726659	0.416284574959594	1.96166076969324	0.049801992075462	0.247524949952152
7455	LMNB1	423.571974554812	-0.876891	0.279863136092632	-3.13328	0.00172862050595171	0.0520775568037529
7457	LMNTD2	6.60028002500515	2.15030377663179	0.860795662487541	2.49804206775138	0.0124881373183537	0.131857824463416
7458	LMNTD2_1	30.5539122022211	1.75091704712512	0.715431895012208	2.44735670765034	0.0143908335147985	0.139688071939092
7472	LOC100101148	12.0058980470047	1.59641111609728	0.550249859925994	2.90124765558684	0.0037168000229053	0.0738881061890679
7475	LOC100128079	22.5294450304898	1.21469643801178	0.357305300292141	3.39960374788344	0.000674835728355369	0.0341694050971224
7482	LOC100128770	11.1292051291202	1.48804210914779	0.625203144307894	2.38009377063365	0.0173082330134389	0.15261253213207
7490	LOC100129203	12.8402732165425	1.56051132651112	0.489352226965379	3.18893271660032	0.00142799110503156	0.0479654943259864
7491	LOC100129434	23.9510402165592	-1.18746	0.569856455283552	-2.08379	0.037179091515568	0.215083567885311
7499	LOC100129917	527.384852959599	0.732636899777429	0.292198717272578	2.50732414781269	0.0121649095892567	0.130115019877784
7502	LOC100130027	74.2350834963443	0.8601611630528	0.349319298590374	2.46239233424506	0.0138013602854336	0.137717378536014
7506	LOC100130283	148.858794015689	0.823705702734976	0.329840750705447	2.49728300997762	0.012514903188846	0.131972991495672
7508	LOC100130373	14.0451475772674	1.66465008906965	0.579320111042136	2.87345468824675	0.00406009314423078	0.0769724424081416
7512	LOC100130701	238.338062703205	0.790461324826211	0.296019072782112	2.67030538741009	0.00757822876018233	0.103366878281373
7513	LOC100130872	12.6722514129795	1.5191638937568	0.745820963278424	2.03690157364171	0.0416599064130427	0.228285417323263
7514	LOC100130987	15.6740868437008	1.68035708489682	0.515660957542031	3.2586471019766	0.00111944823468212	0.0440325214946087
7526	LOC100132356	95.7252954611105	0.568923805423126	0.283259657870224	2.00848864148448	0.0445913918604059	0.236425415940668
7529	LOC100133091_1	5.17433706978789	2.25573440959694	0.692925014677097	3.25538025301065	0.00113240638622044	0.0440592498126847
7538	LOC100233156	55.6545368589053	1.65086312125993	0.485469297209392	3.40055103535802	0.00067250181008036	0.0341694050971224
7541	LOC100270746	10.9210153966815	1.89774496565362	0.639217781840518	2.96885509065376	0.00298911520612005	0.0674893384728386
7549	LOC100287837	68.3141060109602	0.951436070266812	0.470399003667761	2.0226149776006	0.0431128587912941	0.232055169910987
7574	LOC100499194	7.06936659083045	1.20421093764731	0.517561682893916	2.3267003285754	0.0199812203637014	0.162003901609146
7578	LOC100505502	87.7814692182244	2.53935095357744	0.722411642261237	3.51510247762475	0.000439584324983308	0.0267708556089523
7582	LOC100505716	61.9375567220078	0.684777137248501	0.332294837221618	2.06075165950232	0.0393267384206136	0.22229006939267
7592	LOC100506023	31.0000536549548	0.818266730892188	0.289289757852088	2.82853681709175	0.00467613221148424	0.0809477162270791
7606	LOC100506476	4.15136549605064	2.21518956660575	0.97247609221171	2.27788588773193	0.02273337730463	0.17159924949945
7610	LOC100506606	109.098008208531	-0.715683	0.346738919146769	-2.06404	0.0390138886621912	0.221439541196943
7622	LOC100507071	8.48635940092589	1.0089274678402	0.479288729101437	2.10505152026363	0.0352868236064053	0.20965067199902
7623	LOC100507103	44.1704185860537	0.781838481151392	0.329962983088941	2.36947330828515	0.0178134408246389	0.154362377018159
7624	LOC100507156	63.411444454996	1.00556161915807	0.450625647152319	2.23147889054388	0.0256494242801536	0.180142182032134
7625	LOC100507283	15.3740712440698	1.21116022352613	0.442088207668765	2.73963476635774	0.00615074926807035	0.092787409312424
7626	LOC100507291	25.9595961779298	0.968610083980574	0.376237102956361	2.57446720796413	0.0100394602752934	0.118094996774814
7631	LOC100507403	4.43994996869521	4.27709177775357	1.56607461549668	2.73109067437191	0.00631251013030958	0.0938384813120747
7633	LOC100507472	19.3411212901113	1.26037551357675	0.621688782589429	2.02734157165759	0.0426274928246681	0.230319068468413
7635	LOC100507507	20.087326466411	1.73603781075959	0.522679857449249	3.32141708928999	0.000895615874075655	0.0398276485219383
7637	LOC100507516	5.76953967684554	2.77039151718952	1.23319918965087	2.24650773406188	0.0246715047146848	0.17685165269379
7648	LOC100996506	38.1734475285832	0.760030735483614	0.325752617106787	2.33315312163544	0.0196401102268697	0.161025288497333
7653	LOC100996740	18.5617522700932	1.17581829079404	0.493133614316259	2.38438073710376	0.0171078922556481	0.151694427386882
7655	LOC100996842	52.1570115602503	0.686595579444231	0.32107844912007	2.13840443457316	0.0324839328756478	0.201454047118814
7671	LOC101926969	4.52980840134105	2.84346851363635	0.853236616213654	3.33256737885278	0.000860486315858723	0.0388567507223091
7673	LOC101926984	11.1192937507289	1.95681403270607	0.950867757650404	2.05792447683931	0.0395973837068189	0.222967359087522
7689	LOC101927088	19.9939989976622	1.49859728062767	0.69950232416086	2.14237641372447	0.0321632043041182	0.200833488170037
7693	LOC101927157	23.4389188180207	0.867038770024266	0.339530307787031	2.55364175197024	0.0106602876424597	0.121681848088052
7707	LOC101927263	28.608148391753	0.862956015121996	0.399335349656815	2.16098077934651	0.0306968241768279	0.196352168655782
7713	LOC101927325	14.1787093400491	1.51972488702668	0.512363463306273	2.96610706239652	0.00301595479702163	0.0676651914955627
7722	LOC101927378	9.13677573876132	-1.33732	0.627851493489401	-2.13	0.0331715441364731	0.203559937101854
7723	LOC101927385	104.536270169552	0.705005080130234	0.32146424271549	2.19310575314653	0.0282997606199071	0.189168294642971
7728	LOC101927414	7.41591605929417	2.03133812878101	0.977502763566175	2.0780893972823	0.0377011260343028	0.216876893745135
7735	LOC101927476	12.4558742481623	-1.68964	0.713557572564728	-2.36792	0.0178886093424646	0.154527239907601
7736	LOC101927479	16.3455785760833	2.04302875874348	0.768993329776612	2.65675745111726	0.00788961838965867	0.105003275067572
7750	LOC101927556	471.289142454897	-0.730579	0.344279654800538	-2.12205	0.0338335040310641	0.205103788993266
7753	LOC101927583	11.6533320632703	1.67054248570261	0.765303779692086	2.18284886346012	0.029046941890907	0.191727007670062
7761	LOC101927673	34.1194043569418	1.0266460232169	0.450134575591702	2.28075353213508	0.0225630354851565	0.170641678080821
7766	LOC101927727	19.8360761846898	1.90479846812817	0.671341708465711	2.83730095137603	0.0045496705169873	0.0800241273392023
7770	LOC101927756	14.0834905022726	1.24486029532186	0.569275607686864	2.18674448459174	0.0287611822061607	0.190444893843679
7775	LOC101927789	12.5730225889047	1.49521046401851	0.609055370191331	2.45496639090268	0.0140897760714655	0.138640722188873
7776	LOC101927790	10.2685418168524	3.71377989866455	1.21560081226215	3.05509823718649	0.00224986814883767	0.0593777613347649
7781	LOC101927834	29.3136607696498	1.69681447496827	0.845496164991412	2.00688606906396	0.0447617955204682	0.236662519815636
7786	LOC101927864	187.197541593015	1.14475590170098	0.346158902410808	3.30702429932723	0.000942927122558024	0.0405331845434417
7787	LOC101927872	4.53882828105207	3.63321280737265	1.00771228296543	3.60540688923733	0.000311664223377037	0.0223698363277216
7791	LOC101927897	25.2359357532754	1.20715111350758	0.448167397211842	2.69352728694136	0.00707003579878028	0.10001704861677
7793	LOC101927911	29.6126859466977	1.18881782815619	0.543830963491761	2.18600614522421	0.028815155738844	0.190696481977934
7798	LOC101927954	23.5212776253895	1.27873469535732	0.390795022681259	3.27213659627462	0.00106737993014906	0.0430928242640349
7811	LOC101928034	28.0438232790479	1.43122376404042	0.641326134663886	2.23166293510012	0.0256372487018721	0.180142182032134
7815	LOC101928053	10.3347578118564	-1.26441	0.501694983066929	-2.52028	0.0117262436220807	0.127320615463525
7817	LOC101928059	29.1864259144359	0.714183887362797	0.36425775563842	1.96065526761695	0.0499192505467286	0.247642563420402
7828	LOC101928126	23.0875129944816	-1.10996	0.451180849326329	-2.46012	0.0138890084981871	0.138053235101514
7840	LOC101928236	27.7885768619538	0.963348991608143	0.396322381902025	2.43072063451186	0.0150688282973282	0.1431989745274
7848	LOC101928317	39.4469759386318	-0.97754	0.469502663897754	-2.08208	0.0373356107903594	0.215684059397795
7850	LOC101928331	10.0929739044267	2.38083023917415	1.0310832003575	2.30905734701978	0.0209403992016338	0.165388728211823
7857	LOC101928373	6.23932898285096	1.40281782552617	0.697385971724991	2.01153720092231	0.0442687450381404	0.235946182516988
7862	LOC101928409	54.0541299564884	1.56017530483788	0.672001954118362	2.3216826904689	0.0202500276684857	0.163148706572093
7863	LOC101928415	79.6279764196478	0.846932317244865	0.260311224701835	3.25353744624326	0.00113977702155484	0.0440742509507105
7864	LOC101928419	17.1779855677477	1.2129071668133	0.547997802916154	2.21334311991554	0.0268739989271341	0.184598563483363
7869	LOC101928451	1268.83804212783	0.801658284386857	0.293710046984575	2.72942070799832	0.00634457048137399	0.0941149628477059
7870	LOC101928462	18.7611236910395	1.15609039157217	0.583701292451501	1.98061989329623	0.0476339163108812	0.242637210237465
7873	LOC101928474	20.0784619025255	1.71403758500185	0.825875199319961	2.07541961111463	0.0379476621895293	0.217524053110117
7880	LOC101928512	8.11626063933023	2.3616000618145	0.712800957925992	3.31312694736825	0.00092259093692966	0.0402268009537599
7885	LOC101928556	4.19451492460765	1.37840463898869	0.614681051079433	2.2424713378883	0.0249309257307128	0.177572081040202
7892	LOC101928595	24.0361974079741	1.0335077188918	0.436864085465843	2.36574200827183	0.0179939786452446	0.155113707192214
7904	LOC101928762	28.8008714311848	1.70789519572938	0.478746948964393	3.56742784350655	0.000360502605433288	0.0243380900882619
7908	LOC101928819	3.85279759746248	4.72663868648399	1.81468501152827	2.60466067469382	0.00919652893460832	0.113651146841646
7913	LOC101928855	36.9274053787145	1.19884252217917	0.395416693419209	3.03184600481242	0.00243063171672219	0.061059482456859
7921	LOC101928953	55.4379920930679	1.81152369787361	0.461567300198567	3.92472278060921	8.68296714369059e-05	0.0114905613811949
7931	LOC101929057	92.7219633218302	0.578958561677222	0.236908320556168	2.44380847543917	0.0145331394116697	0.14062909167697
7935	LOC101929107	15.900856385715	1.93660266990939	0.586589871632272	3.3014594413649	0.000961832398166108	0.0409900907018456
7946	LOC101929200	43.8882377486151	0.862501691896747	0.279760558427537	3.0829996077526	0.00204925425062921	0.0572505860561274
7949	LOC101929240	63.2653878593481	1.89144442301974	0.393196962908766	4.81042480345562	1.50609857701549e-06	0.00085559553401563
7953	LOC101929278	25.5612855424877	-1.4054	0.618140303582729	-2.27359	0.0229904561789928	0.172331539610655
7955	LOC101929285	75.1127566547598	1.54588180052462	0.514127343969543	3.00680720186748	0.00264007146500917	0.0631640957757047
7961	LOC101929314	67.2034449140042	0.744295311192486	0.366240692316725	2.03225727453797	0.0421276173737025	0.229253136737552
7973	LOC101929452	5.33838143360479	-2.30132	0.99578109060268	-2.31107	0.0208290624894536	0.165109471688015
7979	LOC101929523	8.21936360227983	2.17899333035232	1.01599837331173	2.14468190854452	0.0319782883506951	0.200327158991864
7982	LOC101929532	43.0819558979717	1.13537787725417	0.49069247013506	2.31382779715707	0.0206771699501763	0.164746644816318
7991	LOC101929599_1	6.03562568640183	1.40493193324652	0.700973501866342	2.00425826298125	0.0450424022775878	0.236987354191857
8007	LOC101929732	14.0924739240422	2.36808963644397	0.677089709374904	3.4974532970383	0.000469722949272985	0.0277938583192697
8008	LOC101929767	19.7910625641133	0.783787972856152	0.35051703745082	2.2360909431289	0.0253458145970665	0.179028491976586
8015	LOC101929918	121.75368269426	0.710873257394937	0.35856623021342	1.98254380221981	0.0474184100240976	0.242483219473314
8025	LOC101930112	24.0371852152502	1.26957972579072	0.43039793242766	2.94978119116339	0.00317999053175962	0.0688523799648167
8028	LOC101930370	35.9869401486106	1.62593624459445	0.536660968307773	3.02972703552753	0.00244774853964258	0.0611197049877266
8045	LOC102723370	4.1078964942339	-2.9365	0.898898554960023	-3.26678	0.00108778001821518	0.0434602110402532
8047	LOC102723382	25.529899442553	-1.27016	0.611409938977912	-2.07743	0.0377615564456305	0.216919516611013
8048	LOC102723401	16.4579423674684	1.92290985603349	0.600557993332872	3.20187205462384	0.00136537627782405	0.04745833663124
8065	LOC102723546	18.6266219363108	-1.44956	0.62736756745464	-2.31055	0.0208578280176645	0.165119090529932
8069	LOC102723575	4.10476737025674	1.78912213409821	0.700751888722955	2.55314636020274	0.0106754626069964	0.121681848088052
8080	LOC102723686	6.61284405296727	-1.78168	0.860546439422282	-2.0704	0.0384144806665915	0.218815640350503
8082	LOC102723696	95.7908855694624	1.0468750220212	0.267183906809176	3.91818142987512	8.92195437323846e-05	0.011699198631985
8084	LOC102723704	292.996196644023	-1.29667	0.474564464764548	-2.73234	0.00628867680473877	0.0938301770370067
8096	LOC102723765	3.92034907507256	3.90433609916115	1.76521973534432	2.2118130796898	0.0269795829867043	0.185075234599605
8100	LOC102723798	43.7493824194663	1.25354662443695	0.386880809987425	3.24013647634187	0.00119472502153485	0.0449535414474983
8102	LOC102723814	5.08753362726526	1.97459982908394	0.921415624123194	2.14300667080932	0.0321125627234346	0.200639762697183
8114	LOC102724036	3.83409584728079	-2.02632	0.894391994635889	-2.26558	0.0234771596439111	0.17394015852077
8118	LOC102724064	32.695299923417	1.11546691607141	0.507975386061875	2.19590741338704	0.0280985710119001	0.188527084632373
8120	LOC102724081	8.64365458118411	1.84137629089098	0.830494091079289	2.21720577023971	0.0266090334659571	0.183703809847998
8129	LOC102724149	5.34387274947659	1.3282191028275	0.594832781970601	2.23292855250393	0.0255536563427675	0.179799249487699
8131	LOC102724159	72.6226920822981	1.42247953110468	0.533000441627225	2.66881492023143	0.0076119382164539	0.103392966902909
8137	LOC102724288	9.05910852101561	-1.30048	0.57624523520742	-2.25681	0.0240198090601541	0.175517477596948
8159	LOC102724584	58.5273230424222	1.10352721920373	0.341686682832224	3.22964655823473	0.00123943337538655	0.0457841050013694
8169	LOC102724687	443.009222020617	-1.35847	0.609619150293248	-2.22839	0.0258542431327689	0.180466277163598
8179	LOC102724770	8.40982646994846	2.41563774838778	0.99875182600367	2.41865665272776	0.0155779363639746	0.14543765009987
8180	LOC102724775	5.98870111978354	2.07485667987272	0.6751764755412	3.07305831147269	0.00211877081820223	0.0580113618403118
8189	LOC102724838	16.3618160725283	-1.305	0.629392975235994	-2.07343	0.0381324250863239	0.217793945373963
8209	LOC102725180	56.6044798551773	1.28415503128805	0.365310545837494	3.51524215744733	0.000439353167656651	0.0267708556089523
8218	LOC105369149	29.7457608109927	0.596688585631957	0.279369347361127	2.13584128419302	0.0326923528109078	0.201918710477032
8219	LOC105369151	35.6806077798323	1.22350381734609	0.513292625518894	2.38363801955899	0.0171424549262173	0.151869232555522
8220	LOC105369161	256.731925898482	0.556962266774067	0.22911421730714	2.43093716889437	0.0150598258773491	0.1431989745274
8225	LOC105369212	14.8343095915182	1.09073672103253	0.453683297693143	2.40418090456191	0.0162087499617699	0.148142686803533
8228	LOC105369250	22.1705088471742	1.35289134195135	0.614759092839725	2.20068537043025	0.0277583051983196	0.187648344724662
8234	LOC105369309	12.2340878357708	-2.38958	0.66783058122913	-3.57813	0.000346062437204789	0.0240026260339511
8236	LOC105369325	4.73410581975989	-2.42046	1.07768829937388	-2.24597	0.0247059331413142	0.176955381070982
8242	LOC105369352	70.646552877686	0.780868380289338	0.297928903130699	2.62098900806136	0.00876750887746984	0.11109046417864
8245	LOC105369372	19.4118233562292	1.02252716433711	0.469328679261671	2.17870164240913	0.0293538396775621	0.192556814008646
8246	LOC105369373	25.4296104828514	-2.67973	0.861280161400625	-3.11134	0.00186241345949606	0.0540885796550171
8247	LOC105369380	19.2415839112422	0.772424739490962	0.390459113776897	1.97824743292409	0.0479008001076991	0.243141133251388
8251	LOC105369388	21.078785124352	1.07051336124385	0.507282813367133	2.11028904002922	0.0348334670505113	0.208318759451482
8262	LOC105369464	4.41705244768559	2.78474134734529	1.3833255851163	2.0130773097146	0.0441064968739088	0.235572454321848
8267	LOC105369507	7.92583115063731	1.76661979038006	0.804074363877262	2.19708508285401	0.0280143702709663	0.188321379646036
8275	LOC105369592	3.56370486521141	-1.80299	0.856226047024601	-2.10574	0.035226732600794	0.209598034346085
8280	LOC105369621	8.44822719535881	1.72649773906722	0.696631593007869	2.4783511922172	0.0131991156197309	0.134743815072281
8281	LOC105369625	4.73901806954646	2.74946910383315	0.73697808261066	3.73073388301247	0.00019092280961031	0.0175924188891374
8287	LOC105369663	73.541271152138	-1.0052	0.38288292391932	-2.62535	0.00865589154837339	0.110114998453685
8294	LOC105369689	12.7213592805631	-1.82226	0.635818006255595	-2.866	0.00415690614426879	0.0770930843945262
8324	LOC105369867	7.73998319386283	-2.01798	0.960630971702269	-2.10069	0.03566852393113	0.210572965522423
8336	LOC105369958	11.8778724441946	1.76271025458405	0.880296854969568	2.00240435329624	0.0452412606639651	0.23766184595328
8342	LOC105370002	3.93834224148267	-2.69251	0.848268609020554	-3.17413	0.00150287622471969	0.0484997945541001
8368	LOC105370156	5.3191062352208	1.39047793487818	0.629066732971911	2.21038224086198	0.0270786452615895	0.18550595025823
8387	LOC105370322	17.5454022167566	0.784441911612613	0.378856191197986	2.07055323322583	0.038400566436129	0.218815640350503
8417	LOC105370519	5.81555054081697	-1.4151	0.689022050793659	-2.05378	0.0399967938531034	0.22421880379805
8420	LOC105370542	13.5845381369071	1.65030769507519	0.813440249069543	2.02880014477142	0.0424786505571657	0.229757608619086
8440	LOC105370664	15.0301125603035	0.996095651032518	0.435456121586033	2.28747651406186	0.0221680247491709	0.169648003841766
8448	LOC105370689	11.8347938958253	1.24336083818353	0.621558648025187	2.00039182486468	0.0454579704649278	0.237928215516213
8459	LOC105370792	15.8163237540316	1.03388574309515	0.432938549614938	2.38806579828638	0.0169373090871891	0.150967143654702
8464	LOC105370841	31.1158129298063	1.91063789959835	0.655233698878907	2.91596403369884	0.00354591374506751	0.0728997101196995
8465	LOC105370842	17.886937897434	4.13455194233298	1.12626042170529	3.67104433632923	0.000241561428476817	0.0193738057395359
8471	LOC105370869	8.92793334626264	2.17289225286381	0.811134895127349	2.67882970627551	0.00738799571073773	0.102045131842573
8474	LOC105370884	13.3976624584357	1.54089782903686	0.536599424548057	2.87159799012953	0.00408402142099106	0.0770254280613037
8498	LOC105371022	6.75086953210636	3.04960497147728	1.08235365201487	2.81756796015815	0.00483888729908134	0.0822128559717673
8501	LOC105371036	37.6292422348513	0.860896713482646	0.418135414242759	2.05889452114867	0.0395043440619056	0.222892496873841
8502	LOC105371038	13.5564065575797	1.53930244954184	0.576591865599713	2.66965689490054	0.00759287904183835	0.103366878281373
8504	LOC105371049	55.5156784464066	1.52250985517817	0.506982064094914	3.00308425682913	0.00267258427539762	0.0632329971509262
8510	LOC105371060	7.74757828464376	1.14493134682723	0.507820861065585	2.25459691518928	0.0241586412639044	0.175725955317028
8512	LOC105371064	46.6130970901471	2.89819264614728	0.695171504729354	4.16903257171855	3.05895276190998e-05	0.00619957029383215
8515	LOC105371080	3.88001	5.16566597840972	1.19841702134713	4.3104077181773	1.62953820918256e-05	0.00377025614136503
8517	LOC105371082	55.222100976914	0.822185271576968	0.416720058890661	1.97299182997258	0.0484964931708778	0.244655712722071
8527	LOC105371159	28.2413924391041	1.60496243700303	0.507744438691907	3.16096507356707	0.0015724735233188	0.0496044360378877
8539	LOC105371344	23.2245712389774	1.13369122555167	0.42986808913047	2.63730026540208	0.00835688230810396	0.108100445918007
8544	LOC105371361	31.4080756751338	-1.45259	0.463377189536952	-3.13479	0.00171976710774313	0.0518872506725566
8562	LOC105371452	7.24216372152562	1.0835981949026	0.506704926027739	2.13851916419553	0.0324746304288147	0.201454047118814
8563	LOC105371464	3.91925007903838	2.85506900355549	1.2558615192054	2.27339476518234	0.023002401325338	0.172357919967441
8567	LOC105371492	90.6728514309718	0.976366681684477	0.309653175263471	3.15309759331138	0.00161547788187415	0.0499811568848391
8568	LOC105371493	36.5889447946303	1.53187476715673	0.351020068502216	4.3640660595081	1.27666997355761e-05	0.0032644451223868
8572	LOC105371517	5.5124784655879	2.34657516282545	1.13564773755159	2.06628788596416	0.0388013045794011	0.220439675282243
8577	LOC105371532	10.4297387850496	1.52802904484977	0.667511014622014	2.28914431579086	0.0220709687066939	0.169475876825875
8578	LOC105371553	21.1977446740403	3.73642180784664	1.00524720833254	3.71691836284178	0.000201667571449867	0.0179250552580593
8589	LOC105371622	231.701237869581	-0.979269	0.322611598268867	-3.03544	0.00240183065773622	0.0607275338906433
8597	LOC105371686	25.0776563771838	0.855375463499336	0.413584847709738	2.0681982626686	0.0386213835714179	0.219699394420725
8623	LOC105371870	22.7963774481861	1.29993023761595	0.399348914881409	3.25512400103046	0.00113342866754891	0.0440592498126847
8630	LOC105371903	71.6790428636152	0.770544061986214	0.312918075059422	2.4624466382771	0.0137992705190871	0.137717378536014
8633	LOC105371925	65.9488907685355	1.29541455883728	0.483234461998688	2.68071642382327	0.007346474202033	0.101884390696127
8634	LOC105371926	5.8767044755236	1.90300458408819	0.764241027504959	2.49005813035317	0.0127722203444792	0.132556336563504
8637	LOC105371934	9.05975077281751	1.10885118136605	0.562033921930141	1.97292572227317	0.0485040255481826	0.244655712722071
8647	LOC105371967	21.8856567808642	2.28798594869566	0.794097955713115	2.88123893561847	0.00396115230478502	0.0757823565045838
8664	LOC105372118	20.6062129037082	0.701623232100595	0.32874236324357	2.13426473295975	0.0328211164305698	0.202259504288061
8682	LOC105372235	8.38432255286467	1.38090275177896	0.659838076421923	2.09279033921037	0.0363678745934657	0.212446103858522
8694	LOC105372282	41.3446457699255	1.20350468268414	0.481298938354155	2.5005346714448	0.012400599410559	0.131586916004758
8704	LOC105372325	11.4637723881726	-1.3036	0.637967371758223	-2.04337	0.0410161092670282	0.226702386156803
8707	LOC105372358	3.9333011796598	2.69262029987652	1.03958845589743	2.59008291656346	0.00959528171864006	0.115323785450353
8715	LOC105372424	3.53043122366763	4.30717429657067	1.35732237115594	3.17328763461147	0.00150723121209813	0.0484997945541001
8717	LOC105372427	6.01377657474911	2.14515707000607	0.840209838915548	2.55312062612217	0.0106762514243596	0.121681848088052
8718	LOC105372431	4.18189717044475	2.70858630526709	0.915415569803378	2.95885977321629	0.00308779573186805	0.0680646007447121
8719	LOC105372432	54.4399287440955	1.09567512087693	0.440001594460101	2.4901617054851	0.012768498638314	0.132556336563504
8721	LOC105372435	17.7738372734273	1.31519525388843	0.493594741653755	2.66452444262668	0.0077097263342965	0.10396456949214
8723	LOC105372446	5.0217299886215	2.20599448863445	1.10610213232586	1.99438589273468	0.0461098990097183	0.239275518554743
8732	LOC105372484	5.20305429892972	1.29206070899764	0.584755285400846	2.20957508423706	0.0271346660946612	0.185776808340745
8733	LOC105372485	25.8428158723608	1.59446758523561	0.43403634170215	3.67358083192442	0.000239174969047658	0.0193738057395359
8746	LOC105372579	5.63166889690044	1.33863660824469	0.671613426859307	1.9931653458815	0.0462433444222814	0.239481988228402
8752	LOC105372633	4.95302194245741	-1.9243	0.872467171184334	-2.20558	0.0274134509416359	0.186438555836013
8770	LOC105372708	24.7343184409451	1.26174446618195	0.541751515235423	2.32900957486691	0.0198585584673115	0.161602122625013
8771	LOC105372709	22.3964175404978	1.29015476607856	0.548095221797063	2.35388800115512	0.0185782077513648	0.157031286828132
8777	LOC105372758	3.63487101866324	-1.66732	0.83179840837229	-2.00448	0.0450190253200966	0.236987354191857
8804	LOC105372862	6.37246187852387	2.22123053406372	0.802305167543474	2.76856067232467	0.0056304501105293	0.0892812545418089
8810	LOC105372952	36.1071913039069	1.24160840305157	0.482849855534783	2.57141715756842	0.0101283243969809	0.118730661240482
8813	LOC105372976	52.9359535649664	0.885275635765494	0.397273979854217	2.22837558123075	0.0258554800468358	0.180466277163598
8824	LOC105373027	18.3206401835488	1.53037591886394	0.436614377567847	3.50509739827826	0.000456440267311684	0.0273010003161632
8829	LOC105373046	14.427423704588	1.47498468395061	0.475656931271268	3.10094226948083	0.00192905896240607	0.0552672690966087
8830	LOC105373058	3.64213252863459	2.87551600610185	1.01697234722909	2.8275262488077	0.00469091695607879	0.0809477162270791
8833	LOC105373067	18.456124650369	1.35934267641532	0.459347366154547	2.95929132629004	0.00308347452317072	0.0680646007447121
8835	LOC105373069	7.60699106674189	1.46014662940169	0.709325967724679	2.05849876620962	0.0395422795832601	0.222892496873841
8841	LOC105373095	238.61412028156	0.691916491155948	0.271847249964724	2.54524	0.0109202657547043	0.122653267201979
8846	LOC105373137	39.3773318104368	2.66477570438052	0.978507797010957	2.72330553984403	0.00646322526219628	0.0950479769687183
8855	LOC105373184	20.3420019629135	1.28774343354539	0.451619438510597	2.85139062612597	0.00435284584703048	0.0784509380148506
8857	LOC105373195	70.4516207242956	0.843599969152124	0.395057940552389	2.1353828959179	0.032729746642726	0.202028433157485
8864	LOC105373234	8.91612230144307	2.90065294767047	1.0583083078955	2.7408392488561	0.00612824815216842	0.0927200336084277
8867	LOC105373247	4.66037052405165	2.29745562291365	0.945201858923043	2.43065076652658	0.0150717340710546	0.1431989745274
8874	LOC105373289	12.1732274089555	1.74736045660983	0.841750441872768	2.07586520860294	0.0379064192877503	0.217385397518985
8875	LOC105373302	26.6291168327871	0.809302765392509	0.368234771251235	2.19779018326422	0.0279640613272103	0.188168696878096
8878	LOC105373311	142.069587699792	0.868052509902486	0.391696944343381	2.2161329630938	0.0266823973144838	0.183961954656246
8882	LOC105373346	5.02703417366226	-1.55788	0.781556112465892	-1.99331	0.046227718371998	0.239461688279967
8890	LOC105373422	15.1713129814755	1.06756128391566	0.441899756909986	2.41584492234315	0.0156987458641005	0.146070235202479
8893	LOC105373449	22.8083022607087	-0.995066	0.441647647837672	-2.25308	0.024254263897722	0.175912504970608
8912	LOC105373618	11.4392373426874	1.23090495896689	0.61378726090004	2.00542604478615	0.0449175196742137	0.236934704088632
8921	LOC105373674	21.2093132548694	-0.910533	0.422162624425472	-2.15683	0.0310189804376271	0.19748654336511
8931	LOC105373754	4.10289334281299	5.16007743295173	1.77293790557572	2.91046709347449	0.00360888966984415	0.073126558846954
8935	LOC105373785	51.7697412459931	0.617598799516335	0.280225050788143	2.20393857643817	0.0275286641146972	0.186836878941687
8958	LOC105373924	8.0974350125099	-1.98211	0.614167850961186	-3.22731	0.00124960505551255	0.0458098942931267
8962	LOC105373943	62.6441650568385	-0.595021	0.246851270962621	-2.41044	0.0159331089675156	0.14674172930719
8971	LOC105373975	25.7851469766086	1.09437019970796	0.40701522041325	2.68876971872656	0.00717158732729294	0.100687707870353
8972	LOC105373976	9.69392718879434	1.76400126429901	0.606119015328682	2.91032160299811	0.00361057022073834	0.073126558846954
8974	LOC105373991	21.9432861298647	1.36290327924294	0.669129614499377	2.03683000977714	0.0416670798707372	0.228285417323263
8984	LOC105374052	4.26410097363641	2.40344024259314	1.08108282167836	2.22317864496436	0.0262037562213041	0.182011557644481
8996	LOC105374117	53.0910416367173	3.19697643281751	1.21795468493617	2.62487305345441	0.00866812784614542	0.110202127545526
9000	LOC105374127	16.543001496456	1.21940592938708	0.515888680843092	2.36369971792029	0.0180934713421568	0.155414010523101
9003	LOC105374140	36.5568430573994	-1.11425	0.492380751929966	-2.26298	0.0236371356489404	0.174348816487488
9010	LOC105374166	6.56393785550881	2.07641435063576	0.920202139175822	2.25647633518381	0.0240408157293293	0.175517477596948
9012	LOC105374181	12.2685708211289	1.78121331911889	0.551129510281582	3.2319323968133	0.00122956141349521	0.0455799228196144
9015	LOC105374200	16.6255750099942	-2.06809	0.568179623990225	-3.63986	0.000272786186754201	0.0207498255724597
9018	LOC105374254	4.54058052606629	1.91693982119472	0.95172854335451	2.01416657573196	0.0439920476226728	0.235264123021327
9029	LOC105374325	42.5186092155467	1.46289831425533	0.534973164346588	2.73452653656395	0.0062470059758753	0.0934811662344588
9034	LOC105374339	123.593645887771	1.10910846247579	0.55149420829165	2.01109720791347	0.0443151900494945	0.235987786111352
9055	LOC105374419	3.92122452915928	1.66592	0.697306418574084	2.38907343455495	0.0168909258104572	0.150816577205898
9056	LOC105374421	48.4422061928006	-1.18348	0.559017964725514	-2.11706	0.0342546750506251	0.206334992001056
9058	LOC105374438	6.02165482304871	-2.83504	0.948601117822847	-2.98865	0.00280209768701107	0.0649846487653815
9062	LOC105374458	16.2375356235599	3.99789586098326	1.25939763109623	3.1744508344861	0.00150120320656376	0.0484997945541001
9065	LOC105374480	408.954410649869	2.04444102224899	0.74722239489517	2.73605426739894	0.00621807707038555	0.0933213386293521
9068	LOC105374491	10.3999923867767	1.69406841237355	0.847787682872041	1.99822248730316	0.0456925446311192	0.23837649818014
9071	LOC105374497	4.25535312650659	2.90984509048211	1.17514657020351	2.47615502973232	0.013280589703811	0.135128615117505
9089	LOC105374618	9.56415957821423	3.25739102674401	0.790728170484376	4.11948271015642	3.79723914869752e-05	0.006961326970052
9094	LOC105374664	4.13432283383808	1.89917418315416	0.877857586961541	2.16341945591382	0.0305089324897209	0.195721130140063
9096	LOC105374689	27.3232111833001	1.40894998789073	0.71547609173258	1.96924817498632	0.0489245992367806	0.245655768774567
9101	LOC105374727	15.4944921154929	1.44993459743195	0.44299696760139	3.27301246616343	0.00106407784385948	0.0430928242640349
9112	LOC105374786	5.61025	2.81190850347472	1.40100346479907	2.00706748707292	0.0447424775733173	0.236621541168505
9119	LOC105374810	7.39385552419042	2.14128599134975	1.02648584985815	2.08603556653573	0.0369754014599772	0.214208103162077
9121	LOC105374817	3.50935030791289	-2.44642	1.08585220324021	-2.25299	0.0242597089447725	0.175912504970608
9136	LOC105374907	4.91996205058514	-1.97795	0.768252647014803	-2.57461	0.010035264454081	0.118094996774814
9140	LOC105374928	18.6935259881922	2.7522550289479	1.0726135233558	2.56593355296989	0.0102898537789857	0.119936893961785
9143	LOC105374942	5.51919788029468	5.22038711121431	1.53693325209878	3.39662578325085	0.000682221946874789	0.0342887767697068
9151	LOC105374986	16.5729737596049	-2.01299	0.740781243328819	-2.71739	0.00657998691271239	0.0962805524223496
9170	LOC105375120	46.6222815032408	0.993692608985404	0.376028898140782	2.64259639059276	0.00822730433970623	0.107127776940185
9174	LOC105375131	21.8209252040871	1.74882337283364	0.601655893463998	2.90668369051434	0.00365282359607616	0.0737550648919258
9181	LOC105375166	50.0260315889039	-1.6082	0.673838421544122	-2.38662	0.0170039046072089	0.151362868862082
9185	LOC105375172	50.8020966871404	-2.29721	0.670170408176373	-3.42781	0.000608479479604588	0.0322462596756255
9186	LOC105375181	5.20512788761135	2.29479450357284	0.987431474560089	2.3240038045123	0.0201252901349063	0.162463668113514
9188	LOC105375184	38.1896821806295	-1.10007	0.485614701076484	-2.26532	0.023492958364546	0.173994191276304
9193	LOC105375213	293.011567394457	1.47530748953223	0.634756502931667	2.32421012265084	0.0201142350399315	0.162463668113514
9211	LOC105375350	12.463563558901	1.53658677685999	0.521565156495092	2.94610703518966	0.00321801023166854	0.0688523799648167
9221	LOC105375427	8.53268865033965	1.89803495876801	0.665301045750786	2.85289640064535	0.00433227426343158	0.0781490320394677
9225	LOC105375436	6.35709561750914	2.19488696494629	1.03961877562016	2.11124213646197	0.0347515047672655	0.208081368848638
9241	LOC105375513	45.2456114705496	0.720828192345113	0.345051247494324	2.08904676502284	0.0367035137082861	0.213236886230247
9250	LOC105375549_1	9.08626840758193	-1.65883	0.721836861030061	-2.29807	0.0215577440847115	0.167636434104606
9262	LOC105375659	4.85368039077612	2.55808774944626	1.02017193571841	2.5075064897221	0.0121586348846326	0.130115019877784
9266	LOC105375674	14.3438498890899	1.41030043223405	0.678797260817557	2.07764602723273	0.0377419735623846	0.216919516611013
9283	LOC105375751	29.6446432709055	1.6624864499564	0.540157674083779	3.07777993300998	0.00208548861948182	0.0576496691893515
9292	LOC105375805	8.03023002611689	1.33136061239781	0.459885862847286	2.89498051571964	0.00379182067954555	0.0743676738454303
9307	LOC105375942	51.8883268170659	-0.834693	0.342591674478982	-2.43641	0.0148339165649469	0.142069147869782
9312	LOC105375969	8.15802004068049	0.877693635964036	0.401015536266811	2.1886773867536	0.0286202967023249	0.190145108588099
9336	LOC105376095	28.9812351349164	1.7768000326877	0.714867826089057	2.48549447582266	0.0129371595074912	0.133151729629682
9348	LOC105376159	3.5168812832218	1.51926831520719	0.75737203911025	2.00597359917328	0.0448590648283195	0.236859688883946
9355	LOC105376199	3.85764903537748	1.61387830895763	0.71332557092328	2.26247084745432	0.0236683280181769	0.174364977987437
9358	LOC105376212	7.33149726917417	2.68177294029824	0.945885540965305	2.83519815469576	0.00457972697875933	0.080139345660822
9359	LOC105376214	5.39050146069045	1.99379942272429	0.863148939834362	2.30991353949517	0.0208929413264798	0.165205260059711
9360	LOC105376216	27.8040759981196	-0.689956	0.337779149769666	-2.04262	0.0410897165312717	0.226871421133765
9368	LOC105376240	4.24377430949585	2.6151947280663	0.950630463510284	2.75101085905608	0.0059411673829153	0.0919249010173577
9372	LOC105376269	22.7374318493584	1.12500541197315	0.438897142668313	2.56325526553575	0.0103695777992935	0.120152204937768
9379	LOC105376289	6.12444003171889	1.24172659652438	0.507697846788008	2.44579842987372	0.0144531779709288	0.139987788150246
9381	LOC105376299	38.0439331634876	1.91657361422444	0.973443716802409	1.96885919662623	0.0489692622703142	0.245691834050934
9385	LOC105376322	7.49229808370239	1.59233518828626	0.774595192026398	2.05569980898099	0.0398114603559093	0.223793139060313
9399	LOC105376387	3.46608744904018	3.99898654506259	1.95376729638356	2.04680800649328	0.0406769392424742	0.226110725310884
9421	LOC105376506	8.86410831335837	1.85281711606831	0.753955192662721	2.45746316770467	0.0139922158021914	0.138540545232153
9424	LOC105376514	11.8767545744687	1.76481086575684	0.496087	3.55746321786924	0.000374453513489906	0.0247504413901154
9445	LOC105376704	4.92180449305583	2.67643232796105	1.03912843744701	2.57565112406764	0.0100051540416549	0.118073694295481
9448	LOC105376718	97.1040230390243	0.718477831088297	0.320513509122884	2.24164601690107	0.0249842593875	0.177704454113595
9479	LOC105376952	80.6146669181681	0.727419828375765	0.28822854034182	2.52376058079847	0.0116106974146828	0.126671160701201
9482	LOC105376958	36.2357846644757	1.20973833247028	0.534773198502357	2.26215213450894	0.0236880054593917	0.174364977987437
9491	LOC105376998	4.38306996428723	2.70869402812461	1.10570071245469	2.44975335333847	0.0142954100621605	0.139335036129554
9497	LOC105377033	4.43830399904622	3.07958428309733	0.806520082306567	3.81836032438278	0.000134341610993354	0.0142838925304306
9515	LOC105377125	4.17508780459279	4.40561664793535	1.49027022665691	2.95625354994737	0.00311400983532075	0.0683520039934739
9527	LOC105377290	8.92865032635924	2.29544517629297	0.99921168210101	2.29725614443019	0.0216041619955178	0.167717168038069
9535	LOC105377320	175.870966003985	-0.906371	0.460884567894764	-1.96659	0.0492304860359301	0.246403761490947
9569	LOC105377548	52.3547619139426	1.85432719450005	0.933022966885422	1.98744003128893	0.0468736552489519	0.241523297675708
9576	LOC105377576	47.0430225151483	0.796562021459572	0.353658032629807	2.25235099436686	0.0243000999854517	0.175912504970608
9583	LOC105377642	4.79883541812815	1.72047298517336	0.783499133786701	2.19588371062799	0.0281002679431025	0.188527084632373
9590	LOC105377712	35.3642485773657	2.50141416787924	0.863541799653193	2.89669147328344	0.00377120431890749	0.0742480804115223
9596	LOC105377743	10.1273752523126	-1.77509	0.644776846224256	-2.75303	0.00590465021277769	0.0915058937413189
9597	LOC105377754	5.0136008540753	2.81028957703792	1.10444851853383	2.54451839979704	0.0109428546383779	0.122655909305566
9603	LOC105377862	43.4408062518614	0.733289745762668	0.353487499103969	2.07444321969358	0.0380381669219706	0.217658151099876
9608	LOC105377889	10.4301697774003	1.34794462233933	0.589347425082802	2.28718166054589	0.0221852220107884	0.169652673440257
9609	LOC105377890	3.56931024651014	3.0083058414216	1.13769168451781	2.64421888843867	0.00818796875978785	0.107038293976757
9611	LOC105377905	9.95746481334273	-1.23993	0.578913698846833	-2.14181	0.0322083987458556	0.200889793931363
9682	LOC105378443	62.4365739414645	-0.955199	0.386585243232101	-2.47086	0.0134787474922797	0.135792402145518
9687	LOC105378460	52.3378615487237	0.942052800176793	0.329540458195745	2.85868632135365	0.00425399205381059	0.077626816639384
9725	LOC105378651	22.369806856692	0.860949337183861	0.404589663261778	2.12795682974928	0.0333406630480748	0.203708662876768
9748	LOC105378773	3.83768005981427	2.06996134269457	0.798042945680704	2.5937969302253	0.00949225338122045	0.114822841781587
9757	LOC105378860	8.54611357501167	1.41900988809998	0.64050226473645	2.21546427893408	0.026728213562866	0.184007853693893
9772	LOC105378954	13.2545432089693	1.0758004126452	0.411607781992698	2.61365421090189	0.00895796476273937	0.112696265182409
9780	LOC105379005	28.0766481663662	-1.3247	0.548880812354087	-2.41345	0.015802178436413	0.146257413034302
9812	LOC105379169	5.61947027135913	-2.22699	0.813595558150862	-2.73722	0.00619608628190508	0.0930595748771294
9816	LOC105379189	79.9357304874851	1.44765173838327	0.734477719797031	1.97099476180615	0.0487244749740543	0.245313280844021
9827	LOC105379303	14.1657230858907	-0.948023	0.431763517862635	-2.1957	0.0281134734245708	0.188542761075934
9829	LOC105379310	9.1870988412452	2.0982806893109	0.829704395506691	2.52894970868451	0.0114404418802394	0.125891311183276
9845	LOC105379378	5.50054376187159	-2.55834	1.00473272473488	-2.54629	0.0108876159112359	0.122653267201979
9848	LOC105379384	3.70113897708253	3.4664114842033	1.29971099803351	2.66706328518268	0.00765172619602701	0.103523616238711
9859	LOC105379549	3.76113971979716	2.29194922048766	0.905063931635522	2.53236168228019	0.0113297059550934	0.125140639858203
9876	LOC107983971	35.5724143956694	1.01463562220663	0.42711206614305	2.37557236762027	0.0175217561479605	0.153498626533099
9881	LOC107983998	95.6368932938723	1.00925111419611	0.352937381291111	2.85957557259615	0.00424208329926381	0.077626816639384
9894	LOC107984043	23.7654504811851	0.651692137650957	0.298496525879264	2.18324865165953	0.0290175037059737	0.191663563386954
9910	LOC107984169	13.0163802549098	1.56887764778852	0.793171774187323	1.97797967457424	0.0479309996550041	0.243173742297312
9920	LOC107984219	150.663651275483	-0.682303	0.32789014690834	-2.08089	0.0374440209759689	0.216066260390528
9940	LOC107984270	17.8651754840207	2.65159371517317	0.582961359393003	4.54848965964758	5.40322977536917e-06	0.001811942103032
9947	LOC107984294	5.1174242033342	-2.20122	1.09560994947561	-2.00913	0.0445236921180373	0.236223649790126
9958	LOC107984320	3.74807413077473	-2.68655	0.874893652958587	-3.07072	0.00213543974705489	0.0580113618403118
9960	LOC107984328	72.714748791498	-0.650546	0.271036730727423	-2.40021	0.0163855420035926	0.148877836661011
9963	LOC107984334	28.8495989886446	0.929824406451295	0.396849434940631	2.34301557362781	0.019128584623883	0.158998101205263
9967	LOC107984341	13.4007395154603	1.52344471512877	0.588572320656284	2.58837302003952	0.0096430492783372	0.11576186387187
9971	LOC107984360	126.491596219176	1.11085361376831	0.489294341401709	2.2703177203848	0.0231883126533921	0.17305367516884
9975	LOC107984387	8.87421301290957	1.7008692160586	0.636143511350663	2.67371935060268	0.0075015200164589	0.10278037070106
10029	LOC107984617	35.278809970404	-0.981346	0.435620944753739	-2.25275	0.02427484929305	0.175912504970608
10060	LOC107984763	22.5105889536925	-1.11958	0.436070739526598	-2.56744	0.0102453713571445	0.119691214438463
10064	LOC107984781	3.43673404384146	2.4427631509291	0.809667513442232	3.01699538436944	0.00255293699081838	0.0624710841895215
10068	LOC107984805	695.602014075516	1.96929002582812	0.860778845505505	2.28780021269183	0.0221491584549851	0.169630544872772
10080	LOC107984859	4.75212167653589	2.03125075784441	0.803693365273761	2.52739520520057	0.0114912112225659	0.125891311183276
10081	LOC107984861	15.212426120103	1.28985983474797	0.552056648633729	2.3364628212344	0.0194671331199242	0.160313878865205
10097	LOC107984952	14.8888742472647	0.687894828494676	0.348946867405102	1.97134547620421	0.0486843730203227	0.245292496183183
10115	LOC107985013	25.8986559296669	1.05137522468603	0.422137966352718	2.49059622324412	0.0127528958160634	0.132504408340269
10119	LOC107985022	4.45374717884692	1.21336494257644	0.618461727275029	1.96190789027898	0.0497732090392038	0.247524949952152
10124	LOC107985040	52.8961833195083	1.15541181633487	0.437015408652025	2.64386974340045	0.00819641913567168	0.107049925324513
10127	LOC107985048	10.166316248435	-2.47575	0.847474707405394	-2.92133	0.00348538772267235	0.0724563935518146
10133	LOC107985064	6.3118244262156	1.94212821179062	0.883020339312156	2.19941503646844	0.0278484244276254	0.187809699655281
10138	LOC107985090	3.7356764988031	2.64613423278922	0.982283328901167	2.69386047277146	0.00706297247522135	0.0999871424080738
10145	LOC107985135	3.52151346889255	-2.87981	1.3362029435604	-2.15522	0.0311444697717449	0.197731618141159
10146	LOC107985137	25.7187826236608	1.73276881701805	0.862468864056298	2.00907985114805	0.0445286660926244	0.236223649790126
10192	LOC107985302	46.8816914302521	0.904184641898313	0.319056545444097	2.83393227567161	0.00459790750761116	0.0801831167738225
10195	LOC107985315	13.9271958443781	1.53001413541547	0.512583409683771	2.98490763944034	0.00283663959685204	0.0651249153683561
10207	LOC107985369	75.8833159680953	-2.57982	0.691961095494099	-3.72827	0.000192799831969128	0.017685710146908
10211	LOC107985388	64.9309464500641	1.11876637853367	0.404084680222832	2.76864338909539	0.00562902099974982	0.0892812545418089
10219	LOC107985416	11.0641390142995	1.21363153826966	0.527838840472268	2.29924637069868	0.0214909532356659	0.167622842086444
10230	LOC107985497	31.1374079330765	0.709565420986677	0.360180428218547	1.97002770110578	0.0488351958904326	0.245449154343075
10233	LOC107985517	4.21965914101602	2.79107024464907	1.22119480477747	2.28552417168011	0.0222821107505405	0.170014680651662
[truncated: 1,912 more rows]

## Sheet: DE-miRNAs
Table S3 Information on DEGs, DE-miRNAs, and DE-lncRNAs
	X	baseMean	log2FoldChange	lfcSE	stat	pvalue	padj
5	hsa-let-7b-3p	6.45489615867421	1.26024069216376	0.439331115755512	2.86854412758026	0.00412365671547719	0.402743805878272
23	hsa-miR-19a-5p	2.20137432614167	1.63698899035238	0.668930931512831	2.44717191751055	0.0143982142861203	0.593958661513151
35	hsa-miR-23a-3p	2.6502565918658	-1.61073	0.552131115115502	-2.91729	0.00353083276933999	0.391482270688429
47	hsa-miR-28-5p	7.52707609643023	-0.727861	0.367476968162841	-1.9807	0.0476252618838492	0.784590216568044
64	hsa-miR-95-5p	1.65613024121756	-1.53282	0.731168291318039	-2.0964	0.0360464228297467	0.752465435926646
70	hsa-miR-99a-5p	16.7933240666524	-1.0901	0.377276693248724	-2.88939	0.00385989345388667	0.391482270688429
72	hsa-miR-100-5p	22.2721614676636	-1.3035	0.511724053105308	-2.54727	0.0108568979123343	0.516448034399296
74	hsa-miR-101-5p	23.6964554094644	-0.861604	0.41950479092501	-2.05386	0.0399893350786199	0.753020642651268
84	hsa-miR-106a-5p	1058.19004563929	-1.1413	0.497106144959626	-2.29589	0.0216822913645415	0.642429239643774
85	hsa-miR-106a-3p	23.3689945625076	0.957752595663022	0.473855518677809	2.02119118151335	0.0432599782294291	0.765614514033587
91	hsa-miR-196a-1-3p	81.1449044710483	-1.30465	0.661993010614408	-1.9708	0.0487470675272944	0.784590216568044
95	hsa-miR-199a-5p	3.79530515666352	-1.45805	0.634556326409527	-2.29774	0.0215766255892208	0.642429239643774
131	hsa-miR-196a-3p	24.9379287959903	-0.730655	0.364214937112323	-2.00611	0.0448444668032271	0.774479009404898
136	hsa-miR-204-5p	6.17566049075582	-2.33212	0.791061821497298	-2.94809	0.00319744883885952	0.391482270688429
155	hsa-miR-218-5p	1.49643035744339	2.05561687240749	0.860126664921443	2.38990018126602	0.0168529525001505	0.637708677520031
186	hsa-miR-124-3p	21.1880828886851	-1.08736	0.425702282718088	-2.55426	0.0106412684473575	0.516448034399296
205	hsa-miR-140-3p	10.5462006432308	0.662085104106924	0.319261899171892	2.07379930340656	0.0380979539030261	0.752465435926646
221	hsa-miR-191-3p	6.71297345106275	1.01715033889708	0.462459811815098	2.19943509232703	0.0278469996800606	0.706082097656922
239	hsa-miR-149-5p	10.4052049635609	-0.913389	0.346303824572245	-2.63754	0.00835104986166308	0.489371521893457
264	hsa-miR-1-5p	1.37203790804205	-1.92355	0.775034058326485	-2.4819	0.0130685661515901	0.582883904096965
340	hsa-miR-380-5p	25.8657761373626	1.81094943770006	0.473000241543799	3.82864379051775	0.000128851341629569	0.113260329292392
346	hsa-miR-383-5p	17.1451388005474	1.56250090312051	0.406830552077049	3.84066755838088	0.000122700187341917	0.113260329292392
348	hsa-miR-340-5p	1.76636283996093	-2.08798	0.721025088939839	-2.89585	0.0037813162448201	0.391482270688429
351	hsa-miR-330-3p	48.4793003354927	-1.15586	0.430487385471618	-2.68501	0.00725267685402824	0.452622607447719
416	hsa-miR-376b-5p	0.59013427824996	-2.38209	1.14071136222363	-2.08825	0.0367752072492821	0.752465435926646
431	hsa-miR-490-5p	3.18278422511431	-1.12234	0.510138851835123	-2.20007	0.0278018655489638	0.706082097656922
445	hsa-miR-432-3p	12.0234733022657	-0.727007	0.34946096731216	-2.08037	0.0374919467302166	0.752465435926646
451	hsa-miR-193b-5p	145.733763739793	1.94975535567924	0.750005763819533	2.59965382899163	0.00933178434086916	0.516448034399296
452	hsa-miR-193b-3p	30.8837355447076	-1.04029	0.342226533791249	-3.03978	0.00236751340550033	0.390195803144024
481	hsa-miR-518f-5p	12.7989232127787	-1.16129	0.350442408602155	-3.31379	0.000920414338808112	0.314457862180935
486	hsa-miR-526a-5p	11.930472261559	-1.0985	0.352340925153565	-3.11772	0.00182254762146949	0.363442392169534
488	hsa-miR-520c-5p	13.2478999609154	-0.97811	0.336486219741281	-2.90684	0.00365104160537898	0.391482270688429
492	hsa-miR-524-5p	14.4086305601178	-1.43715	0.375366090007464	-3.82867	0.000128837192319007	0.113260329292392
510	hsa-miR-518d-5p	13.0231424048408	-0.891638	0.317260396135176	-2.81043	0.00494754399943702	0.428437995251371
535	hsa-miR-505-5p	11.800527925663	-1.29488	0.441908379095802	-2.93021	0.00338736711447359	0.391482270688429
536	hsa-miR-505-3p	0.568475013096368	-2.7741	1.18956786143342	-2.33202	0.0196996591632031	0.642429239643774
542	hsa-miR-508-5p	89.8836282454902	-0.749813	0.362773266444974	-2.06689	0.0387442877243321	0.752465435926646
548	hsa-miR-514a-5p	85.9830049928756	1.57188103504859	0.574161244850928	2.73769964299264	0.0061870554123415	0.440953111414717
549	hsa-miR-514a-3p	7.6399662468483	0.863953714434842	0.397433963918092	2.17382959905484	0.0297179347510862	0.716840366647733
553	hsa-miR-455-3p	5.43475848286322	-1.1779	0.581092098387424	-2.02705	0.0426571570440295	0.765217164116365
587	hsa-miR-571	43.6317755351653	-0.628741	0.287442992689781	-2.18736	0.0287164463420814	0.716840366647733
600	hsa-miR-580-3p	17.0112022971217	-0.756378	0.343314915699767	-2.20316	0.027583417937495	0.706082097656922
606	hsa-miR-584-3p	34.6156061457669	-0.727236	0.348573912324736	-2.08632	0.0369498185709286	0.752465435926646
666	hsa-miR-625-3p	7.51797989204222	1.14468600608177	0.445043371984352	2.57207741568616	0.010109028402351	0.516448034399296
672	hsa-miR-629-5p	8.80955627284858	0.728314930632998	0.34274373156815	2.12495477977307	0.0335903863430362	0.738148739888221
673	hsa-miR-629-3p	10.5129942661997	-0.800773	0.314802199321208	-2.54374	0.0109674212841716	0.516448034399296
713	hsa-miR-654-5p	33.7348124725249	-1.06494	0.448812378626425	-2.3728	0.0176536721497771	0.637708677520031
718	hsa-miR-656-3p	95.5304044651623	-1.26623	0.456503095235197	-2.77377	0.00554109937997687	0.428437995251371
740	hsa-miR-1224-5p	66.7685136112237	1.82562271586068	0.662386398715604	2.75612953315564	0.00584898287032588	0.428437995251371
778	hsa-miR-770-5p	19.3556076302235	-0.648535	0.325039007162618	-1.99525	0.0460152965405585	0.777835493445209
779	hsa-miR-675-5p	54.7695965223577	-1.08005	0.321324152883797	-3.36124	0.000775946053872998	0.314457862180935
783	hsa-miR-891a-3p	7.21458684033906	-1.12286	0.438295357299059	-2.56189	0.0104104128079055	0.516448034399296
786	hsa-miR-450b-5p	7.10719769870273	1.00576872002332	0.494992241250711	2.0318878483469	0.0421650109968036	0.761569410949118
810	hsa-miR-885-5p	3.41380457599071	1.75487126979956	0.530582215488537	3.30744457422824	0.000941513411880192	0.314457862180935
829	hsa-miR-920	22.0492125841555	-0.573682	0.272533772549416	-2.105	0.035291725976298	0.752465435926646
851	hsa-miR-1178-3p	1.30676773079735	1.96970861981975	0.921356341949914	2.13783585149167	0.0325300681241093	0.733177689258771
859	hsa-miR-1225-5p	16.4814549164455	-0.580982	0.291771426556358	-1.99122	0.0464565373261699	0.780292286172676
868	hsa-miR-1229-3p	35.1063619434587	-0.977741	0.300063229932203	-3.25845	0.00112022792386218	0.328226781691619
879	hsa-miR-1200	16.6308075809481	-0.990712	0.37799317773854	-2.62098	0.00876777190373085	0.502622054568223
904	hsa-miR-1295a	142.610291336722	-1.55241	0.501700376046427	-3.09429	0.00197286123071404	0.363442392169534
907	hsa-miR-548l	6.08756050146215	-0.703493	0.357085475983086	-1.9701	0.0488273402370529	0.784590216568044
926	hsa-miR-1251-5p	6.64425721114308	1.13014159768513	0.40905323748906	2.76282276757523	0.00573038729368194	0.428437995251371
950	hsa-miR-548h-5p	21.3679282283737	-0.779905	0.379775541381501	-2.05359	0.0400149384825088	0.753020642651268
955	hsa-miR-1277-5p	26.609648052673	-1.03569	0.336222436298007	-3.08038	0.00206736286785855	0.363442392169534
974	hsa-miR-1307-5p	16.1027031385488	0.627973240527997	0.319963145176661	1.96264241677358	0.0496877384022993	0.784590216568044
982	hsa-miR-1197	10.1202064904349	-1.07387	0.399953610479803	-2.68498	0.00725342549734619	0.452622607447719
1073	hsa-miR-3137	7.65771093334832	-1.12896	0.402779481649633	-2.80292	0.00506424372250699	0.428437995251371
1089	hsa-miR-3146	16.8117668817276	-0.718901	0.319728306560022	-2.24847	0.0245460216036027	0.671395721401404
1098	hsa-miR-3152-5p	9.85695377717644	-1.13125	0.354919403534937	-3.18735	0.00143584336958876	0.344210815055052
1105	hsa-miR-3156-5p	12.003936522412	0.912162372814539	0.313005755767696	2.91420319277298	0.00356597720310932	0.391482270688429
1125	hsa-miR-3170	24.7764546443488	-0.866775	0.432304740428084	-2.00501	0.0449619641141235	0.774479009404898
1126	hsa-miR-3171	9.95161554978234	0.702752261124104	0.342633617562539	2.05103126226613	0.0402639023943226	0.753020642651268
1138	hsa-miR-3179	140.524914704244	-1.24897	0.52999617903265	-2.35657	0.0184446125177372	0.642429239643774
1141	hsa-miR-548w	22.6928390671225	-0.847145	0.367241930412847	-2.30678	0.0210673449591093	0.642429239643774
1159	hsa-miR-3190-3p	23.9500300182442	0.575356178295874	0.273641474965808	2.10259127702687	0.0355015131010895	0.752465435926646
1166	hsa-miR-3194-3p	30.8007023318837	-0.72969	0.317749218273856	-2.29643	0.0216510569947749	0.642429239643774
1174	hsa-miR-3200-5p	128.391010473106	1.24725380610159	0.632602735398711	1.97162253071113	0.0486527132015144	0.784590216568044
1200	hsa-miR-4316	43.313858171102	-1.11541	0.489799932415765	-2.27728	0.0227694112939606	0.65494716196573
1219	hsa-miR-4252	14.7101252135941	0.982926828832297	0.380936890637754	2.58028784554499	0.00987179924905559	0.516448034399296
1258	hsa-miR-500b-5p	10.6576087499761	0.924052547134668	0.468710543665126	1.97147804678971	0.048669221638955	0.784590216568044
1275	hsa-miR-3617-5p	10.6422689315515	-0.759112	0.349598697277896	-2.17138	0.0299023285291053	0.716840366647733
1327	hsa-miR-3682-5p	2.15419619473549	1.69978313178232	0.734311631488488	2.31479804880221	0.020623986772816	0.642429239643774
1345	hsa-miR-3907	27.6034813074213	-0.604403	0.273075383387223	-2.21332	0.0268756020760933	0.706082097656922
1350	hsa-miR-3910	17.3503068653134	-0.891313	0.40888049407747	-2.17989	0.0292658652790036	0.716840366647733
1360	hsa-miR-3918	48.6352005003875	-1.24842	0.465975177852522	-2.67916	0.00738064926820322	0.452622607447719
1382	hsa-miR-3935	14.9920940224499	0.954211436375403	0.352007535770871	2.71076991089338	0.00671271895102782	0.452622607447719
1408	hsa-miR-548ab	6.21673173520486	-0.884337	0.411050724762389	-2.15141	0.0314441430491553	0.733177689258771
1411	hsa-miR-4420	7.26089917957598	0.702270142097502	0.354043893908916	1.98356801001114	0.0473040183704828	0.784590216568044
1418	hsa-miR-4424	12.2209405166835	0.670227638674989	0.33976680081872	1.97261073495107	0.048539929013153	0.784590216568044
1421	hsa-miR-4427	186.374511547859	-1.53316	0.623701114422981	-2.45816	0.0139651734785941	0.593958661513151
1452	hsa-miR-548ah-5p	3.1097731631523	1.23709335743809	0.549525490097789	2.2512028645258	0.0243726915608235	0.671395721401404
1458	hsa-miR-4457	8.0707749239035	-1.47813	0.52902310041238	-2.79407	0.00520484466809949	0.428437995251371
1464	hsa-miR-4463	14.6067904424548	0.854870545233377	0.39252109235413	2.1778970910998	0.0294136991341943	0.716840366647733
1484	hsa-miR-4478	3.94767024025113	-1.32051	0.556002611664631	-2.375	0.0175490158985995	0.637708677520031
1491	hsa-miR-548ak	20.5873892580076	-0.805962	0.391777612639419	-2.05719	0.0396676859980997	0.753020642651268
1500	hsa-miR-4487	18.4131976717813	0.987621874462247	0.329770125929771	2.9948797565507	0.00274553050776935	0.391482270688429
1511	hsa-miR-4497	27.5449127239528	0.884463845674456	0.383770946867714	2.30466598082353	0.0211852875573263	0.642429239643774
1542	hsa-miR-4525	75.7578478373103	-1.11341	0.463537907138387	-2.40197	0.0163069463848842	0.637708677520031
1561	hsa-miR-4538	14.4958408533306	0.730547622005646	0.312640833401745	2.33669931741414	0.0194548240649846	0.642429239643774
1566	hsa-miR-3973	262.690653412913	-1.06966	0.50266084931094	-2.128	0.0333374033732244	0.738148739888221
1571	hsa-miR-3978	16.3750303098981	-0.734294	0.31562096965626	-2.32651	0.0199916119841528	0.642429239643774
1577	hsa-miR-4635	17.2505229216706	0.627691118328452	0.282987518724197	2.21808764272819	0.0265488572138274	0.706082097656922
1589	hsa-miR-4644	96.1028602840837	1.38860506628292	0.635904290199076	2.18366991335788	0.0289865121212264	0.716840366647733
1602	hsa-miR-4652-3p	17.2652337711247	2.18594638448624	0.68029599181124	3.21322837529339	0.00131251880375415	0.344210815055052
1603	hsa-miR-4653-5p	14.2018306467428	1.33219024494969	0.448051394490487	2.97329784335259	0.00294618409179029	0.391482270688429
1605	hsa-miR-4654	47.6525408636819	1.06378693258664	0.382318609650111	2.78246181518654	0.00539482132483877	0.428437995251371
1630	hsa-miR-4668-5p	88.5438545132415	-0.662402	0.320927954281229	-2.06402	0.0390156555500379	0.752465435926646
1645	hsa-miR-4677-5p	3.42077719061216	1.09166551698931	0.546060439289842	1.99916609672188	0.0455903855056618	0.775624816635034
1663	hsa-miR-4688	112.985214306516	-0.700783	0.346327139115202	-2.02347	0.0430246524833482	0.765614514033587
1679	hsa-miR-4698	37.4679180425393	-0.794771	0.350276466665526	-2.26898	0.0232694816288178	0.65980239844293
1682	hsa-miR-4700-5p	8.33630201341511	-0.864525	0.431719394998813	-2.00252	0.0452293391916399	0.774479009404898
1695	hsa-miR-4708-3p	74.781813553483	-1.19067	0.585750905001036	-2.03272	0.0420808099949208	0.761569410949118
1727	hsa-miR-451b	85.5776053802712	0.99095529873099	0.41431211069073	2.39180867071179	0.0167655796791279	0.637708677520031
1736	hsa-miR-4728-5p	14.3646332517366	-0.692231	0.312602219618492	-2.21442	0.0268002254457725	0.706082097656922
1739	hsa-miR-4730	37.6170177971413	0.89685995166444	0.306919105416817	2.92213790486077	0.00347637579495916	0.391482270688429
1740	hsa-miR-4731-5p	24.1582412579329	-0.758351	0.294634660102614	-2.57387	0.0100568497923237	0.516448034399296
1757	hsa-miR-4740-3p	299.760620798941	-1.76334	0.561202129690859	-3.14207	0.00167756156531911	0.363442392169534
1767	hsa-miR-4745-3p	87.8460786751019	-0.98494	0.404378456417131	-2.43569	0.0148635239402635	0.603001732776538
1787	hsa-miR-4756-5p	204.495508991861	-1.37274	0.561047601545383	-2.44674	0.0144153789673271	0.593958661513151
1788	hsa-miR-4756-3p	28.2651523221283	-0.891608	0.3576757510868	-2.49278	0.0126745834625558	0.576256492944134
1805	hsa-miR-4766-5p	3.77092923458753	-1.01984	0.473989598685138	-2.15162	0.0314274011436005	0.733177689258771
1855	hsa-miR-4795-3p	53.2490731828168	-1.26779	0.538205694105851	-2.35558	0.0184936083570318	0.642429239643774
1862	hsa-miR-4799-5p	13.6070738336931	-0.693159	0.334377776154443	-2.07298	0.0381738896400959	0.752465435926646
1865	hsa-miR-4800-3p	19.0237549986883	-1.12131	0.452752847471665	-2.47664	0.0132624324026613	0.582883904096965
1883	hsa-miR-5004-3p	832.345048413728	-1.02875	0.485460154891314	-2.11913	0.0340793390436474	0.742704273207423
1886	hsa-miR-5006-5p	11.3406615578412	-0.836476	0.358092488057093	-2.33592	0.0194953576108864	0.642429239643774
1888	hsa-miR-5007-5p	11.4638863361947	1.13458173542842	0.398810023861682	2.8449177993127	0.00444228853444796	0.418368388047831
1899	hsa-miR-5011-3p	9.21834311069054	-0.927153	0.39846076973877	-2.32684	0.0199739114864171	0.642429239643774
1914	hsa-miR-5188	63.7157889968097	-0.96762	0.360374636742721	-2.68504	0.00725211656763924	0.452622607447719
1925	hsa-miR-5196-3p	13.4835489188066	0.753097948710195	0.360931992045184	2.08653698011873	0.0369300090572225	0.752465435926646
1941	hsa-miR-5579-3p	5.37365835167501	1.03817875256788	0.42834176130277	2.42371593516899	0.0153626170214781	0.61380638008542
1964	hsa-miR-1295b-5p	12.7056219866992	-0.633921	0.278532241773739	-2.27594	0.0228498820253497	0.65494716196573
1980	hsa-miR-5683	6.04376034906735	0.870245518187132	0.408542460997184	2.13012257297077	0.0331614951787706	0.738148739888221
1986	hsa-miR-5688	56.1709269854233	-1.04613	0.521472623526284	-2.00612	0.044843794008313	0.774479009404898
2015	hsa-miR-6069	22.7801823916943	0.743165508550839	0.359470880503445	2.06738723178363	0.0386976804059548	0.752465435926646
2021	hsa-miR-6075	73.2550829757623	-0.69801	0.303991498291993	-2.29615	0.0216673815861132	0.642429239643774
2056	hsa-miR-548az-3p	9.29370030479689	-0.925284	0.471059750826856	-1.96426	0.0494998694916014	0.784590216568044
2079	hsa-miR-6512-5p	5.90678799132069	-0.827253	0.399738857524276	-2.06948	0.0385007651883419	0.752465435926646
2091	hsa-miR-6716-3p	9.19486236578687	0.764334318401164	0.356581997869661	2.14350226025865	0.032072789786958	0.733177689258771
2131	hsa-miR-6739-5p	65.4022191615706	-1.13183	0.44740408109833	-2.52978	0.011413547377119	0.528026744446717
2228	hsa-miR-6788-5p	43.6751165662407	0.73951432959238	0.356135974308999	2.07649	0.0378482554491757	0.752465435926646
2260	hsa-miR-6804-5p	12.1092	-0.606169	0.297744960834771	-2.03587	0.0417638285288521	0.761569410949118
2269	hsa-miR-6808-3p	28.1307167743758	0.573323053554386	0.280427284351144	2.04446245264952	0.040907883059557	0.759676673436985
2290	hsa-miR-6819-5p	30.9384281748536	-0.733609	0.286583781371097	-2.55984	0.010471951031806	0.516448034399296
2308	hsa-miR-6828-5p	39.5255709819372	1.18961627039105	0.44396011213017	2.6795566490943	0.00737197281693029	0.452622607447719
2311	hsa-miR-6829-3p	87.3820398065948	-0.801767	0.344674038727773	-2.32616	0.0200100730623339	0.642429239643774
2320	hsa-miR-6834-5p	24.1515596377354	0.925439805992506	0.361765988720978	2.55811722175541	0.0105240610127045	0.516448034399296
2340	hsa-miR-6843-3p	21.0001410751077	0.760986815399177	0.352357624211322	2.15970015436017	0.0307958892500919	0.731610450022454
2365	hsa-miR-6857-5p	6.15043870317208	-0.830018	0.413219941315525	-2.00866	0.0445732022147346	0.774479009404898
2408	hsa-miR-6878-3p	1.28396211291295	1.8366584191356	0.871146578391455	2.10832305916524	0.035003054677153	0.752465435926646
2427	hsa-miR-6888-5p	43.5232546761476	-0.701285	0.356639057608556	-1.96637	0.0492556339130254	0.784590216568044
2430	hsa-miR-6889-3p	9.06593	-0.733585	0.326546232883856	-2.2465	0.0246723100345836	0.671395721401404
2439	hsa-miR-6894-5p	45.099125573369	0.545956656252273	0.254916770411205	2.1417055275398	0.0322171856454968	0.733177689258771
2440	hsa-miR-6894-3p	22.7730406905742	0.771310241444341	0.350585841107572	2.2000610150359	0.0278025663504198	0.706082097656922
2451	hsa-miR-7110-5p	533.415139083979	1.99710216741387	0.753041419299972	2.65204823563408	0.00800051115046828	0.479485179631474
2478	hsa-miR-7161-5p	11.9259145300708	0.696522396773717	0.305156266094771	2.2825105500452	0.0224592153341805	0.65494716196573
2500	hsa-miR-7844-5p	10.2629778783359	0.899033824536733	0.364022469992048	2.46972068662787	0.0135218585074016	0.584543293180623
2504	hsa-miR-7848-3p	38.0010425237145	0.733604812872727	0.308873553751356	2.3751	0.0175443140468788	0.637708677520031
2518	hsa-miR-7977	1014.25529169292	-0.984555	0.477196019854438	-2.06321	0.0390928193864052	0.752465435926646
2527	hsa-miR-8059	11.2121793435662	-1.01991	0.476350455092288	-2.1411	0.0322660380854451	0.733177689258771
2531	hsa-miR-8063	16.2495108357447	-0.870347	0.314782164086681	-2.76492	0.00569372505831898	0.428437995251371
2551	hsa-miR-8083	13.3592791367977	0.742448451858457	0.363681845083946	2.04147790684213	0.04120334768048	0.759812782051928
2559	hsa-miR-9500	12.5296218354362	0.739966631449019	0.329443189998128	2.24611299888525	0.0246967709427138	0.671395721401404
2581	hsa-miR-10395-3p	5.96135321202894	1.92675949514499	0.583202642415357	3.30375645618689	0.000953986688451831	0.314457862180935
2587	hsa-miR-10398-3p	296.856990992649	-1.70756	0.45938050086758	-3.7171	0.00020152289790736	0.132853970445427
2616	hsa-miR-12113	18.0255890101639	0.769721463303826	0.331494192926436	2.32197570795649	0.0202342436878835	0.642429239643774
2632	hsa-miR-12129	6.38723142045278	0.978358422575967	0.411224702953605	2.37913339239824	0.0173533949955853	0.637708677520031

## Sheet: DE-lncRNAs
Table S3 Information on DEGs, DE-miRNAs, and DE-lncRNAs
	X	baseMean	log2FoldChange	lfcSE	stat	pvalue	padj
1	A1BG-AS1	32.7718070135589	0.812282840059458	0.367027017723288	2.21314181473109	0.0268878700561584	0.279510433350462
19	ADGRL3-AS1	7.65072437607505	-2.33511	0.84161070690579	-2.77457	0.00552747387718008	0.159954371160915
47	ARHGAP26-AS1	11.8039758623727	-1.33899	0.461483123922826	-2.90149	0.00371388064976326	0.147380936983706
48	ARHGAP26-IT1	13.2218810369372	-1.27241	0.506861215619613	-2.51037	0.0120605248918503	0.203653600147472
49	ARHGAP27P1-BPTFP1-KPNA2P3	224.226712850329	0.966032627503375	0.334355745965844	2.88923590863624	0.00386179236124507	0.148679005907935
51	ARHGAP31-AS1	15.226439400654	1.04209804714266	0.459735923477424	2.26673182130356	0.02340661326433	0.268200776987115
55	ARHGEF2-AS2	24.8010735189332	0.593285117397903	0.29081101590532	2.04010537754546	0.0413398312381831	0.323103629945334
60	ARMC2-AS1	6.9879432989539	2.38580995104732	1.00991058443884	2.3623972139801	0.0181571757491592	0.236165968358997
63	ARRDC1-AS1	84.2125647418382	0.763776776437908	0.342210269013113	2.23189321185637	0.0256220216458786	0.275829972705963
78	ATP6V0E2-AS1	12.5937276971146	1.82008365512366	0.610679994264448	2.98042128810182	0.00287852203696307	0.137996934742687
99	BEAN1-AS1	13.9938852768394	1.12294308723467	0.45797234754128	2.45198884444318	0.0142069066298206	0.218786362099237
108	BOK-AS1	10.8765839217932	2.06298992556197	0.780844101913097	2.64199975450614	0.00824181156093689	0.186652791232982
116	BZW1-AS1	38.0235298077657	-0.772388	0.364837011443983	-2.11708	0.034253275284577	0.299852034726455
118	C10orf95-AS1	70.1484	-0.621922	0.302058736898279	-2.05895	0.0394994638807735	0.316818616543704
119	C14orf178	10.9459445580673	-0.993338	0.493499814568507	-2.01284	0.044131063412941	0.326739604115044
123	C1RL-AS1	3.75582886861414	4.90311868480219	1.63412	3.00046977739909	0.00269563503179958	0.133053780415748
136	CACNA2D3-AS1	13.5576523140926	1.2988037412965	0.63996992689614	2.02947620928956	0.0424098097739575	0.323103629945334
138	CADM3-AS1	168.88474140428	-1.74399	0.59612080131551	-2.92557	0.00343828961164523	0.147082388942601
142	CAMTA2-AS1	90.9664783888319	0.819190695217801	0.336769914192045	2.43249370177008	0.0149952523020923	0.222045082165597
143	CAPN10-DT	46.4573201314787	0.777797244957373	0.339075495663011	2.29387630455722	0.0217976048506518	0.259463251980552
148	CASC15	17.1048210305356	1.97202264456873	0.716847330117807	2.75096601705226	0.00594198071583346	0.159954371160915
152	CATIP-AS1	30.1173634715342	1.43192874436318	0.630344330820862	2.27166117683403	0.0231069827768835	0.267957480996992
165	CD27-AS1	39.1051852487554	1.08763528161093	0.531084548671275	2.04795128069926	0.0405647733841305	0.32002946214939
167	CD81-AS1	107.13892434147	1.39127138134528	0.61963641611411	2.24530280203716	0.0247487002859832	0.275829972705963
169	CDKN2B-AS1	8.69692137529999	1.53454305449226	0.54992259120797	2.79047102087851	0.00526314115215226	0.159954371160915
181	CFAP44-AS1	20.6312396720966	1.13158133534318	0.411783581829341	2.74800012743624	0.00599599857811626	0.159954371160915
208	COL18A1-AS2	13.8206789847717	1.37451478440476	0.68631074654352	2.00275865025757	0.0452032001348937	0.332122749082712
215	CORO1A-AS1	14.8244894826462	1.96646927020671	0.570594683539489	3.44635049525592	0.00056821287172665	0.0646546454474936
219	CPS1-IT1	5.19531401406797	-1.90954	0.871446918034812	-2.19123	0.0284348554646403	0.279510433350462
226	CT62	4.00950207737336	1.5777286202057	0.779376916853847	2.02434609761681	0.0429345536825576	0.323219402809817
228	CTB-3M24.3	9.99781096590683	-1.47883	0.596738018102722	-2.47819	0.0132052247623947	0.215424217522117
242	CYYR1-AS1	17.0463405266489	-0.976535	0.401968801752908	-2.42938	0.0151246182040147	0.222251069028461
246	DANT1	13.5095621624653	1.43671366175322	0.688927127494562	2.08543633196467	0.0370297117981308	0.305932168289278
251	DCST1-AS1	20.4314322015226	1.19408935788735	0.428815022257269	2.78462576148033	0.00535895349550754	0.159954371160915
263	DHRS4-AS1	6.60609221372627	2.42137833988392	1.06374719593838	2.27627235975735	0.0228297133722472	0.266417001765646
272	DIP2C-AS1	279.827787938173	0.545762237798411	0.228751811739797	2.38582695213452	0.0170407674283405	0.232347804330891
273	DIRC3	21.6682215886295	1.87457992239705	0.868439712596255	2.15856080186945	0.0308842565529526	0.28582785511747
274	DIRC3-AS1	4.0985605073605	2.91435913464417	1.3838291004414	2.10601087498058	0.0352034077133397	0.299852034726455
277	DLEU2	219.506435543369	-0.747083	0.275354228777631	-2.71317	0.00666429020103068	0.166607255025767
282	DLGAP1-AS1	34.2999776690166	0.927089197826552	0.336660875897198	2.75377765639048	0.00589117756199569	0.159954371160915
284	DLGAP1-AS3	9.64991416060263	3.65599254357633	1.13500943583328	3.22111202616763	0.00127694223659603	0.088064730366735
288	DM1-AS	77.8946461560243	1.20005700519171	0.47678585986814	2.51697272549902	0.0118367991825847	0.201644587844916
305	DRAIC	12.2869939322514	3.32023496205994	1.28424588313703	2.58535768395814	0.00972780228324109	0.195419393688252
306	DSCAS	5.88944832911661	1.26667495693925	0.577571593741535	2.19310466557691	0.0282998389595832	0.279510433350462
326	EFCAB14-AS1	81.0948561391244	-0.834889	0.28211553902979	-2.95939	0.00308252893191457	0.137996934742687
327	EGFLAM-AS1	25.3108306813089	-2.02029	0.527152712929391	-3.83245	0.000126873569397693	0.0407052701817597
343	ELN-AS1	12.4413406515064	2.11332819758576	0.906630306946692	2.33097016655325	0.0197549328526176	0.248445009214094
347	EML2-AS1	6.79375403662621	1.92858169010865	0.785071818836146	2.45656721313438	0.014027155955824	0.218786362099237
352	ENTPD1-AS1	179.38849950343	-0.830557	0.381594135372063	-2.17655	0.0295144807837548	0.280651549700599
353	ENTPD3-AS1	14.0159185496015	1.50289873454877	0.683837649585771	2.19774201589973	0.0279674955905305	0.279510433350462
356	EPB41L4A-DT	16.8822313588546	1.20137964954808	0.514651770131459	2.33435444949739	0.0195771698219821	0.247934552021812
379	FAM157C	3.33826488273713	1.73873776082414	0.80545529980335	2.15870174452716	0.0308733133635731	0.28582785511747
387	FAM66C	18.1424158649016	1.53993135806214	0.645634088001534	2.38514568341454	0.0170723590856451	0.232347804330891
392	FBXW7-AS1	18.3770896584879	-0.758605	0.384984912712227	-1.97048	0.048783377099751	0.34895640416503
397	FILNC1	8.63192278116347	-1.53068	0.693995529063442	-2.2056	0.0274117674883473	0.279510433350462
402	FLJ16779	50.226945939379	1.75426874835458	0.720320288949592	2.43540099490013	0.0148752947118463	0.222036384410677
405	FLJ31356	12.6996215946957	1.19085143378304	0.540470891135467	2.20335905839666	0.0275694514425472	0.279510433350462
409	FLNC-AS1	41.2333190280222	1.16303640383737	0.540416056082397	2.15211297064061	0.0313884578187828	0.287727530005509
411	FMNL1-DT	22.029584687901	1.63603418583967	0.687343005409104	2.38022962766008	0.0173018526385834	0.232347804330891
422	FTX	295.883617911556	0.709856492369598	0.357123867170934	1.98770386866872	0.0468444508176277	0.339005894074937
429	GARS1-DT	149.326000522266	0.523706699649732	0.248444410893236	2.10794317234524	0.0350359052577003	0.299852034726455
430	GAS1RR	18.9855805828714	1.43940188311982	0.562900576264203	2.55711566805045	0.0105544115954312	0.196688662671641
435	GAS8-AS1	6.74967130094185	1.90678068477441	0.938718890794137	2.03125845604462	0.0422287832834198	0.323103629945334
474	GSN-AS1	186.856168120853	0.988676148793037	0.319880367106445	3.09076845739657	0.00199639245058523	0.10675154076046
477	GUSBP11	363.799446171507	0.705935107833454	0.321891779270469	2.19308212664944	0.0283014625227984	0.279510433350462
486	HEATR6-DT	3.38195138227847	1.95099735705043	0.970703105034655	2.0098806184212	0.0444438255368102	0.327794498691033
495	HIF1A-AS1	87.9063331512587	1.34312989564815	0.51523127690439	2.60684852774842	0.00913797740099986	0.195419393688252
503	HMMR-AS1	41.4324676612784	-1.97531	0.510970094982109	-3.86581	0.000110721314365668	0.0407052701817597
506	HOMER3-AS1	8.34722247431959	1.31537190928206	0.542770790850244	2.42343901229752	0.0153743345255979	0.222523262870496
508	HOTAIR	7.90779313981223	-2.23493	0.815101904073865	-2.7419	0.00610841888357165	0.159954371160915
509	HOTAIRM1	4.58141942686218	2.52782730607399	0.890045683930578	2.84010961652071	0.0045098034045325	0.159563339954568
516	HOXB-AS3	21.7960265727884	2.01350076663302	0.950181560811092	2.11906950174266	0.0340845937110721	0.299852034726455
529	IL20RB-AS1	140.647761443877	-0.881246	0.393757761594333	-2.23804	0.0252184361101191	0.275829972705963
531	ILF3-DT	49.1265374720433	0.723245041415617	0.278139382162849	2.60029714523549	0.00931430693578204	0.195419393688252
533	INE1	38.109739273393	0.847908889987926	0.352786385364683	2.40346261977039	0.0162406272999013	0.232347804330891
545	IRF1-AS1	17.6486683413113	1.83593892291865	0.493010635003256	3.72393370967854	0.000196142448678184	0.0509838259235903
551	ITGB1-DT	25.4167758746356	1.31124410967216	0.636626271857998	2.05967640299431	0.0394294867301021	0.316818616543704
559	JAZF1-AS1	14.5999117172808	1.72519638077689	0.719967818154711	2.39621318797081	0.0165654522618871	0.232347804330891
560	JMJD1C-AS1	72.0365765969102	0.79404515173163	0.376749539974573	2.10762075989587	0.0350638064069146	0.299852034726455
563	KAZN-AS1	9.03558974800182	3.54231962672227	1.36528533558223	2.59456359370596	0.00947110906506939	0.195419393688252
595	LACTB2-AS1	37.1913875397045	-0.873885	0.366618629310015	-2.38364	0.017142548199865	0.232347804330891
600	LARGE-AS1	11.9076785538759	1.97611041960842	0.693193782054474	2.85073304286091	0.00436185736360434	0.158425951413931
606	LEF1-AS1	16.1927764032954	3.07375831128804	0.9398064487306	3.2706290911706	0.00107308552944495	0.0860704018408971
608	LERFS	15.0119563565821	1.65096601873747	0.601120788935372	2.74647965787616	0.0060238621523106	0.159954371160915
626	LINC00174	185.114577589459	0.729612577945713	0.335401001349233	2.17534406579189	0.0296043426779557	0.280651549700599
651	LINC00467	32.3763848626457	-1.12984	0.45477386281203	-2.48441	0.0129767538810444	0.213506420692397
663	LINC00513	54.9168700598234	1.4455030786137	0.525666883027761	2.74984619591751	0.00596232431582083	0.159954371160915
671	LINC00598	11.9067476196502	3.02240687867197	1.06548451128498	2.83665022500134	0.00455895257013051	0.159563339954568
673	LINC00605	5.52781945694524	1.48460461804629	0.748697866686864	1.98291551786564	0.0473768670097448	0.341574790238796
676	LINC00621	24.213450030432	1.64529019447393	0.575660479496398	2.85809127615165	0.00426197775717212	0.157775138126083
679	LINC00624	5.46101473760322	2.31793564108652	1.11568861710899	2.07758294343168	0.0377477885094969	0.308869040428317
688	LINC00645	51.3516798117728	-1.36024	0.418716251517602	-3.24859	0.00115978811413614	0.0874575136486344
689	LINC00648	48.6025586014912	-1.34788	0.636796823155209	-2.11666	0.0342883841827388	0.299852034726455
692	LINC00653	11.9265431856664	1.26746114579977	0.507154120644861	2.49916365500127	0.0124486807338413	0.20807036252751
696	LINC00663	20.0266498177733	1.6800354274742	0.478076350821675	3.51415715206726	0.00044115173890216	0.0646546454474936
700	LINC00668	5.72305973210185	-1.97031	0.881245723417647	-2.23583	0.0253632071975621	0.275829972705963
718	LINC00887	7.75480374759815	2.21135254339673	1.01141429877956	2.18639636206952	0.0287866195430638	0.279869912224232
719	LINC00893	147.657150151379	0.796728327420619	0.368788562414166	2.16039326763572	0.0307422381879498	0.28582785511747
720	LINC00894	252.910522946213	0.602099220397055	0.289987117424571	2.07629644290549	0.0378665420992638	0.308869040428317
721	LINC00896	3.7013449956168	2.36109	1.1465608730679	2.05927592017191	0.0394678138797892	0.316818616543704
729	LINC00937	20.1219796148775	1.57248249086643	0.642118537501982	2.44889751506601	0.0143294213574166	0.218921715182753
741	LINC00997	105.325110336718	-0.861278	0.314372297647704	-2.73968	0.00614999645181552	0.159954371160915
746	LINC01007	11.604168593441	-1.5584	0.649686867018568	-2.3987	0.0164535376764862	0.232347804330891
759	LINC01099	11.2442920994942	-2.46991	0.688001013325415	-3.58998	0.000330705721628397	0.0575422471137643
761	LINC01116	10.5186505736968	2.35807589278106	1.17871714915469	2.00054431588795	0.0454415195987584	0.332604278431977
762	LINC01117	4.09134868825558	2.71215665978455	1.21926689141066	2.22441590015347	0.026120475058053	0.276274255421715
771	LINC01137	22.4334470987939	1.12352220484695	0.516915482993829	2.17351238608646	0.0297417746176219	0.280651549700599
779	LINC01191	10.3564434422314	1.70451261882369	0.505798692664826	3.36994271346053	0.000751838120999133	0.0734427079724758
787	LINC01237	9.25943925863849	2.95693600854171	0.911686122245404	3.24337064740992	0.00118124434018935	0.0874575136486344
790	LINC01270	10.1629343615972	1.12375745933969	0.57070336820135	1.96907451743515	0.0489445346101601	0.34895640416503
794	LINC01278	311.866260419455	-0.615629	0.267322337950956	-2.30295	0.0212817967850543	0.258310856448876
795	LINC01284	23.8140380712021	-1.70419	0.702614198584949	-2.42549	0.0152876340337117	0.222523262870496
796	LINC01290	4.52401604709038	3.19258276220364	1.07654528075868	2.96558149412324	0.00302111291973538	0.137996934742687
798	LINC01293	14.4808170951764	-1.88048	0.91548572234284	-2.05408	0.0399683839491482	0.317930326868225
803	LINC01320	4.74651147261825	2.48589034341187	1.12891495513165	2.20201737262129	0.0276640813329623	0.279510433350462
816	LINC01422	2.94771981115515	2.66419222152303	1.21602803554823	2.19089703825941	0.0284592441229561	0.279510433350462
825	LINC01502	49.8412413117655	2.25613626295737	1.00627787570446	2.2420608834095	0.0249574376668228	0.275829972705963
835	LINC01541	21.8044685903141	3.37209125408485	1.08833149299963	3.09840455392021	0.00194565630997012	0.10675154076046
838	LINC01554	68.5691011326714	1.31555066112668	0.645187060571171	2.0390220782823	0.0414478241116494	0.323103629945334
847	LINC01589	37.3026465544786	0.910575046982906	0.330934347443148	2.7515277698376	0.00593179902726261	0.159954371160915
855	LINC01637	5.70606510312107	2.21347826628189	0.872813214077641	2.53602744617131	0.0112117946535627	0.198006465212003
859	LINC01684	4.76858238001039	3.29986490160911	1.45808777415213	2.26314558019524	0.0236267165880442	0.26912088421293
878	LINC01786	16.1688519084818	1.34368805543118	0.615550368597989	2.18290512682438	0.0290427974153369	0.280651549700599
879	LINC01793	8.21627454616782	-2.0606	0.929052832167377	-2.21795	0.026558035706058	0.277849014859574
896	LINC01878	3.27472645704397	-1.78952	0.83690708342591	-2.13825	0.03249653662668	0.29507468399226
901	LINC01913	5.00765808602883	2.01420858278305	0.951796805604368	2.11621700232968	0.0343263558227704	0.299852034726455
902	LINC01914	5.64754748428033	2.75451037818809	1.09363831101692	2.5186666838937	0.0117800112091741	0.201644587844916
906	LINC01963	58.3134369284362	-1.03733	0.357904160604591	-2.89833	0.00375151475958524	0.147380936983706
909	LINC01981	3.18931915962528	-3.5139	1.72480125963753	-2.03728	0.0416222799575028	0.323103629945334
919	LINC02048	5.40386208015017	4.23881042913279	1.50628080586145	2.8140904488978	0.00489154630339128	0.159954371160915
971	LINC02334	11.6669002433313	1.47250730441451	0.526177663423218	2.79849831487455	0.00513408373327453	0.159954371160915
981	LINC02398	22.0649420946143	-1.63089	0.626092716849406	-2.60488	0.00919070663432196	0.195419393688252
993	LINC02449	39.0427783623424	0.812708095735944	0.383106025571735	2.12136599658824	0.033891014454597	0.299852034726455
996	LINC02468	13.5098949005736	-1.98165	0.749501679304031	-2.64395	0.00819440514119974	0.186652791232982
1007	LINC02516	6.32178775011308	1.64170762462041	0.64344841385555	2.55142073438844	0.0107284725093623	0.196688662671641
1012	LINC02532	5.91111579648101	2.34219174009363	1.1121353645959	2.1060311672983	0.0352016451155213	0.299852034726455
1020	LINC02576	91.2667960625623	-1.26305	0.497078938990589	-2.54094	0.0110554172664405	0.197052576276833
1027	LINC02595	43.8835632654075	1.3197216983679	0.513149349257957	2.57180818854451	0.010116892589586	0.196688662671641
1035	LINC02616	20.5822034003758	-1.51838	0.718962321574761	-2.1119	0.0346949745533571	0.299852034726455
1040	LINC02646	11.3495421179956	1.61089174979965	0.62766445728053	2.56648553397324	0.0102734910415971	0.196688662671641
1044	LINC02663	6.97649804437497	-2.37278	0.855656052116152	-2.77306	0.00555324228918693	0.159954371160915
1054	LINC02713	5.80482655321564	-2.27557	0.920698612472598	-2.47157	0.0134521075058879	0.217607621418775
1062	LINC02739	4.53369452061856	1.94593246946629	0.815777968429721	2.38537021686426	0.0170619413926994	0.232347804330891
1067	LINC02762	8.56896620378903	1.65372534754038	0.672328813330652	2.45969727126223	0.0139054253443928	0.218786362099237
1071	LINC02777	3.42865277948877	2.20053306688611	1.11752937246471	1.96910535070128	0.0489409945446255	0.34895640416503
1077	LINC02809	18.4542967895092	1.07629263049253	0.402686135944028	2.67278293048094	0.00752249094797932	0.181009938435752
1078	LINC02812	3.72809203534465	-1.85004	0.913238776802641	-2.0258	0.042785611920395	0.323219402809817
1093	LINC02863	26.6417293047465	1.00280430364803	0.450569894175207	2.22563539333607	0.0260386134630704	0.276274255421715
1098	LINC02880	7.64043020879965	-1.46955	0.582148230263317	-2.52436	0.011590814763269	0.201011877651286
1100	LINC02883	5.92402855243506	1.68828956586676	0.725023613231794	2.32859942083984	0.0198802967796354	0.248445009214094
1108	LIX1L-AS1	246.40700025483	-1.07875	0.468706587313783	-2.30154	0.0213609350212876	0.258310856448876
1115	LMNTD2-AS1	4.47294983013164	2.9971942292286	1.25335852584692	2.39133030766543	0.0167874422555727	0.232347804330891
1116	LMO7-AS1	54.481653945371	-1.01038	0.344443604713516	-2.93336	0.00335317066132863	0.146701216433128
1118	LNC-LBCS	5.54252464525589	-2.66332	1.31951563199996	-2.01841	0.0435490124235497	0.325241656586422
1121	LNCSRLR	37.3038944152732	1.69217116253723	0.654680608788642	2.58472778912493	0.00974559054237518	0.195419393688252
1131	LSAMP-AS1	16.8365997198589	3.24220678220119	1.01607141744687	3.19092410880727	0.00141818526824352	0.088064730366735
1137	LZTS1-AS1	16.751686530206	-0.967435	0.397251831701173	-2.43532	0.014878643607429	0.222036384410677
1139	MACROD2-AS1	4.47984807824063	-1.52573	0.695949755910221	-2.19229	0.0283583200842307	0.279510433350462
1141	MAFG-DT	8.59239890016002	1.2956	0.501094327114282	2.58555045447065	0.00972236422143772	0.195419393688252
1150	MALT1-AS1	19.3652150525393	1.03888376971704	0.51480755040812	2.01800414328315	0.0435908298178165	0.325241656586422
1152	MAN1B1-DT	3.71554416241616	1.92681420095392	0.758233580947784	2.54118816334331	0.0110476446391695	0.197052576276833
1162	MATN1-AS1	21.6932419102466	1.13437687619304	0.423833329034193	2.67646925922036	0.00744023908182751	0.181009938435752
1167	MECOM-AS1	5.03007476351446	-3.91365	1.29511809848839	-3.02185	0.00251236534826439	0.127271139352867
1178	MELTF-AS1	27.3401515395433	2.35021254112993	0.677435334349431	3.46928	0.000521856175133393	0.0646546454474936
1187	MIAT	26.7402747809589	1.17799100810071	0.456424290050735	2.58091217706615	0.00985396461961881	0.195555483430579
1188	MIATNB	22.3341828470553	1.1533608839068	0.349625604306825	3.29884559282631	0.000970832960843953	0.0823309699196928
1198	MIR17HG	156.35924169651	-0.695237	0.294284716577052	-2.36246	0.0181539912637634	0.236165968358997
1211	MIR302CHG	127.206011396333	-1.52122	0.497317869070555	-3.05884	0.00222196000856635	0.115601973418655
1216	MIR3659HG	3.29529020162032	3.83392081907524	1.82507202354725	2.1006956271367	0.0356676934383637	0.301906474377288
1218	MIR3936HG	98.9483833475243	0.896982812950683	0.280818691083481	3.19417062122845	0.00140233209090411	0.088064730366735
1242	MMP25-AS1	35.6776090259526	1.17877310403457	0.452921031686542	2.60260182585289	0.00925193361727362	0.195419393688252
1255	MUC12-AS1	2.9335574854797	4.5379840629666	1.31474866126053	3.45159816220369	0.000557277003446965	0.0646546454474936
1256	MUC5B-AS1	15.0476256874586	3.84198323680081	1.07656634907811	3.56873799751477	0.000358704917072816	0.0575422471137643
1257	MYADM-AS1	9.96598431488257	1.37046628280366	0.679840154070905	2.01586545689786	0.0438140465782083	0.325644940783981
1264	MYL12-AS1	387.198201732107	-0.882386	0.369394621822518	-2.38874	0.0169064239184785	0.232347804330891
1270	MZF1-AS1	113.408570264296	0.649831374929009	0.311315254232085	2.08737402390363	0.036854338170989	0.305795693875663
1271	N4BP2L2-IT2	317.136003701753	-0.757359	0.318411875542489	-2.37855	0.0173808227655316	0.232347804330891
1281	NAV2-AS6	35.1140184707709	2.14834889817753	0.681181291874221	3.15385775241493	0.00161127602767338	0.0939911016142803
1284	NCAM1-AS1	6.79742257616555	3.04797774452751	1.35072360632293	2.25655176992501	0.0240360969566451	0.270581793225391
1290	NCOA7-AS1	2.83562189485238	1.68274570677368	0.805500116231561	2.08906947729096	0.0367014694562802	0.305795693875663
1304	NIFK-AS1	114.007180414666	-0.806536	0.398512761082042	-2.02387	0.0429839829191238	0.323219402809817
1329	NUTM2B-AS1	227.774869017094	-0.622833	0.279275419628234	-2.23018	0.0257357386882446	0.275829972705963
1331	OBI1-AS1	98.0878051441431	-1.01734	0.429866392344127	-2.36665	0.0179499069325071	0.236165968358997
1332	OBSCN-AS1	15.3411661731466	2.04656282519627	0.77115726525883	2.65388516376016	0.00795709014590243	0.186652791232982
1336	OGFRP1	8.81187074639339	2.00709932633263	0.559271704525833	3.58877323864313	0.000332237662498626	0.0575422471137643
1337	OIP5-AS1	1151.89755385676	-1.11485	0.376152044063054	-2.96383	0.00303833811586247	0.137996934742687
1342	OSGEPL1-AS1	6.3300481957904	-1.59176	0.747600238934872	-2.12915	0.0332415238941171	0.299852034726455
1343	OSMR-AS1	43.9790091005765	0.945989086602304	0.364398685748555	2.59602771250131	0.00943084585172948	0.195419393688252
1344	OTUD6B-AS1	156.119265274441	-1.06802	0.497420380576779	-2.14712	0.0317836361002428	0.289969191909798
1350	PALLD-AS1	18.1570669494025	-1.32702	0.513306794820125	-2.58524	0.00973116496043732	0.195419393688252
1351	PAN3-AS1	100.291295572442	0.688878586688217	0.303662358397176	2.26856759699928	0.0232946339656577	0.268200776987115
1358	PARD6G-AS1	32.0626935681938	0.661670829306259	0.312870738662668	2.11483768707326	0.034443783591904	0.299852034726455
1361	PART1	181.219133947814	-0.84184	0.422759954430789	-1.99129	0.0464484761694452	0.337408741985592
1362	PAX8-AS1	424.290114149581	0.731809279288888	0.308675869796523	2.37080170786039	0.0177495507991842	0.235640588196067
1367	PCA3	10.9457845402848	2.35239620543149	1.13885485490071	2.06558034617728	0.0388681217901536	0.315700989223821
1370	PCAT19	21.353548621072	-1.85645	0.679434797073777	-2.73234	0.00628852945415201	0.159954371160915
1372	PCAT7	14.0713207062513	-1.15536	0.515394059504611	-2.2417	0.0249805558107994	0.275829972705963
1378	PCOLCE-AS1	389.156695845878	1.40619029224336	0.665228528652369	2.11384544059174	0.0345284704313497	0.299852034726455
1385	PDXDC2P-NPIPB14P	801.902557834033	0.778285452427573	0.319584638859807	2.43530307089943	0.0148793213449233	0.222036384410677
1392	PGM5P4-AS1	3.5616070123047	3.10271822980458	1.24276670015887	2.49662163413932	0.0125382660016577	0.20807036252751
1394	PHC2-AS1	11.4286815023294	1.26852550378913	0.609212600462119	2.08223779814614	0.0373207543309436	0.307019026013104
1403	PKD1P6-NPIPP1	130.482332777676	0.87503094243815	0.255601831364288	3.42341421330054	0.000618397673862152	0.0661341956769246
1404	PKIA-AS1	12.6172739563168	-1.36744	0.599775430216402	-2.27993	0.022611948490406	0.266417001765646
1411	PLCE1-AS1	157.970317812358	-1.82641	0.459441506451301	-3.97529	7.0294978372881e-05	0.0395017180235022
1413	PLCG1-AS1	462.091445236776	-1.33266	0.386833293722094	-3.44504	0.000570976089666177	0.0646546454474936
1418	POT1-AS1	8.44162622070798	2.1450318825631	0.783992389922938	2.73603661226092	0.0062184106956663	0.159954371160915
1423	PPP1R12A-AS1	12.9354547400615	-0.917212	0.416721545001577	-2.20102	0.0277347467010253	0.279510433350462
1432	PRC1-AS1	120.555039260387	-1.31692	0.358400497689178	-3.67445	0.000238365939383019	0.0509838259235903
1452	PRRT3-AS1	11.7882091222513	1.26306041708147	0.632143307959612	1.99806025180949	0.0457101283450461	0.333303019182628
1453	PSG8-AS1	20.1943067720559	1.12419626285431	0.546558529940046	2.0568634487831	0.0396993627589909	0.317100719133019
1457	PSMG3-AS1	32.1117958359057	1.02697511728254	0.311645276661302	3.29533349032164	0.000983049419823381	0.0823309699196928
1477	RAET1E-AS1	37.3775969959064	1.09012625887212	0.501096838621712	2.17548021630022	0.029594149072463	0.280651549700599
1484	RASAL2-AS1	42.9230645588339	0.941627538944988	0.407335710053556	2.31167441425939	0.0207956323932741	0.254978295267851
1485	RASGRF2-AS1	24.8958019431743	1.60854511514063	0.792803211108628	2.02893365289388	0.042465048507101	0.323103629945334
1501	RERE-AS1	25.3279811011659	-0.792418	0.377402145869219	-2.09967	0.0357582733288424	0.301906474377288
1520	RNF213-AS1	188.332132755424	0.892324652723758	0.324772704011226	2.7475358664776	0.00600449411564166	0.159954371160915
1525	RNFT1-DT	7.78200193777446	1.61357348967207	0.769936839675369	2.09572189110007	0.0361068687648751	0.303518438307356
1535	RRS1-AS1	206.39551419971	-1.217	0.523157532458363	-2.32626	0.0200046630795764	0.248445009214094
1541	RUNX3-AS1	11.5024523103775	2.99749827221878	0.955624747690843	3.13668966763564	0.00170866879031482	0.0967408065104716
1568	SEMA6A-AS1	401.901854484964	-1.10756	0.486586791643794	-2.27617	0.022835743008484	0.266417001765646
1579	SGO1-AS1	43.1319338239887	-1.41312	0.509836774442697	-2.7717	0.00557639330749262	0.159954371160915
1585	SHANK2-AS1	142.91770765716	-0.81229	0.34574079536033	-2.34942	0.0188027817018891	0.242555649523926
1589	SLC12A5-AS1	8.39057769063661	2.14312673350703	0.838493184106802	2.55592624260862	0.0105905564615945	0.196688662671641
1591	SLC16A12-AS1	18.3633396497156	-1.44817	0.392513994925822	-3.68947	0.000224718557836796	0.0509838259235903
1592	SLC1A2-AS1	6.41003499586111	-1.3599	0.669657191807693	-2.03073	0.0422819534979051	0.323103629945334
1603	SLC7A11-AS1	26.4602266212505	-1.09461	0.492824398859212	-2.2211	0.0263444826553906	0.277120924107251
1605	SLC9A3-AS1	127.546650089873	1.77494751982863	0.445304481349643	3.98591883568983	6.72194887312361e-05	0.0395017180235022
1612	SLIT3-AS1	31.7603504425048	2.35026794519354	0.92313246708278	2.54597040944806	0.0108974425455675	0.197052576276833
1613	SLIT3-AS2	63.4384592605711	2.33700501006115	0.912475002779577	2.56117154217067	0.0104319832449971	0.196688662671641
1620	SMCR5	19.8816868516191	1.55832311627052	0.607303254280263	2.56597195105986	0.0102887147688277	0.196688662671641
1630	SNHG11	36.9012760757579	0.639790821683077	0.312149630614334	2.04962863618938	0.0404006837883392	0.32002946214939
1656	SOCS2-AS1	40.0378524960466	2.0202402518515	0.512980489077466	3.93823994258467	8.20814919968877e-05	0.0395017180235022
1666	SPATA41	3.88159406454459	1.78142684423997	0.842057964543581	2.11556320259444	0.0343819742368986	0.299852034726455
1677	SRGAP3-AS3	5.39962284358507	2.02160112775807	0.820800700499074	2.46296223496017	0.0137794428781665	0.218786362099237
1689	ST8SIA5-DT	4.31584132543089	2.97597281382244	1.21268056063305	2.45404512155196	0.0141259255317829	0.218786362099237
1691	STAG3L5P-PVRIG2P-PILRB	228.173179536988	0.924688416329879	0.338595079958689	2.73095644639224	0.00631508166661276	0.159954371160915
1694	STARD7-AS1	87.9628490752945	0.68142085665596	0.335012149053237	2.03401834405616	0.0419497459481807	0.323103629945334
1701	STPG3-AS1	14.093904721681	1.53394023498257	0.56825375022559	2.69939306933499	0.00694660754526747	0.171438711854357
1706	SUGCT-AS1	3.70863893671331	2.56335619146556	0.969984269409497	2.64267810551821	0.00822531921942411	0.186652791232982
1723	TBX5-AS1	28.1823455901843	-1.63498	0.782200642148514	-2.09023	0.0365971518600915	0.305795693875663
1725	TCF7L1-IT1	9.71148997669156	1.57522699889855	0.704756667020963	2.23513600170269	0.0254084214663486	0.275829972705963
1733	TFAP2E-AS1	9.65619713512909	1.59742988360456	0.550786380531008	2.90027121234277	0.00372839906970011	0.147380936983706
1736	TGFB2-AS1	7.33312850862291	1.41445355643177	0.605842660135894	2.33468794705625	0.0195597283712194	0.247934552021812
1738	THAP7-AS1	31.8230018823525	0.791629377414271	0.285190560748077	2.77579094952429	0.00550676034994726	0.159954371160915
1740	THBS3-AS1	154.83366002101	2.05072542500604	0.43244223151294	4.7421950854138	2.11414887696742e-06	0.00406973658816229
1745	THRIL	61.9413602736968	-0.764856	0.389520198074672	-1.96358	0.0495783749420779	0.35217111351845
1763	TMEM51-AS1	18.8878342220428	1.71973716928772	0.521899651690218	3.29514910331556	0.000983694705533991	0.0823309699196928
1768	TMEM9B-AS1	75.9067438345698	0.787889918526805	0.335630956313534	2.34748882278543	0.0189004402226436	0.242555649523926
1771	TNS1-AS1	40.8081114441786	1.27941762029428	0.400167853045169	3.1972024003384	0.00138767519508385	0.088064730366735
1775	TPM1-AS	639.940104597084	0.796840378412104	0.362769236389941	2.19654893105539	0.0280526769220835	0.279510433350462
1776	TPT1-AS1	101.786095615094	0.704980674726049	0.31227958852027	2.25753043311791	0.0239749500609558	0.270581793225391
1778	TRAM2-AS1	98.3618002057293	-1.28632	0.449955898777336	-2.85877	0.0042529267888876	0.157775138126083
1783	TSC22D1-AS1	134.551911768564	0.991246216572473	0.392519554353335	2.52534225512796	0.0115585659578972	0.201011877651286
1784	TSHZ3-AS1	16.8913133441085	1.93637170641021	0.731761027450231	2.64618042471784	0.008140638385198	0.186652791232982
1814	UNC5C-AS1	5.70185607450128	-1.65624	0.816164927918487	-2.0293	0.0424277293708532	0.323103629945334
1817	USP27X-DT	27.9142598469502	1.0189167915837	0.465981071232288	2.18660553933911	0.0287713326236438	0.279869912224232
1822	USP6NL-AS1	9.71392634546213	1.11523079070235	0.482266032249506	2.3124804902813	0.0207512192364506	0.254978295267851
1826	VAC14-AS1	43.7881106826004	0.713229279807001	0.290818464231454	2.45248967149267	0.0141871452238633	0.218786362099237
1834	VPS9D1-AS1	94.9632117369486	1.03834384746069	0.308492445591742	3.36586474741373	0.000763041121791957	0.0734427079724758
1839	WASHC5-AS1	44.1619470714023	-0.581705	0.252957437921076	-2.29962	0.0214699932632832	0.258310856448876
1847	WWC2-AS2	10.4111208567078	1.32645971057567	0.519622510994445	2.55273719384697	0.0106880107744915	0.196688662671641
1854	YEATS2-AS1	55.6883604521375	0.560380532817147	0.251367135786218	2.22933093884531	0.0257918935517264	0.275829972705963
1856	ZBED3-AS1	7.17530348648748	1.80734512813497	0.563079371844261	3.20975197904223	0.00132849548495903	0.088064730366735
1871	ZFX-AS1	3.45031415972768	1.9523889537267	0.851374509770999	2.29321988304753	0.0218353489978438	0.259463251980552
1873	ZIM2-AS1	26.7638572353201	-1.77459	0.559800444715842	-3.17004	0.00152416015656947	0.0916877594186321
1875	ZMIZ1-AS1	11.3895822603439	1.68176614917669	0.648295905290442	2.59413353601738	0.00948296473007254	0.195419393688252
1878	ZNF133-AS1	23.6114763418503	-1.08972	0.504194167809426	-2.16131	0.030671785285698	0.28582785511747
1879	ZNF213-AS1	64.8805665950681	0.792852831786923	0.285842884583445	2.77373646345032	0.00554165501738824	0.159954371160915
1881	ZNF230-DT	27.1899913606655	-1.16015	0.398117565548769	-2.91408	0.00356735941189622	0.147380936983706
1892	ZNF433-AS1	49.8478873183714	-0.589276	0.270593037011631	-2.17772	0.0294269506962592	0.280651549700599
1903	ZNF561-AS1	22.7666418404626	0.729924477610346	0.338614308206457	2.15562207479225	0.0311131874102664	0.286568831410348
