# Supplementary material for: Integration of transcriptome and DNA methylation reveals the mechanism of cilia-related genes in recurrent miscarriage
Source: Sci Rep. 2026 May 9;16:21324. doi: 10.1038/s41598-026-52154-x (PMC13346893; doi:10.1038/s41598-026-52154-x)
Supplement: Supplementary file 12 — Supplementary Material 12 [file 41598_2026_52154_MOESM12_ESM.xlsx]

## Sheet: Diff_Immune_Cells_FDR
Table S8 The infiltration of 28 types of immune cells in the RM group and the control group
Cell_type	Control_median	RM_median	p_value	adj_p	sig_label
Activated B cell	-2.10644	-2.07498	0.573737373737374	0.698462889767238	NS
Activated CD4 T cell	-0.514393	-1.20823	0.00186480186480186	0.0261072261072261	Up
Activated CD8 T cell	-0.694147	-0.614444	0.234498834498834	0.41037296037296	NS
Activated dendritic cell	-0.224404	0.0125428030481875	0.234498834498834	0.41037296037296	NS
CD56bright natural killer cell	0.471259920799096	0.371725067218399	0.505361305361305	0.673815073815074	NS
CD56dim natural killer cell	0.598975482995692	0.841269015970368	0.441802641802642	0.618523698523698	NS
Central memory CD4 T cell	1.67906063594055	1.79442809457767	0.0649572649572649	0.331934731934732	NS
Central memory CD8 T cell	1.22420637948954	1.12880118329736	0.160528360528361	0.41037296037296	NS
Effector memory CD4 T cell	0.403288720420186	0.162625000784916	0.0206682206682207	0.192903392903393	NS
Effector memory CD8 T cell	-0.186098	0.0226182992805227	0.0649572649572649	0.331934731934732	NS
Eosinophil	-0.560071	-0.753432	0.234498834498834	0.41037296037296	NS
Gamma delta T cell	0.466145935460125	0.35351609000243	0.573737373737374	0.698462889767238	NS
Immature B cell	-1.09148	-0.898888	0.645376845376845	0.722822066822067	NS
Immature dendritic cell	1.09506199561899	1.18749053769583	0.13038073038073	0.41037296037296	NS
Macrophage	-0.913252	-0.738834	0.278632478632479	0.433428300094967	NS
Mast cell	-1.25411	-0.969724	0.194871794871795	0.41037296037296	NS
MDSC	-0.388537	-0.261377	0.194871794871795	0.41037296037296	NS
Memory B cell	-0.150374	-0.148277	0.798445998445998	0.828018072462517	NS
Monocyte	0.908077744317187	0.993431678443936	0.082983682983683	0.331934731934732	NS
Natural killer cell	0.65181677208974	0.781907496974708	0.082983682983683	0.331934731934732	NS
Natural killer T cell	-0.18309	-0.181622	0.720901320901321	0.776355268662961	NS
Neutrophil	-1.9473	-1.66423	0.194871794871795	0.41037296037296	NS
Plasmacytoid dendritic cell	1.52005428394876	1.5171263036732	0.645376845376845	0.722822066822067	NS
Regulatory T cell	1.03415663321392	0.76864608661033	0.441802641802642	0.618523698523698	NS
T follicular helper cell	0.339441264931569	0.429805283641749	0.160528360528361	0.41037296037296	NS
Type 1 T helper cell	-0.277421	-0.265578	0.878477078477078	0.878477078477078	NS
Type 17 T helper cell	-0.886624	-1.10226	0.278632478632479	0.433428300094967	NS
Type 2 T helper cell	0.818872105690038	0.406507834611961	0.00186480186480186	0.0261072261072261	Up
